# Supplementary material for: Histone methylation regulates reproductive diapause in Drosophila melanogaster
Source: PLoS Genet. 2023 Sep 13;19(9):e1010906. doi: 10.1371/journal.pgen.1010906 (PMC10499233; doi:10.1371/journal.pgen.1010906)
Supplement: S1 Table — (XLSX) [file pgen.1010906.s001.xlsx]

## Sheet: Sheet1
S1 Table: Diapause plasticity of naïve females (at two timepoints) and of the daughters, granddaughters, and great-granddaughters reported in Fig 1D
	Diapause	Persistently reproductive
Naïve females (1st half)	72	8
Naïve females (2st half)	151	31
Daughters from diapause females	18	92
Granddaughters from diapause females	56	95
Great-granddaughters from diapause females	131	73
