# Supplementary material for: Histone methylation regulates reproductive diapause in Drosophila melanogaster
Source: PLoS Genet. 2023 Sep 13;19(9):e1010906. doi: 10.1371/journal.pgen.1010906 (PMC10499233; doi:10.1371/journal.pgen.1010906)
Supplement: S2 Table — (XLSX) [file pgen.1010906.s002.xlsx]

## Sheet: Sheet1
S2 Table: Results of the DESeq analysis of differential gene expression between diapause and age-matched control ovaries of the PA inbred line reported in S1 Fig
flybase	baseMean	log2FoldChange (diapause vs. age-matched control)	lfcSE	stat	pvalue	padj	SYMBOL
FBgn0037402	0.95178	1.42104	6.00631	0.236591	0.812974	NA	Vha14-2
FBgn0034318	0.172446	1.42104	6.00631	0.236591	0.812974	NA	CG14500
FBgn0263505	0.265103	1.42104	6.00631	0.236591	0.812974	NA	lncRNA:CR43494
FBgn0031249	0.322392	1.42104	6.00631	0.236591	0.812974	NA	CG11911
FBgn0036936	0.14717	1.42104	6.00631	0.236591	0.812974	NA	CG14185
FBgn0036350	0.309657	1.42104	6.00631	0.236591	0.812974	NA	CG14111
FBgn0052463	0.513659	1.42104	6.00631	0.236591	0.812974	NA	Tengl2
FBgn0037125	0.136226	1.42104	6.00631	0.236591	0.812974	NA	CG14573
FBgn0037412	0.270889	1.42104	6.00631	0.236591	0.812974	NA	Osi4
FBgn0031856	0.541912	1.42104	6.00631	0.236591	0.812974	NA	CG11322
FBgn0051909	0.724721	1.42104	6.00631	0.236591	0.812974	NA	CG31909
FBgn0011902	0.136726	1.42104	6.00631	0.236591	0.812974	NA	tRNA:Lys-TTT-1-1
FBgn0039193	0.170298	1.42104	6.00631	0.236591	0.812974	NA	CG13613
FBgn0039616	0.245126	1.42104	6.00631	0.236591	0.812974	NA	CG11828
FBgn0032965	0.241874	1.42104	6.00631	0.236591	0.812974	NA	CG11629
FBgn0050395	0.252531	1.42104	6.00631	0.236591	0.812974	NA	CG30395
FBgn0015584	0.178025	1.42104	6.00631	0.236591	0.812974	NA	Acp53Ea
FBgn0050239	0.129654	1.42104	6.00631	0.236591	0.812974	NA	tRNA:Glu-CTC-1-1
FBgn0034106	0.686002	1.42104	6.00631	0.236591	0.812974	NA	CG9068
FBgn0011916	0.136226	1.42104	6.00631	0.236591	0.812974	NA	tRNA:Met-CAT-1-2
FBgn0039930	0.306751	1.42104	6.00631	0.236591	0.812974	NA	CG11077
FBgn0029717	0.873449	1.42104	6.00631	0.236591	0.812974	NA	CG12684
FBgn0058068	0.260293	1.42104	6.00631	0.236591	0.812974	NA	CR40068
FBgn0085297	0.172854	1.42104	6.00631	0.236591	0.812974	NA	CG34268
FBgn0262848	0.293058	1.42104	6.00631	0.236591	0.812974	NA	CR43212
FBgn0262888	0.235894	1.42104	6.00631	0.236591	0.812974	NA	asRNA:CR43243
FBgn0264383	0.621929	1.42104	6.00631	0.236591	0.812974	NA	lncRNA:CR43835
FBgn0265204	0.171372	1.42104	6.00631	0.236591	0.812974	NA	lncRNA:CR44264
FBgn0265910	0.147821	1.42104	6.00631	0.236591	0.812974	NA	lncRNA:CR44699
FBgn0266095	0.27044	1.42104	6.00631	0.236591	0.812974	NA	lncRNA:CR44832
FBgn0266390	0.214242	1.42104	6.00631	0.236591	0.812974	NA	lncRNA:CR45030
FBgn0267154	0.124778	1.42104	6.00631	0.236591	0.812974	NA	lncRNA:CR45594
FBgn0267818	0.25856	1.42104	6.00631	0.236591	0.812974	NA	lncRNA:CR46143
FBgn0052570	0.616275	1.42104	6.00631	0.236591	0.812974	NA	TwdlY
FBgn0035785	0.192104	1.42104	6.00631	0.236591	0.812974	NA	ppk26
FBgn0053121	0.13339	1.42104	6.00631	0.236591	0.812974	NA	Spn28Db
FBgn0040959	0.102177	1.42104	6.00631	0.236591	0.812974	NA	Peritrophin-15a
FBgn0052984	0.129403	1.42104	6.00631	0.236591	0.812974	NA	CG32984
FBgn0032096	0.0975265	1.42104	6.00631	0.236591	0.812974	NA	Or30a
FBgn0011864	0.135234	1.42104	6.00631	0.236591	0.812974	NA	tRNA:Gly-GCC-1-6
FBgn0003339	0.285184	1.42104	6.00631	0.236591	0.812974	NA	Scr
FBgn0004780	0.0862242	1.42104	6.00631	0.236591	0.812974	NA	Ccp84Ad
FBgn0004779	0.101098	1.42104	6.00631	0.236591	0.812974	NA	Ccp84Ae
FBgn0028374	0.088434	1.42104	6.00631	0.236591	0.812974	NA	Hug
FBgn0038083	0.389984	1.42104	6.00631	0.236591	0.812974	NA	Ugt37A3
FBgn0038135	0.286486	1.42104	6.00631	0.236591	0.812974	NA	CG8773
FBgn0038486	0.392716	1.42104	6.00631	0.236591	0.812974	NA	CG5265
FBgn0038507	0.22364	1.42104	6.00631	0.236591	0.812974	NA	CG5863
FBgn0039471	0.289598	1.42104	6.00631	0.236591	0.812974	NA	CG6295
FBgn0039784	0.147133	1.42104	6.00631	0.236591	0.812974	NA	CG9698
FBgn0034539	0.091943	1.42104	6.00631	0.236591	0.812974	NA	CG11159
FBgn0050225	0.0918702	1.42104	6.00631	0.236591	0.812974	NA	tRNA:Val-AAC-2-1
FBgn0030222	0.173176	1.42104	6.00631	0.236591	0.812974	NA	CG9806
FBgn0033969	0.667477	1.42104	6.00631	0.236591	0.812974	NA	Pgm2b
FBgn0033597	0.13609	1.42104	6.00631	0.236591	0.812974	NA	Cpr47Ea
FBgn0034278	0.847523	1.42104	6.00631	0.236591	0.812974	NA	CG14488
FBgn0034289	0.088434	1.42104	6.00631	0.236591	0.812974	NA	CG10910
FBgn0053539	0.103245	1.42104	6.00631	0.236591	0.812974	NA	tRNA:Trp-CCA-2-5
FBgn0011936	0.143388	1.42104	6.00631	0.236591	0.812974	NA	tRNA:Asn-GTT-1-3
FBgn0086070	0.211399	1.42104	6.00631	0.236591	0.812974	NA	snoRNA:Or-CD11c
FBgn0259149	0.330783	1.42104	6.00631	0.236591	0.812974	NA	CG42264
FBgn0260487	0.494038	1.42104	6.00631	0.236591	0.812974	NA	CG42534
FBgn0261856	0.088434	1.42104	6.00631	0.236591	0.812974	NA	CR42785
FBgn0262478	0.167857	1.42104	6.00631	0.236591	0.812974	NA	CG43068
FBgn0262565	0.242952	1.42104	6.00631	0.236591	0.812974	NA	CR43105
FBgn0262883	0.203942	1.42104	6.00631	0.236591	0.812974	NA	lncRNA:CR43238
FBgn0263026	0.0862242	1.42104	6.00631	0.236591	0.812974	NA	CG43321
FBgn0263217	0.119369	1.42104	6.00631	0.236591	0.812974	NA	lncRNA:CR43387
FBgn0263235	0.27714	1.42104	6.00631	0.236591	0.812974	NA	Phae2
FBgn0028999	0.0946963	1.42104	6.00631	0.236591	0.812974	NA	nerfin-1
FBgn0264350	0.233097	1.42104	6.00631	0.236591	0.812974	NA	asRNA:CR43806
FBgn0264438	0.0946963	1.42104	6.00631	0.236591	0.812974	NA	lncRNA:CR43856
FBgn0264475	0.189692	1.42104	6.00631	0.236591	0.812974	NA	lncRNA:CR43883
FBgn0264788	0.0862242	1.42104	6.00631	0.236591	0.812974	NA	asRNA:CR44018
FBgn0264940	0.0750864	1.42104	6.00631	0.236591	0.812974	NA	lncRNA:CR44109
FBgn0265365	0.102177	1.42104	6.00631	0.236591	0.812974	NA	lncRNA:CR44306
FBgn0265663	0.0858647	1.42104	6.00631	0.236591	0.812974	NA	lncRNA:CR44470
FBgn0266033	0.130964	1.42104	6.00631	0.236591	0.812974	NA	lncRNA:CR44798
FBgn0266087	0.0996077	1.42104	6.00631	0.236591	0.812974	NA	lncRNA:CR44829
FBgn0266214	0.103539	1.42104	6.00631	0.236591	0.812974	NA	lncRNA:CR44909
FBgn0266383	0.149555	1.42104	6.00631	0.236591	0.812974	NA	lncRNA:CR45025
FBgn0266564	0.370289	1.42104	6.00631	0.236591	0.812974	NA	lncRNA:CR45103
FBgn0266682	0.383299	1.42104	6.00631	0.236591	0.812974	NA	lncRNA:CR45172
FBgn0266863	0.264962	1.42104	6.00631	0.236591	0.812974	NA	lncRNA:CR45324
FBgn0266878	0.490955	1.42104	6.00631	0.236591	0.812974	NA	lncRNA:CR45339
FBgn0267088	0.136538	1.42104	6.00631	0.236591	0.812974	NA	lncRNA:CR45532
FBgn0267169	0.118661	1.42104	6.00631	0.236591	0.812974	NA	lncRNA:CR45609
FBgn0267201	0.0895024	1.42104	6.00631	0.236591	0.812974	NA	lncRNA:CR45641
FBgn0267587	0.28149	1.42104	6.00631	0.236591	0.812974	NA	asRNA:CR45925
FBgn0267768	0.134242	1.42104	6.00631	0.236591	0.812974	NA	asRNA:CR46099
FBgn0286937	0.292629	1.42104	6.00631	0.236591	0.812974	NA	lncRNA:CR46431
FBgn0030905	0.286568	1.42104	6.00631	0.236591	0.812974	NA	CG15059
FBgn0036750	0.0895024	1.42104	6.00631	0.236591	0.812974	NA	CG6034
FBgn0052357	0.165957	1.42104	6.00631	0.236591	0.812974	NA	tRNA:Met-CAT-1-4
FBgn0036393	0.0750864	1.42104	6.00631	0.236591	0.812974	NA	CG17362
FBgn0015904	0.091943	1.42104	6.00631	0.236591	0.812974	NA	ara
FBgn0036227	0.102177	1.42104	6.00631	0.236591	0.812974	NA	CG17826
FBgn0026396	0.303207	1.42104	6.00631	0.236591	0.812974	NA	Or22c
FBgn0037030	0.0908746	1.42104	6.00631	0.236591	0.812974	NA	CG3288
FBgn0051902	0.275205	1.42104	6.00631	0.236591	0.812974	NA	Spn28Da
FBgn0040509	0.0951717	1.42104	6.00631	0.236591	0.812974	NA	ACXB
FBgn0045486	0.128302	1.42104	6.00631	0.236591	0.812974	NA	Gr36b
FBgn0038029	0.297393	1.42104	6.00631	0.236591	0.812974	NA	GstD11
FBgn0038380	0.219336	1.42104	6.00631	0.236591	0.812974	NA	CG14877
FBgn0004862	0.387164	1.42104	6.00631	0.236591	0.812974	NA	bap
FBgn0051382	0.141732	1.42104	6.00631	0.236591	0.812974	NA	tRNA:Asp-GTC-1-12
FBgn0039759	0.470784	1.42104	6.00631	0.236591	0.812974	NA	CG9733
FBgn0040628	0.154381	1.42104	6.00631	0.236591	0.812974	NA	CAH16
FBgn0050121	0.156976	1.42104	6.00631	0.236591	0.812974	NA	lncRNA:CR30121
FBgn0034624	0.273352	1.42104	6.00631	0.236591	0.812974	NA	CG17974
FBgn0033931	0.0838694	1.42104	6.00631	0.236591	0.812974	NA	Obp50e
FBgn0011878	0.257937	1.42104	6.00631	0.236591	0.812974	NA	tRNA:His-GTG-1-4
FBgn0033469	0.13726	1.42104	6.00631	0.236591	0.812974	NA	CG12133
FBgn0000278	0.2972	1.42104	6.00631	0.236591	0.812974	NA	CecB
FBgn0039454	0.0907096	1.42104	6.00631	0.236591	0.812974	NA	CG14247
FBgn0053798	0.180521	1.42104	6.00631	0.236591	0.812974	NA	CG33798
FBgn0083936	0.305147	1.42104	6.00631	0.236591	0.812974	NA	Acp54A1
FBgn0083026	0.246063	1.42104	6.00631	0.236591	0.812974	NA	snoRNA:Psi18S-640a
FBgn0085287	0.276784	1.42104	6.00631	0.236591	0.812974	NA	CG34258
FBgn0085349	0.180392	1.42104	6.00631	0.236591	0.812974	NA	CR34320
FBgn0086024	0.44602	1.42104	6.00631	0.236591	0.812974	NA	snoRNA:Me28S-A2589b
FBgn0086040	0.182719	1.42104	6.00631	0.236591	0.812974	NA	snoRNA:Me28S-A3365
FBgn0260969	0.215544	1.42104	6.00631	0.236591	0.812974	NA	CG42592
FBgn0261624	0.651857	1.42104	6.00631	0.236591	0.812974	NA	I-3
FBgn0262482	0.120379	1.42104	6.00631	0.236591	0.812974	NA	CG43072
FBgn0262873	0.194681	1.42104	6.00631	0.236591	0.812974	NA	Diedel2
FBgn0262879	0.256861	1.42104	6.00631	0.236591	0.812974	NA	lncRNA:CR43234
FBgn0263087	0.286186	1.42104	6.00631	0.236591	0.812974	NA	CG43355
FBgn0035010	0.193836	1.42104	6.00631	0.236591	0.812974	NA	CG13579
FBgn0264473	0.879282	1.42104	6.00631	0.236591	0.812974	NA	lncRNA:CR43881
FBgn0264793	0.172463	1.42104	6.00631	0.236591	0.812974	NA	lncRNA:CR44023
FBgn0264914	0.271264	1.42104	6.00631	0.236591	0.812974	NA	lncRNA:CR44105
FBgn0265065	0.423065	1.42104	6.00631	0.236591	0.812974	NA	asRNA:CR44176
FBgn0265299	0.257898	1.42104	6.00631	0.236591	0.812974	NA	lncRNA:CR44272
FBgn0265312	0.310886	1.42104	6.00631	0.236591	0.812974	NA	lncRNA:CR44285
FBgn0265660	0.0815789	1.42104	6.00631	0.236591	0.812974	NA	lncRNA:CR44467
FBgn0265884	0.228924	1.42104	6.00631	0.236591	0.812974	NA	lncRNA:CR44673
FBgn0266040	0.254468	1.42104	6.00631	0.236591	0.812974	NA	lncRNA:CR44805
FBgn0266251	0.0814288	1.42104	6.00631	0.236591	0.812974	NA	lncRNA:CR44946
FBgn0266389	0.120078	1.42104	6.00631	0.236591	0.812974	NA	lncRNA:CR45029
FBgn0266726	0.102012	1.42104	6.00631	0.236591	0.812974	NA	lncRNA:CR45199
FBgn0266956	0.295235	1.42104	6.00631	0.236591	0.812974	NA	lncRNA:CR45407
FBgn0267011	0.184523	1.42104	6.00631	0.236591	0.812974	NA	lncRNA:CR45455
FBgn0267083	0.0908746	1.42104	6.00631	0.236591	0.812974	NA	lncRNA:CR45527
FBgn0267151	0.154531	1.42104	6.00631	0.236591	0.812974	NA	lncRNA:CR45591
FBgn0267450	0.120782	1.42104	6.00631	0.236591	0.812974	NA	asRNA:CR45800
FBgn0267606	0.107419	1.42104	6.00631	0.236591	0.812974	NA	asRNA:CR45944
FBgn0267742	0.224748	1.42104	6.00631	0.236591	0.812974	NA	lncRNA:CR46073
FBgn0267764	0.208587	1.42104	6.00631	0.236591	0.812974	NA	lncRNA:CR46095
FBgn0267813	0.0887949	1.42104	6.00631	0.236591	0.812974	NA	asRNA:CR46138
FBgn0283428	0.313742	1.42104	6.00631	0.236591	0.812974	NA	lncRNA:CR46271
FBgn0287213	0.0951717	1.42104	6.00631	0.236591	0.812974	NA	CG46443
FBgn0030826	0.269	1.42104	6.00631	0.236591	0.812974	NA	CG12995
FBgn0036610	0.0884054	1.42104	6.00631	0.236591	0.812974	NA	CG13058
FBgn0036411	0.251556	1.42104	6.00631	0.236591	0.812974	NA	Sox21a
FBgn0052129	0.357228	1.42104	6.00631	0.236591	0.812974	NA	tRNA:Pro-AGG-1-5
FBgn0044048	0.0815789	1.42104	6.00631	0.236591	0.812974	NA	Ilp5
FBgn0035970	0.297232	1.42104	6.00631	0.236591	0.812974	NA	CG4483
FBgn0052361	0.140353	1.42104	6.00631	0.236591	0.812974	NA	tRNA:Leu-CAG-1-5
FBgn0028583	0.46974	1.42104	6.00631	0.236591	0.812974	NA	lcs
FBgn0031442	0.160852	1.42104	6.00631	0.236591	0.812974	NA	Prosbeta4R1
FBgn0037099	0.255435	1.42104	6.00631	0.236591	0.812974	NA	CG7173
FBgn0037514	0.335681	1.42104	6.00631	0.236591	0.812974	NA	CG10919
FBgn0040607	0.153034	1.42104	6.00631	0.236591	0.812974	NA	CG14244
FBgn0030103	0.247621	1.42104	6.00631	0.236591	0.812974	NA	Obp8a
FBgn0052480	0.342594	1.42104	6.00631	0.236591	0.812974	NA	tRNA:Ile-TAT-1-1
FBgn0265925	0.183503	1.42104	6.00631	0.236591	0.812974	NA	lncRNA:CR44714
FBgn0035553	0.277247	1.42104	6.00631	0.236591	0.812974	NA	CG13722
FBgn0039088	1.23645	1.42104	6.00631	0.236591	0.812974	NA	CG10164
FBgn0262540	0.349363	1.42104	6.00631	0.236591	0.812974	NA	CG43094
FBgn0039463	0.870985	1.42104	6.00631	0.236591	0.812974	NA	Spag1
FBgn0030566	1.89392	-0.502517	6.00631	-0.0836648	0.933323	0.973181	betaNACtes4
FBgn0036437	1.63053	-0.502517	6.00631	-0.0836648	0.933323	0.973181	CG5048
FBgn0040759	7.39134	-0.502517	6.00631	-0.0836648	0.933323	0.973181	CG13177
FBgn0033819	0.266421	-0.502517	6.00631	-0.0836648	0.933323	NA	CG4714
FBgn0037320	0.225903	-0.502517	6.00631	-0.0836648	0.933323	NA	CG14668
FBgn0051644	0.445715	-0.502517	6.00631	-0.0836648	0.933323	NA	CG31644
FBgn0031942	0.214761	-0.502517	6.00631	-0.0836648	0.933323	NA	CG7203
FBgn0032658	0.619314	-0.502517	6.00631	-0.0836648	0.933323	NA	CG5681
FBgn0037591	0.125912	-0.502517	6.00631	-0.0836648	0.933323	NA	Or85c
FBgn0039368	0.219675	-0.502517	6.00631	-0.0836648	0.933323	NA	CG17196
FBgn0033932	0.123047	-0.502517	6.00631	-0.0836648	0.933323	NA	Dh44-R1
FBgn0033312	0.590646	-0.502517	6.00631	-0.0836648	0.933323	NA	CG8642
FBgn0085190	0.613595	-0.502517	6.00631	-0.0836648	0.933323	NA	CG34161
FBgn0265422	0.455761	-0.502517	6.00631	-0.0836648	0.933323	NA	lncRNA:CR44334
FBgn0265720	0.220265	-0.502517	6.00631	-0.0836648	0.933323	NA	lncRNA:CR44527
FBgn0267157	0.116037	-0.502517	6.00631	-0.0836648	0.933323	NA	lncRNA:CR45597
FBgn0267572	0.215818	-0.502517	6.00631	-0.0836648	0.933323	NA	asRNA:CR45912
FBgn0035569	0.292904	-0.502517	6.00631	-0.0836648	0.933323	NA	CG15876
FBgn0030297	0.0963516	-0.502517	6.00631	-0.0836648	0.933323	NA	Gr10b
FBgn0030563	0.794576	-0.502517	6.00631	-0.0836648	0.933323	NA	betaNACtes2
FBgn0036766	0.351892	-0.502517	6.00631	-0.0836648	0.933323	NA	CG5506
FBgn0052117	0.30137	-0.502517	6.00631	-0.0836648	0.933323	NA	CG32117
FBgn0053325	0.206913	-0.502517	6.00631	-0.0836648	0.933323	NA	CG33325
FBgn0038153	0.340041	-0.502517	6.00631	-0.0836648	0.933323	NA	Ir87a
FBgn0038525	0.195985	-0.502517	6.00631	-0.0836648	0.933323	NA	CG14329
FBgn0038685	0.41837	-0.502517	6.00631	-0.0836648	0.933323	NA	CG14282
FBgn0039050	0.223708	-0.502517	6.00631	-0.0836648	0.933323	NA	CG17110
FBgn0039475	0.169466	-0.502517	6.00631	-0.0836648	0.933323	NA	CG6277
FBgn0003357	0.468823	-0.502517	6.00631	-0.0836648	0.933323	NA	Jon99Ciii
FBgn0051002	0.285884	-0.502517	6.00631	-0.0836648	0.933323	NA	Ugt35D1
FBgn0025612	0.442819	-0.502517	6.00631	-0.0836648	0.933323	NA	CG3062
FBgn0082969	0.30786	-0.502517	6.00631	-0.0836648	0.933323	NA	snoRNA:Psi28S-3316d
FBgn0262028	0.280696	-0.502517	6.00631	-0.0836648	0.933323	NA	lncRNA:CR42839
FBgn0262143	0.144113	-0.502517	6.00631	-0.0836648	0.933323	NA	CG42869
FBgn0262683	0.262691	-0.502517	6.00631	-0.0836648	0.933323	NA	CG43153
FBgn0035022	0.307987	-0.502517	6.00631	-0.0836648	0.933323	NA	CG11413
FBgn0004425	0.344403	-0.502517	6.00631	-0.0836648	0.933323	NA	LysB
FBgn0264903	0.211548	-0.502517	6.00631	-0.0836648	0.933323	NA	CG44094
FBgn0265635	0.194779	-0.502517	6.00631	-0.0836648	0.933323	NA	lncRNA:CR44442
FBgn0267215	0.118887	-0.502517	6.00631	-0.0836648	0.933323	NA	lncRNA:CR45655
FBgn0286852	0.209724	-0.502517	6.00631	-0.0836648	0.933323	NA	naz
FBgn0003938	0.137486	-0.502517	6.00631	-0.0836648	0.933323	NA	snRNA:U5:63BC
FBgn0042199	0.201341	-0.502517	6.00631	-0.0836648	0.933323	NA	CG13713
FBgn0044049	0.177636	-0.502517	6.00631	-0.0836648	0.933323	NA	Ilp4
FBgn0035922	0.343122	-0.502517	6.00631	-0.0836648	0.933323	NA	Pex7
FBgn0035647	0.268545	-0.502517	6.00631	-0.0836648	0.933323	NA	CG10486
FBgn0031929	0.204857	-0.502517	6.00631	-0.0836648	0.933323	NA	CG18585
FBgn0032039	0.298817	-0.502517	6.00631	-0.0836648	0.933323	NA	CG13385
FBgn0032271	0.145908	-0.502517	6.00631	-0.0836648	0.933323	NA	CG7329
FBgn0028866	0.149387	-0.502517	6.00631	-0.0836648	0.933323	NA	CG18420
FBgn0051496	0.0768336	-0.502517	6.00631	-0.0836648	0.933323	NA	CG31496
FBgn0000439	0.150742	-0.502517	6.00631	-0.0836648	0.933323	NA	Dfd
FBgn0037731	0.185047	-0.502517	6.00631	-0.0836648	0.933323	NA	CG18542
FBgn0038001	0.147817	-0.502517	6.00631	-0.0836648	0.933323	NA	CG17404
FBgn0038092	0.265978	-0.502517	6.00631	-0.0836648	0.933323	NA	beat-Vb
FBgn0038435	0.139915	-0.502517	6.00631	-0.0836648	0.933323	NA	Gyc89Da
FBgn0038481	0.155779	-0.502517	6.00631	-0.0836648	0.933323	NA	CG17475
FBgn0038526	0.408122	-0.502517	6.00631	-0.0836648	0.933323	NA	CG14327
FBgn0038646	0.163303	-0.502517	6.00631	-0.0836648	0.933323	NA	CG7715
FBgn0051205	0.890697	-0.502517	6.00631	-0.0836648	0.933323	NA	CG31205
FBgn0039703	0.118272	-0.502517	6.00631	-0.0836648	0.933323	NA	CG7829
FBgn0039771	0.0806797	-0.502517	6.00631	-0.0836648	0.933323	NA	Osi23
FBgn0004389	0.200912	-0.502517	6.00631	-0.0836648	0.933323	NA	bnk
FBgn0051754	0.290933	-0.502517	6.00631	-0.0836648	0.933323	NA	His-Psi:CR31754
FBgn0030105	0.217514	-0.502517	6.00631	-0.0836648	0.933323	NA	CG15369
FBgn0041237	0.206653	-0.502517	6.00631	-0.0836648	0.933323	NA	Gr58c
FBgn0034671	0.117054	-0.502517	6.00631	-0.0836648	0.933323	NA	CG13494
FBgn0034120	0.266801	-0.502517	6.00631	-0.0836648	0.933323	NA	CG15710
FBgn0033680	0.39972	-0.502517	6.00631	-0.0836648	0.933323	NA	CG13186
FBgn0004895	0.345078	-0.502517	6.00631	-0.0836648	0.933323	NA	FoxL1
FBgn0053757	0.173755	-0.502517	6.00631	-0.0836648	0.933323	NA	CG33757
FBgn0053923	0.0728275	-0.502517	6.00631	-0.0836648	0.933323	NA	CG33923
FBgn0032551	0.0768336	-0.502517	6.00631	-0.0836648	0.933323	NA	CG18636
FBgn0037385	0.360469	-0.502517	6.00631	-0.0836648	0.933323	NA	glob3
FBgn0083992	0.455273	-0.502517	6.00631	-0.0836648	0.933323	NA	Mkp
FBgn0259970	0.136779	-0.502517	6.00631	-0.0836648	0.933323	NA	Sfp70A4
FBgn0052481	0.134254	-0.502517	6.00631	-0.0836648	0.933323	NA	tRNA:Ile-TAT-1-2
FBgn0263850	0.102433	-0.502517	6.00631	-0.0836648	0.933323	NA	CG43711
FBgn0264441	0.172767	-0.502517	6.00631	-0.0836648	0.933323	NA	lncRNA:CR43859
FBgn0264714	0.0738395	-0.502517	6.00631	-0.0836648	0.933323	NA	CG43982
FBgn0264866	0.188755	-0.502517	6.00631	-0.0836648	0.933323	NA	lncRNA:CR44057
FBgn0265043	0.111608	-0.502517	6.00631	-0.0836648	0.933323	NA	asRNA:CR44160
FBgn0265252	0.11726	-0.502517	6.00631	-0.0836648	0.933323	NA	asRNA:CR44266
FBgn0265381	0.239483	-0.502517	6.00631	-0.0836648	0.933323	NA	lncRNA:CR44322
FBgn0265799	0.0935087	-0.502517	6.00631	-0.0836648	0.933323	NA	lncRNA:CR44588
FBgn0265940	0.276106	-0.502517	6.00631	-0.0836648	0.933323	NA	lncRNA:CR44727
FBgn0266222	0.487909	-0.502517	6.00631	-0.0836648	0.933323	NA	lncRNA:CR44917
FBgn0266404	0.24332	-0.502517	6.00631	-0.0836648	0.933323	NA	asRNA:CR45044
FBgn0266594	0.120514	-0.502517	6.00631	-0.0836648	0.933323	NA	lncRNA:CR45119
FBgn0266825	0.154227	-0.502517	6.00631	-0.0836648	0.933323	NA	lncRNA:CR45287
FBgn0266911	0.241428	-0.502517	6.00631	-0.0836648	0.933323	NA	asRNA:CR45371
FBgn0267198	0.112614	-0.502517	6.00631	-0.0836648	0.933323	NA	lncRNA:CR45638
FBgn0267297	0.0761311	-0.502517	6.00631	-0.0836648	0.933323	NA	lncRNA:CR45733
FBgn0267538	0.0806797	-0.502517	6.00631	-0.0836648	0.933323	NA	lncRNA:CR45878
FBgn0267578	0.245238	-0.502517	6.00631	-0.0836648	0.933323	NA	lncRNA:CR45918
FBgn0267628	0.0738395	-0.502517	6.00631	-0.0836648	0.933323	NA	lncRNA:CR45966
FBgn0267682	0.24317	-0.502517	6.00631	-0.0836648	0.933323	NA	asRNA:CR46018
FBgn0283728	0.0738395	-0.502517	6.00631	-0.0836648	0.933323	NA	CG31600
FBgn0286736	0.203705	-0.502517	6.00631	-0.0836648	0.933323	NA	snoRNA:Or-ACA9
FBgn0287462	0.298368	-0.502517	6.00631	-0.0836648	0.933323	NA	lncRNA:CR46451
FBgn0052318	0.070538	-0.502517	6.00631	-0.0836648	0.933323	NA	CG32318
FBgn0035428	0.0738395	-0.502517	6.00631	-0.0836648	0.933323	NA	CG14960
FBgn0035453	0.109714	-0.502517	6.00631	-0.0836648	0.933323	NA	CG10357
FBgn0030260	0.256443	-0.502517	6.00631	-0.0836648	0.933323	NA	CG1537
FBgn0030832	0.0761311	-0.502517	6.00631	-0.0836648	0.933323	NA	CG10597
FBgn0036638	0.110898	-0.502517	6.00631	-0.0836648	0.933323	NA	CG13033
FBgn0036504	0.231711	-0.502517	6.00631	-0.0836648	0.933323	NA	yellow-k
FBgn0052406	0.12395	-0.502517	6.00631	-0.0836648	0.933323	NA	PVRAP
FBgn0031109	0.155229	-0.502517	6.00631	-0.0836648	0.933323	NA	Obp19a
FBgn0000227	0.267643	-0.502517	6.00631	-0.0836648	0.933323	NA	Bsg25A
FBgn0028570	0.0728275	-0.502517	6.00631	-0.0836648	0.933323	NA	robl22E
FBgn0031276	0.266193	-0.502517	6.00631	-0.0836648	0.933323	NA	CG12506
FBgn0029649	0.298608	-0.502517	6.00631	-0.0836648	0.933323	NA	CG4116
FBgn0037895	0.196909	-0.502517	6.00631	-0.0836648	0.933323	NA	CG6723
FBgn0038386	0.0798327	-0.502517	6.00631	-0.0836648	0.933323	NA	CG5478
FBgn0045470	0.127306	-0.502517	6.00631	-0.0836648	0.933323	NA	Gr93b
FBgn0039198	0.122958	-0.502517	6.00631	-0.0836648	0.933323	NA	CG5768
FBgn0050326	0.0762312	-0.502517	6.00631	-0.0836648	0.933323	NA	tRNA:Val-AAC-2-2
FBgn0050449	0.0798327	-0.502517	6.00631	-0.0836648	0.933323	NA	tRNA:Glu-CTC-5-1Psi
FBgn0033404	0.0746893	-0.502517	6.00631	-0.0836648	0.933323	NA	Or45a
FBgn0065051	0.126072	-0.502517	6.00631	-0.0836648	0.933323	NA	scaRNA:MeU5-U42
FBgn0086047	0.0836544	-0.502517	6.00631	-0.0836648	0.933323	NA	snoRNA:Me18S-G894
FBgn0261501	0.077753	-0.502517	6.00631	-0.0836648	0.933323	NA	CG42649
FBgn0262822	0.646221	-0.502517	6.00631	-0.0836648	0.933323	NA	lncRNA:CR43193
FBgn0262880	0.283751	-0.502517	6.00631	-0.0836648	0.933323	NA	CG43235
FBgn0263037	0.120903	-0.502517	6.00631	-0.0836648	0.933323	NA	CG43332
FBgn0264794	0.272441	-0.502517	6.00631	-0.0836648	0.933323	NA	lncRNA:CR44024
FBgn0265053	0.102844	-0.502517	6.00631	-0.0836648	0.933323	NA	asRNA:CR44168
FBgn0265058	0.069526	-0.502517	6.00631	-0.0836648	0.933323	NA	asRNA:CR44169
FBgn0265078	0.0798327	-0.502517	6.00631	-0.0836648	0.933323	NA	lncRNA:CR44189
FBgn0265983	0.145844	-0.502517	6.00631	-0.0836648	0.933323	NA	lncRNA:CR44762
FBgn0266254	0.0798477	-0.502517	6.00631	-0.0836648	0.933323	NA	lncRNA:CR44949
FBgn0266313	0.417578	-0.502517	6.00631	-0.0836648	0.933323	NA	lncRNA:CR44978
FBgn0266763	0.0799093	-0.502517	6.00631	-0.0836648	0.933323	NA	lncRNA:CR45228
FBgn0266858	0.114385	-0.502517	6.00631	-0.0836648	0.933323	NA	lncRNA:CR45319
FBgn0266875	0.0797689	-0.502517	6.00631	-0.0836648	0.933323	NA	lncRNA:CR45336
FBgn0267300	0.227681	-0.502517	6.00631	-0.0836648	0.933323	NA	lncRNA:CR45736
FBgn0267318	0.309065	-0.502517	6.00631	-0.0836648	0.933323	NA	lncRNA:CR45754
FBgn0267687	0.109534	-0.502517	6.00631	-0.0836648	0.933323	NA	lncRNA:CR46023
FBgn0267739	0.0746893	-0.502517	6.00631	-0.0836648	0.933323	NA	asRNA:CR46070
FBgn0267801	0.137436	-0.502517	6.00631	-0.0836648	0.933323	NA	lncRNA:CR46126
FBgn0267804	0.0809213	-0.502517	6.00631	-0.0836648	0.933323	NA	asRNA:CR46129
FBgn0267874	0.0762312	-0.502517	6.00631	-0.0836648	0.933323	NA	CR46162
FBgn0267969	0.304196	-0.502517	6.00631	-0.0836648	0.933323	NA	lncRNA:CR46247
FBgn0052643	0.372997	-0.502517	6.00631	-0.0836648	0.933323	NA	CG32643
FBgn0030663	0.124115	-0.502517	6.00631	-0.0836648	0.933323	NA	CG8117
FBgn0040296	0.250658	-0.502517	6.00631	-0.0836648	0.933323	NA	Ocho
FBgn0036066	0.146558	-0.502517	6.00631	-0.0836648	0.933323	NA	CG14160
FBgn0035932	0.122717	-0.502517	6.00631	-0.0836648	0.933323	NA	CG13308
FBgn0051940	0.121546	-0.502517	6.00631	-0.0836648	0.933323	NA	tRNA:Gln-CTG-3-1
FBgn0040725	0.0746893	-0.502517	6.00631	-0.0836648	0.933323	NA	CG13946
FBgn0000137	0.199058	-0.502517	6.00631	-0.0836648	0.933323	NA	ase
FBgn0037992	0.202978	-0.502517	6.00631	-0.0836648	0.933323	NA	CG4702
FBgn0034168	0.197902	-0.502517	6.00631	-0.0836648	0.933323	NA	CG15614
FBgn0050385	0.244511	-0.502517	6.00631	-0.0836648	0.933323	NA	CG30385
FBgn0034774	0.195401	-0.502517	6.00631	-0.0836648	0.933323	NA	CG13526
FBgn0050177	0.677901	-0.502517	6.00631	-0.0836648	0.933323	NA	CG30177
FBgn0025578	0.312293	-0.502517	6.00631	-0.0836648	0.933323	NA	Lcp9
FBgn0264340	0.232955	-0.502517	6.00631	-0.0836648	0.933323	NA	CG43796
FBgn0264429	0.203786	-0.502517	6.00631	-0.0836648	0.933323	NA	lncRNA:CR43847
FBgn0265731	0.508639	-0.502517	6.00631	-0.0836648	0.933323	NA	lncRNA:CR44538
FBgn0266902	0.245735	-0.502517	6.00631	-0.0836648	0.933323	NA	lncRNA:CR45362
FBgn0267990	0.230486	-0.502517	6.00631	-0.0836648	0.933323	NA	lncRNA:CR46257
FBgn0287617	0.1953	-0.502517	6.00631	-0.0836648	0.933323	NA	asRNA:CR46486
FBgn0045770	7.81487	0.459262	6.00631	0.0764633	0.939051	0.978049	S-Lap3
FBgn0266803	0.0818385	0.459262	6.00631	0.0764633	0.939051	NA	lncRNA:CR45265
FBgn0037123	0.248537	0.459262	6.00631	0.0764633	0.939051	NA	CG14569
FBgn0037976	0.564993	0.459262	6.00631	0.0764633	0.939051	NA	Tk
FBgn0038069	0.172788	0.459262	6.00631	0.0764633	0.939051	NA	CG11608
FBgn0051228	0.28331	0.459262	6.00631	0.0764633	0.939051	NA	tRNA:Pro-TGG-1-5
FBgn0003011	0.16919	0.459262	6.00631	0.0764633	0.939051	NA	ort
FBgn0011669	0.153462	0.459262	6.00631	0.0764633	0.939051	NA	Mst57Db
FBgn0051091	0.0828505	0.459262	6.00631	0.0764633	0.939051	NA	CG31091
FBgn0039818	0.0852911	0.459262	6.00631	0.0764633	0.939051	NA	CG11318
FBgn0013308	0.277919	0.459262	6.00631	0.0764633	0.939051	NA	Odc2
FBgn0054045	0.348511	0.459262	6.00631	0.0764633	0.939051	NA	CG34045
FBgn0084001	0.138872	0.459262	6.00631	0.0764633	0.939051	NA	CG41434
FBgn0063298	0.229425	0.459262	6.00631	0.0764633	0.939051	NA	asRNA:CR31429
FBgn0082993	0.121041	0.459262	6.00631	0.0764633	0.939051	NA	snoRNA:Psi28S-1936
FBgn0085280	0.207631	0.459262	6.00631	0.0764633	0.939051	NA	CG34251
FBgn0264343	0.434151	0.459262	6.00631	0.0764633	0.939051	NA	CG43799
FBgn0264674	0.300675	0.459262	6.00631	0.0764633	0.939051	NA	asRNA:CR43959
FBgn0264698	0.219812	0.459262	6.00631	0.0764633	0.939051	NA	lncRNA:CR43967
FBgn0266360	0.167778	0.459262	6.00631	0.0764633	0.939051	NA	asRNA:CR45008
FBgn0267202	0.131315	0.459262	6.00631	0.0764633	0.939051	NA	lncRNA:CR45642
FBgn0267929	0.177461	0.459262	6.00631	0.0764633	0.939051	NA	lncRNA:CR46210
FBgn0036835	0.160049	0.459262	6.00631	0.0764633	0.939051	NA	CG14075
FBgn0036822	0.137663	0.459262	6.00631	0.0764633	0.939051	NA	NijB
FBgn0036751	0.139808	0.459262	6.00631	0.0764633	0.939051	NA	Adgf-B
FBgn0036246	0.290689	0.459262	6.00631	0.0764633	0.939051	NA	CG17154
FBgn0032437	0.183014	0.459262	6.00631	0.0764633	0.939051	NA	CR17024
FBgn0263489	0.149776	0.459262	6.00631	0.0764633	0.939051	NA	lncRNA:CR43604
FBgn0031085	1.46404	0	6.00631	0	1	1	CG9570
FBgn0031724	2.24488	0	6.00631	0	1	1	CG18266
FBgn0031861	1.49213	0	6.00631	0	1	1	CG17375
FBgn0042189	5.64026	0	6.00631	0	1	1	CG17376
FBgn0031941	1.48897	0	6.00631	0	1	1	ATPsynGL
FBgn0051709	4.22608	0	6.00631	0	1	1	CG31709
FBgn0032314	3.70029	0	6.00631	0	1	1	CG7309
FBgn0028848	5.18118	0	6.00631	0	1	1	Gpo3
FBgn0028847	2.80509	0	6.00631	0	1	1	CG9014
FBgn0032624	2.21235	0	6.00631	0	1	1	CG6304
FBgn0032632	1.40041	0	6.00631	0	1	1	CG6380
FBgn0051740	4.41932	0	6.00631	0	1	1	CG31740
FBgn0032677	4.78048	0	6.00631	0	1	1	CG5790
FBgn0032771	1.68071	0	6.00631	0	1	1	CG17349
FBgn0004173	2.19384	0	6.00631	0	1	1	Mst84Db
FBgn0004174	2.66564	0	6.00631	0	1	1	Mst84Dc
FBgn0037828	1.35961	0	6.00631	0	1	1	tomboy20
FBgn0037939	3.47178	0	6.00631	0	1	1	CG14718
FBgn0038208	1.907	0	6.00631	0	1	1	CG14355
FBgn0038359	2.33884	0	6.00631	0	1	1	CG5614
FBgn0015008	1.39684	0	6.00631	0	1	1	Actn3
FBgn0038694	1.33039	0	6.00631	0	1	1	CG5217
FBgn0038887	1.47401	0	6.00631	0	1	1	CG7907
FBgn0038979	2.28218	0	6.00631	0	1	1	tHMG2
FBgn0051281	3.10957	0	6.00631	0	1	1	Tpl94D
FBgn0039190	1.73002	0	6.00631	0	1	1	CG5762
FBgn0039511	7.34643	0	6.00631	0	1	1	CG3330
FBgn0039518	1.9786	0	6.00631	0	1	1	CG13978
FBgn0002865	6.98195	0	6.00631	0	1	1	Mst98Ca
FBgn0041102	8.15552	0	6.00631	0	1	1	ocn
FBgn0034546	1.45582	0	6.00631	0	1	1	CG13442
FBgn0034464	1.3095	0	6.00631	0	1	1	CG11018
FBgn0034423	1.50417	0	6.00631	0	1	1	tbrd-2
FBgn0034263	2.02649	0	6.00631	0	1	1	CG10934
FBgn0029947	5.07214	0	6.00631	0	1	1	CG1999
FBgn0015524	2.14244	0	6.00631	0	1	1	otp
FBgn0034553	2.70644	0	6.00631	0	1	1	CG9993
FBgn0046297	2.54017	0	6.00631	0	1	1	lncRNA:CR9284
FBgn0033954	4.35858	0	6.00631	0	1	1	CG12860
FBgn0033953	9.22153	0	6.00631	0	1	1	CG12861
FBgn0033868	8.6868	0	6.00631	0	1	1	S-Lap7
FBgn0050039	2.29443	0	6.00631	0	1	1	CG30039
FBgn0033592	6.01641	0	6.00631	0	1	1	CG13215
FBgn0033442	3.37137	0	6.00631	0	1	1	CG1690
FBgn0033364	1.77727	0	6.00631	0	1	1	CG13747
FBgn0033330	2.08193	0	6.00631	0	1	1	CG8746
FBgn0033283	1.92994	0	6.00631	0	1	1	CG11635
FBgn0050376	4.48198	0	6.00631	0	1	1	CG30376
FBgn0033279	1.68245	0	6.00631	0	1	1	CG2291
FBgn0033285	4.27841	0	6.00631	0	1	1	CG18449
FBgn0031128	9.3356	0	6.00631	0	1	1	hydra
FBgn0034416	3.80054	0	6.00631	0	1	1	CG15109
FBgn0052652	6.46745	0	6.00631	0	1	1	lncRNA:CR32652
FBgn0031859	10.9163	0	6.00631	0	1	1	CG17377
FBgn0040508	1.52427	0	6.00631	0	1	1	ACXC
FBgn0032626	2.21137	0	6.00631	0	1	1	CG12620
FBgn0034121	3.22532	0	6.00631	0	1	1	CG6262
FBgn0083945	7.53092	0	6.00631	0	1	1	CG34109
FBgn0085197	6.1351	0	6.00631	0	1	1	CG34168
FBgn0085491	3.06489	0	6.00631	0	1	1	CG34462
FBgn0250844	3.58016	0	6.00631	0	1	1	CG4218
FBgn0250845	4.00366	0	6.00631	0	1	1	CG1288
FBgn0260428	2.11192	0	6.00631	0	1	1	CG42523
FBgn0262097	1.70557	0	6.00631	0	1	1	lncRNA:CR42850
FBgn0262100	2.75455	0	6.00631	0	1	1	CG42853
FBgn0034827	1.74255	0	6.00631	0	1	1	Klp59D
FBgn0264775	2.31947	0	6.00631	0	1	1	CG44013
FBgn0265625	3.78267	0	6.00631	0	1	1	CG44433
FBgn0267383	1.31606	0	6.00631	0	1	1	Ubc87F
FBgn0030280	1.5749	0	6.00631	0	1	1	CG11106
FBgn0030283	1.39194	0	6.00631	0	1	1	CG15198
FBgn0030624	1.34167	0	6.00631	0	1	1	CG9106
FBgn0011723	5.02548	0	6.00631	0	1	1	byn
FBgn0036162	1.98376	0	6.00631	0	1	1	Fum3
FBgn0031134	1.46701	0	6.00631	0	1	1	CG1314
FBgn0031129	6.46452	0	6.00631	0	1	1	CG1324
FBgn0031367	1.52438	0	6.00631	0	1	1	c-cup
FBgn0051933	1.40978	0	6.00631	0	1	1	CG31933
FBgn0026141	3.5918	0	6.00631	0	1	1	Cdlc2
FBgn0031082	1.14365	0	6.00631	0	1	NA	CG17003
FBgn0000022	0.232373	0	6.00631	0	1	NA	ac
FBgn0029539	0.947404	0	6.00631	0	1	NA	CG11663
FBgn0029552	0.204197	0	6.00631	0	1	NA	CG14631
FBgn0052811	0.202987	0	6.00631	0	1	NA	CG32811
FBgn0052806	0.474679	0	6.00631	0	1	NA	CG32806
FBgn0025838	0.983755	0	6.00631	0	1	NA	CG2652
FBgn0003374	0.083959	0	6.00631	0	1	NA	Sgs4
FBgn0010296	0.167634	0	6.00631	0	1	NA	ng4
FBgn0010295	0.0885651	0	6.00631	0	1	NA	ng3
FBgn0029647	0.133464	0	6.00631	0	1	NA	CG17959
FBgn0029701	0.191753	0	6.00631	0	1	NA	CG12691
FBgn0040905	0.63555	0	6.00631	0	1	NA	CG15578
FBgn0029700	0.961456	0	6.00631	0	1	NA	CG15576
FBgn0029727	0.42331	0	6.00631	0	1	NA	CG6978
FBgn0029729	0.115782	0	6.00631	0	1	NA	CG12682
FBgn0029730	1.04651	0	6.00631	0	1	NA	boil
FBgn0029726	0.371809	0	6.00631	0	1	NA	CG15471
FBgn0029725	0.726684	0	6.00631	0	1	NA	CG2871
FBgn0029770	0.122637	0	6.00631	0	1	NA	CG4151
FBgn0029809	0.402595	0	6.00631	0	1	NA	CG15767
FBgn0029816	0.361974	0	6.00631	0	1	NA	CG12729
FBgn0040106	0.296481	0	6.00631	0	1	NA	lectin-21Cb
FBgn0031209	0.144528	0	6.00631	0	1	NA	Ir21a
FBgn0037037	0.149911	0	6.00631	0	1	NA	CG10588
FBgn0053284	1.25602	0	6.00631	0	1	NA	CG33284
FBgn0053285	0.355893	0	6.00631	0	1	NA	CG33285
FBgn0053287	0.30789	0	6.00631	0	1	NA	CG33287
FBgn0052440	0.375297	0	6.00631	0	1	NA	CG32440
FBgn0037133	0.466533	0	6.00631	0	1	NA	CG7370
FBgn0052450	1.01525	0	6.00631	0	1	NA	CG32450
FBgn0037169	0.303682	0	6.00631	0	1	NA	CG11404
FBgn0037176	0.752513	0	6.00631	0	1	NA	CG14456
FBgn0037179	0.328531	0	6.00631	0	1	NA	CG14453
FBgn0037191	0.442412	0	6.00631	0	1	NA	CG14448
FBgn0037178	0.119466	0	6.00631	0	1	NA	CG12546
FBgn0037171	0.0864282	0	6.00631	0	1	NA	CG14459
FBgn0051562	0.368196	0	6.00631	0	1	NA	CR31562
FBgn0037416	0.395854	0	6.00631	0	1	NA	Osi9
FBgn0037427	0.122507	0	6.00631	0	1	NA	Osi17
FBgn0037428	0.059733	0	6.00631	0	1	NA	Osi18
FBgn0046875	0.375217	0	6.00631	0	1	NA	Obp83g
FBgn0037398	0.148115	0	6.00631	0	1	NA	CG15580
FBgn0037388	0.414691	0	6.00631	0	1	NA	CG14676
FBgn0040679	0.265204	0	6.00631	0	1	NA	CG11373
FBgn0037294	0.303101	0	6.00631	0	1	NA	CG12590
FBgn0037325	0.224709	0	6.00631	0	1	NA	CG12147
FBgn0037324	0.10682	0	6.00631	0	1	NA	Orco
FBgn0040684	0.193742	0	6.00631	0	1	NA	CG12589
FBgn0020280	0.123856	0	6.00631	0	1	NA	laf
FBgn0052945	0.245261	0	6.00631	0	1	NA	CG32945
FBgn0037229	0.252429	0	6.00631	0	1	NA	CG9766
FBgn0031721	0.200714	0	6.00631	0	1	NA	CG14017
FBgn0031722	0.875136	0	6.00631	0	1	NA	CG14011
FBgn0031720	0.115632	0	6.00631	0	1	NA	CG14013
FBgn0051647	0.232471	0	6.00631	0	1	NA	lncRNA:CR31647
FBgn0051912	0.0844251	0	6.00631	0	1	NA	asRNA:CR31912
FBgn0015381	0.254146	0	6.00631	0	1	NA	dsf
FBgn0031749	0.118088	0	6.00631	0	1	NA	CG14000
FBgn0031763	0.083959	0	6.00631	0	1	NA	CG13996
FBgn0026755	0.254513	0	6.00631	0	1	NA	Ugt37B1
FBgn0260452	0.130711	0	6.00631	0	1	NA	CG13984
FBgn0031803	0.129312	0	6.00631	0	1	NA	ppk14
FBgn0031804	0.111756	0	6.00631	0	1	NA	CG9500
FBgn0051910	0.79577	0	6.00631	0	1	NA	CG31910
FBgn0031854	0.210134	0	6.00631	0	1	NA	TTLL3A
FBgn0045495	0.382427	0	6.00631	0	1	NA	Gr28b
FBgn0041247	0.0895995	0	6.00631	0	1	NA	Gr28a
FBgn0031954	0.636452	0	6.00631	0	1	NA	CG14537
FBgn0032024	0.0885651	0	6.00631	0	1	NA	CG14273
FBgn0032048	0.487219	0	6.00631	0	1	NA	Dh31
FBgn0040098	0.113063	0	6.00631	0	1	NA	lectin-29Ca
FBgn0015583	0.144836	0	6.00631	0	1	NA	Acp29AB
FBgn0032065	0.238254	0	6.00631	0	1	NA	CG12438
FBgn0032067	0.0982966	0	6.00631	0	1	NA	LManIV
FBgn0032066	0.079423	0	6.00631	0	1	NA	LManIII
FBgn0032088	0.110508	0	6.00631	0	1	NA	CG13102
FBgn0051708	0.0917473	0	6.00631	0	1	NA	DIP-zeta
FBgn0032109	0.594876	0	6.00631	0	1	NA	CG17005
FBgn0032110	0.108927	0	6.00631	0	1	NA	CG3748
FBgn0032111	0.317692	0	6.00631	0	1	NA	CG13110
FBgn0051885	0.26665	0	6.00631	0	1	NA	tRNA:Thr-AGT-1-1
FBgn0032131	0.20013	0	6.00631	0	1	NA	CG3841
FBgn0051882	0.345713	0	6.00631	0	1	NA	CG31882
FBgn0032132	0.165343	0	6.00631	0	1	NA	CG4382
FBgn0032176	0.160983	0	6.00631	0	1	NA	CG13127
FBgn0032188	0.164955	0	6.00631	0	1	NA	CG13137
FBgn0032181	0.0980952	0	6.00631	0	1	NA	CG13133
FBgn0032175	0.245424	0	6.00631	0	1	NA	CG13131
FBgn0040965	0.14783	0	6.00631	0	1	NA	lncRNA:CR13130
FBgn0032268	0.555961	0	6.00631	0	1	NA	CG6138
FBgn0032282	0.154305	0	6.00631	0	1	NA	CG7299
FBgn0032313	0.297745	0	6.00631	0	1	NA	CG14070
FBgn0032371	1.03057	0	6.00631	0	1	NA	CG4983
FBgn0032372	1.04668	0	6.00631	0	1	NA	CG4988
FBgn0032373	0.570205	0	6.00631	0	1	NA	Vha100-5
FBgn0032370	0.657582	0	6.00631	0	1	NA	CG12307
FBgn0026391	0.21721	0	6.00631	0	1	NA	Or33b
FBgn0026390	0.115611	0	6.00631	0	1	NA	Or33c
FBgn0005664	0.0812896	0	6.00631	0	1	NA	Crys
FBgn0051865	0.0784059	0	6.00631	0	1	NA	Ada1-1
FBgn0032416	0.0886712	0	6.00631	0	1	NA	Gr33a
FBgn0051862	0.121934	0	6.00631	0	1	NA	CG31862
FBgn0032424	0.545354	0	6.00631	0	1	NA	CG17010
FBgn0032415	0.132848	0	6.00631	0	1	NA	rho-6
FBgn0032439	0.144836	0	6.00631	0	1	NA	Ref2
FBgn0032457	0.172856	0	6.00631	0	1	NA	CG15483
FBgn0032442	0.227689	0	6.00631	0	1	NA	Nepl7
FBgn0040510	0.672961	0	6.00631	0	1	NA	ACXA
FBgn0040506	0.184174	0	6.00631	0	1	NA	ACXE
FBgn0032490	0.119604	0	6.00631	0	1	NA	CG16813
FBgn0032492	0.787525	0	6.00631	0	1	NA	Prosalpha6T
FBgn0003935	0.708249	0	6.00631	0	1	NA	snRNA:U5:34A
FBgn0051851	0.129642	0	6.00631	0	1	NA	Naa20B
FBgn0032503	0.527325	0	6.00631	0	1	NA	CG16825
FBgn0026760	0.148115	0	6.00631	0	1	NA	Tehao
FBgn0028942	0.129312	0	6.00631	0	1	NA	CG16852
FBgn0025115	0.0795731	0	6.00631	0	1	NA	Acyp
FBgn0053306	0.330634	0	6.00631	0	1	NA	CG33306
FBgn0051814	0.361136	0	6.00631	0	1	NA	DIP-kappa
FBgn0028875	0.110358	0	6.00631	0	1	NA	nAChRalpha5
FBgn0051840	0.174001	0	6.00631	0	1	NA	lncRNA:CR31840
FBgn0028838	0.1885	0	6.00631	0	1	NA	CSN1a
FBgn0028868	0.816578	0	6.00631	0	1	NA	CG4701
FBgn0013300	0.671893	0	6.00631	0	1	NA	ProtA
FBgn0032553	0.671743	0	6.00631	0	1	NA	CG4480
FBgn0053310	0.954259	0	6.00631	0	1	NA	CG33310
FBgn0051832	0.162579	0	6.00631	0	1	NA	CG31832
FBgn0011239	0.448403	0	6.00631	0	1	NA	ms(2)35Ci
FBgn0028892	0.274855	0	6.00631	0	1	NA	CG4161
FBgn0032563	0.304084	0	6.00631	0	1	NA	CG15258
FBgn0041103	0.52794	0	6.00631	0	1	NA	nht
FBgn0028850	1.18911	0	6.00631	0	1	NA	CG15260
FBgn0028880	0.0724178	0	6.00631	0	1	NA	CG15256
FBgn0028370	0.260965	0	6.00631	0	1	NA	kek3
FBgn0028901	0.425422	0	6.00631	0	1	NA	CG18109
FBgn0028903	0.393042	0	6.00631	0	1	NA	CG13243
FBgn0028902	0.919202	0	6.00631	0	1	NA	Tektin-A
FBgn0032577	0.422113	0	6.00631	0	1	NA	CG13244
FBgn0028856	0.625809	0	6.00631	0	1	NA	CG18063
FBgn0028858	0.492283	0	6.00631	0	1	NA	CG10839
FBgn0051822	0.0724178	0	6.00631	0	1	NA	CR31822
FBgn0028520	0.21607	0	6.00631	0	1	NA	CG4891
FBgn0028884	0.607249	0	6.00631	0	1	NA	CG4892
FBgn0028893	0.549406	0	6.00631	0	1	NA	CG31819
FBgn0032585	0.0881702	0	6.00631	0	1	NA	Nepl8
FBgn0051816	0.208382	0	6.00631	0	1	NA	CG31816
FBgn0053179	0.109366	0	6.00631	0	1	NA	beat-IIIb
FBgn0051806	0.20206	0	6.00631	0	1	NA	CG31806
FBgn0032625	1.13519	0	6.00631	0	1	NA	CG15136
FBgn0051804	0.20236	0	6.00631	0	1	NA	CG31804
FBgn0032654	0.371733	0	6.00631	0	1	NA	CG15147
FBgn0032650	1.12459	0	6.00631	0	1	NA	CG7094
FBgn0032648	0.781226	0	6.00631	0	1	NA	CG15144
FBgn0051742	0.079423	0	6.00631	0	1	NA	Prosbeta5R2
FBgn0040989	0.317842	0	6.00631	0	1	NA	CG5693
FBgn0051787	0.0725679	0	6.00631	0	1	NA	CG31787
FBgn0051788	0.649844	0	6.00631	0	1	NA	CG31788
FBgn0051802	0.45953	0	6.00631	0	1	NA	CG31802
FBgn0051789	0.0844251	0	6.00631	0	1	NA	CG31789
FBgn0032692	0.144264	0	6.00631	0	1	NA	IFT46
FBgn0003270	0.113063	0	6.00631	0	1	NA	amos
FBgn0028569	0.072718	0	6.00631	0	1	NA	robl37BC
FBgn0032769	0.810527	0	6.00631	0	1	NA	CG10750
FBgn0051797	0.145498	0	6.00631	0	1	NA	CG31797
FBgn0032809	0.186815	0	6.00631	0	1	NA	CG13078
FBgn0005590	0.2219	0	6.00631	0	1	NA	scw
FBgn0003931	0.204931	0	6.00631	0	1	NA	snRNA:U4:38AB
FBgn0043022	0.159826	0	6.00631	0	1	NA	snRNA:U5:38ABa
FBgn0032853	0.219102	0	6.00631	0	1	NA	CG10651
FBgn0032867	0.603611	0	6.00631	0	1	NA	CG15475
FBgn0051680	0.348597	0	6.00631	0	1	NA	CG31680
FBgn0032894	0.374916	0	6.00631	0	1	NA	CG14402
FBgn0032916	0.0855078	0	6.00631	0	1	NA	CG9257
FBgn0037502	0.281633	0	6.00631	0	1	NA	wa-cup
FBgn0037503	0.0751245	0	6.00631	0	1	NA	CG14598
FBgn0051493	0.0730806	0	6.00631	0	1	NA	CG31493
FBgn0037475	0.155264	0	6.00631	0	1	NA	Fer1
FBgn0037487	0.551881	0	6.00631	0	1	NA	thw
FBgn0004172	0.079423	0	6.00631	0	1	NA	Mst84Da
FBgn0037500	0.331852	0	6.00631	0	1	NA	CG17944
FBgn0037486	0.70465	0	6.00631	0	1	NA	CG14605
FBgn0000071	0.0813898	0	6.00631	0	1	NA	Ama
FBgn0004054	0.154138	0	6.00631	0	1	NA	zen2
FBgn0051482	0.224559	0	6.00631	0	1	NA	CG31482
FBgn0051286	0.312205	0	6.00631	0	1	NA	CG31286
FBgn0004778	0.0945726	0	6.00631	0	1	NA	Ccp84Af
FBgn0037461	1.21354	0	6.00631	0	1	NA	CG15177
FBgn0037460	1.22248	0	6.00631	0	1	NA	sowi
FBgn0037456	0.166001	0	6.00631	0	1	NA	CG1138
FBgn0037512	0.158996	0	6.00631	0	1	NA	CG2616
FBgn0037516	0.0724178	0	6.00631	0	1	NA	CG11286
FBgn0010433	0.0907508	0	6.00631	0	1	NA	ato
FBgn0037572	0.221573	0	6.00631	0	1	NA	CG11698
FBgn0037584	0.760278	0	6.00631	0	1	NA	CG7963
FBgn0037571	0.0864282	0	6.00631	0	1	NA	CG11694
FBgn0012027	0.24798	0	6.00631	0	1	NA	tRNA:Tyr-GTA-1-5
FBgn0011966	0.0990921	0	6.00631	0	1	NA	tRNA:Arg-TCG-2-3
FBgn0037625	0.059733	0	6.00631	0	1	NA	CG11768
FBgn0037650	0.0922371	0	6.00631	0	1	NA	CG11977
FBgn0037677	0.264995	0	6.00631	0	1	NA	CG12951
FBgn0037724	0.338049	0	6.00631	0	1	NA	Fst
FBgn0041105	0.14783	0	6.00631	0	1	NA	nerfin-2
FBgn0037786	0.181795	0	6.00631	0	1	NA	Alp13
FBgn0051407	0.751829	0	6.00631	0	1	NA	CG31407
FBgn0037797	0.173558	0	6.00631	0	1	NA	CG12420
FBgn0051406	0.586362	0	6.00631	0	1	NA	CG31406
FBgn0037798	0.938951	0	6.00631	0	1	NA	CG12817
FBgn0037827	0.299767	0	6.00631	0	1	NA	CG4073
FBgn0037857	0.817827	0	6.00631	0	1	NA	Tengl4
FBgn0037862	0.895569	0	6.00631	0	1	NA	mAcon2
FBgn0040253	0.19784	0	6.00631	0	1	NA	Ugt35E1
FBgn0037860	0.115782	0	6.00631	0	1	NA	CG6629
FBgn0037908	0.128645	0	6.00631	0	1	NA	dpr5
FBgn0037910	0.844449	0	6.00631	0	1	NA	CG14708
FBgn0037994	0.701156	0	6.00631	0	1	NA	eIF3d2
FBgn0038003	0.111756	0	6.00631	0	1	NA	CG3916
FBgn0038008	0.115932	0	6.00631	0	1	NA	CG3942
FBgn0038009	0.111756	0	6.00631	0	1	NA	CG17738
FBgn0038028	0.220648	0	6.00631	0	1	NA	CG10035
FBgn0011270	1.22028	0	6.00631	0	1	NA	Pglym87
FBgn0038125	0.367911	0	6.00631	0	1	NA	CG8141
FBgn0038136	0.317954	0	6.00631	0	1	NA	CG8774
FBgn0038127	0.410579	0	6.00631	0	1	NA	CG8476
FBgn0038158	0.1167	0	6.00631	0	1	NA	CG14370
FBgn0051337	0.123637	0	6.00631	0	1	NA	CG31337
FBgn0038160	0.125548	0	6.00631	0	1	NA	CG9759
FBgn0038189	0.628096	0	6.00631	0	1	NA	Art6
FBgn0038186	0.144836	0	6.00631	0	1	NA	CG14362
FBgn0038203	0.389696	0	6.00631	0	1	NA	Or88a
FBgn0038210	0.259284	0	6.00631	0	1	NA	CG3199
FBgn0053109	0.310101	0	6.00631	0	1	NA	CG33109
FBgn0051327	0.85876	0	6.00631	0	1	NA	CG31327
FBgn0051533	1.12638	0	6.00631	0	1	NA	CG31533
FBgn0038219	0.282551	0	6.00631	0	1	NA	CG14839
FBgn0038218	0.0874966	0	6.00631	0	1	NA	CG14841
FBgn0038217	0.519752	0	6.00631	0	1	NA	CG14840
FBgn0038266	0.333131	0	6.00631	0	1	NA	CG3610
FBgn0038281	0.224259	0	6.00631	0	1	NA	RpL10Aa
FBgn0038334	0.916867	0	6.00631	0	1	NA	h-cup
FBgn0038345	0.384173	0	6.00631	0	1	NA	CG5213
FBgn0038355	0.842987	0	6.00631	0	1	NA	CG4520
FBgn0038358	0.240052	0	6.00631	0	1	NA	Ttc26
FBgn0051294	0.386999	0	6.00631	0	1	NA	CG31294
FBgn0038391	0.485382	0	6.00631	0	1	NA	GATAe
FBgn0012011	0.0692664	0	6.00631	0	1	NA	tRNA:Val-AAC-1-1
FBgn0038436	0.109029	0	6.00631	0	1	NA	Gyc89Db
FBgn0038423	0.115782	0	6.00631	0	1	NA	CG10317
FBgn0038447	0.188658	0	6.00631	0	1	NA	CG14892
FBgn0015230	0.122637	0	6.00631	0	1	NA	Glut3
FBgn0063261	0.079423	0	6.00631	0	1	NA	CG31275
FBgn0038458	0.338707	0	6.00631	0	1	NA	VhaM9.7-d
FBgn0051267	0.429777	0	6.00631	0	1	NA	CG31267
FBgn0038482	0.0731572	0	6.00631	0	1	NA	CG4053
FBgn0038512	0.0730806	0	6.00631	0	1	NA	CG14330
FBgn0038509	0.124539	0	6.00631	0	1	NA	CG14332
FBgn0038531	0.0920869	0	6.00631	0	1	NA	CG14325
FBgn0051577	0.129642	0	6.00631	0	1	NA	tRNA:Ala-AGC-1-1
FBgn0038529	0.0885651	0	6.00631	0	1	NA	CG14323
FBgn0038558	0.253612	0	6.00631	0	1	NA	CG12347
FBgn0038539	0.758012	0	6.00631	0	1	NA	Atg8b
FBgn0051518	0.163618	0	6.00631	0	1	NA	tRNA:Gly-TCC-1-4
FBgn0038567	0.151991	0	6.00631	0	1	NA	CG14316
FBgn0038602	0.0658148	0	6.00631	0	1	NA	CG7126
FBgn0038626	0.564149	0	6.00631	0	1	NA	CG7691
FBgn0038645	0.0777666	0	6.00631	0	1	NA	CG7714
FBgn0038642	0.510731	0	6.00631	0	1	NA	Muc91C
FBgn0038656	0.201063	0	6.00631	0	1	NA	CG14294
FBgn0038691	0.263069	0	6.00631	0	1	NA	CG5250
FBgn0038700	0.127326	0	6.00631	0	1	NA	CG3734
FBgn0038709	0.240161	0	6.00631	0	1	NA	CG15025
FBgn0038706	1.23841	0	6.00631	0	1	NA	CG3517
FBgn0038730	0.288458	0	6.00631	0	1	NA	CG6300
FBgn0012003	0.059733	0	6.00631	0	1	NA	tRNA:Val-CAC-2-5
FBgn0051459	0.741966	0	6.00631	0	1	NA	CG31459
FBgn0038751	0.0864282	0	6.00631	0	1	NA	CG4770
FBgn0038750	0.0989271	0	6.00631	0	1	NA	CG4465
FBgn0038775	0.0662255	0	6.00631	0	1	NA	CG17199
FBgn0003249	0.192248	0	6.00631	0	1	NA	Rh3
FBgn0038790	0.291831	0	6.00631	0	1	NA	MtnC
FBgn0038796	0.416894	0	6.00631	0	1	NA	eIF3g2
FBgn0038819	0.210848	0	6.00631	0	1	NA	Cpr92F
FBgn0051480	0.198184	0	6.00631	0	1	NA	tRNA:Thr-CGT-1-1
FBgn0038879	0.130711	0	6.00631	0	1	NA	CG17298
FBgn0038918	0.25623	0	6.00631	0	1	NA	Qsox3
FBgn0038915	0.144836	0	6.00631	0	1	NA	CG17819
FBgn0045469	0.169673	0	6.00631	0	1	NA	Gr93c
FBgn0038941	0.136137	0	6.00631	0	1	NA	CG7080
FBgn0038944	0.201658	0	6.00631	0	1	NA	CG5388
FBgn0038978	1.08601	0	6.00631	0	1	NA	tHMG1
FBgn0039027	0.141223	0	6.00631	0	1	NA	CG7031
FBgn0039033	0.0724178	0	6.00631	0	1	NA	Or94a
FBgn0039041	0.128959	0	6.00631	0	1	NA	CG13838
FBgn0039059	0.65637	0	6.00631	0	1	NA	CG13829
FBgn0039077	0.079423	0	6.00631	0	1	NA	CG17380
FBgn0051413	0.100161	0	6.00631	0	1	NA	Qsox4
FBgn0039106	0.104016	0	6.00631	0	1	NA	CG10301
FBgn0039107	0.0839355	0	6.00631	0	1	NA	CG10300
FBgn0039093	0.162714	0	6.00631	0	1	NA	CG10183
FBgn0039092	0.0864282	0	6.00631	0	1	NA	CG16723
FBgn0051130	0.0874966	0	6.00631	0	1	NA	tRNA:Leu-TAA-4-1
FBgn0053339	0.267795	0	6.00631	0	1	NA	CG33339
FBgn0039199	0.298317	0	6.00631	0	1	NA	CG13615
FBgn0039196	0.636286	0	6.00631	0	1	NA	CG17781
FBgn0051128	0.397115	0	6.00631	0	1	NA	CG31128
FBgn0000039	0.115283	0	6.00631	0	1	NA	nAChRalpha2
FBgn0004188	0.127073	0	6.00631	0	1	NA	snRNA:U6:96Aa
FBgn0039246	0.723623	0	6.00631	0	1	NA	CG10845
FBgn0039237	0.0959419	0	6.00631	0	1	NA	CG13640
FBgn0039235	0.296562	0	6.00631	0	1	NA	CAH4
FBgn0004897	0.35622	0	6.00631	0	1	NA	fd96Ca
FBgn0004898	0.255125	0	6.00631	0	1	NA	fd96Cb
FBgn0051099	0.657468	0	6.00631	0	1	NA	CG31099
FBgn0039376	0.0839355	0	6.00631	0	1	NA	CG14354
FBgn0051093	0.383507	0	6.00631	0	1	NA	CG31093
FBgn0039371	0.468024	0	6.00631	0	1	NA	CG4960
FBgn0000206	0.108627	0	6.00631	0	1	NA	boss
FBgn0002629	0.320929	0	6.00631	0	1	NA	E(spl)m4-BFM
FBgn0042711	0.163169	0	6.00631	0	1	NA	Hex-t1
FBgn0039424	0.0864282	0	6.00631	0	1	NA	ppk15
FBgn0039421	0.576539	0	6.00631	0	1	NA	CG6036
FBgn0039434	0.12488	0	6.00631	0	1	NA	TwdlM
FBgn0051081	0.0844251	0	6.00631	0	1	NA	TwdlR
FBgn0039482	0.0812896	0	6.00631	0	1	NA	CG14258
FBgn0039473	0.129746	0	6.00631	0	1	NA	CG17191
FBgn0039520	0.125958	0	6.00631	0	1	NA	Gr98a
FBgn0046885	0.12556	0	6.00631	0	1	NA	Gr98d
FBgn0039552	0.0864282	0	6.00631	0	1	NA	CG12426
FBgn0039576	0.264903	0	6.00631	0	1	NA	UQCR-14L
FBgn0039577	0.375217	0	6.00631	0	1	NA	CG12516
FBgn0051050	0.072718	0	6.00631	0	1	NA	CG31050
FBgn0039617	0.0841835	0	6.00631	0	1	NA	DIP-gamma
FBgn0039669	0.224259	0	6.00631	0	1	NA	ND-20L
FBgn0039719	0.0922371	0	6.00631	0	1	NA	CG15515
FBgn0003861	0.812522	0	6.00631	0	1	NA	trp
FBgn0039761	0.395337	0	6.00631	0	1	NA	CG18404
FBgn0039778	0.0850275	0	6.00631	0	1	NA	Jon99Fi
FBgn0039779	0.128794	0	6.00631	0	1	NA	PH4alphaSG2
FBgn0026190	0.127008	0	6.00631	0	1	NA	PH4alphaMP
FBgn0039820	0.111756	0	6.00631	0	1	NA	CG15554
FBgn0051008	0.757906	0	6.00631	0	1	NA	CG31008
FBgn0062411	0.158846	0	6.00631	0	1	NA	Ctr1C
FBgn0039811	0.0844342	0	6.00631	0	1	NA	CG15550
FBgn0013973	0.253071	0	6.00631	0	1	NA	Gycbeta100B
FBgn0039839	0.451873	0	6.00631	0	1	NA	ppk24
FBgn0039850	0.319372	0	6.00631	0	1	NA	CG11333
FBgn0051204	0.267623	0	6.00631	0	1	NA	CG31204
FBgn0032966	0.108627	0	6.00631	0	1	NA	CG1421
FBgn0032967	0.54195	0	6.00631	0	1	NA	CG1428
FBgn0032968	0.0969132	0	6.00631	0	1	NA	CG11634
FBgn0032971	0.204565	0	6.00631	0	1	NA	ttm3
FBgn0051703	0.249246	0	6.00631	0	1	NA	tplus3b
FBgn0011887	0.365843	0	6.00631	0	1	NA	tRNA:Lys-CTT-1-4
FBgn0011890	0.0725679	0	6.00631	0	1	NA	tRNA:Lys-CTT-1-5
FBgn0011933	0.0891014	0	6.00631	0	1	NA	tRNA:Asn-GTT-1-4
FBgn0033056	0.151841	0	6.00631	0	1	NA	CG7856
FBgn0033042	0.226555	0	6.00631	0	1	NA	Tsp42A
FBgn0033043	0.0865814	0	6.00631	0	1	NA	Or42b
FBgn0050158	0.100378	0	6.00631	0	1	NA	CG30158
FBgn0011894	0.111756	0	6.00631	0	1	NA	tRNA:Lys-CTT-1-8
FBgn0011893	0.0940716	0	6.00631	0	1	NA	tRNA:Lys-CTT-1-7
FBgn0011892	0.215414	0	6.00631	0	1	NA	tRNA:Lys-CTT-1-6
FBgn0066293	0.548757	0	6.00631	0	1	NA	CheB42b
FBgn0040674	0.0854312	0	6.00631	0	1	NA	CG9445
FBgn0042198	0.267923	0	6.00631	0	1	NA	CG16741
FBgn0034510	0.0990921	0	6.00631	0	1	NA	CG13426
FBgn0034507	0.335268	0	6.00631	0	1	NA	CG11192
FBgn0034481	0.142929	0	6.00631	0	1	NA	CG11041
FBgn0034486	0.154108	0	6.00631	0	1	NA	CG13869
FBgn0034483	1.02701	0	6.00631	0	1	NA	CG16894
FBgn0050212	0.0865814	0	6.00631	0	1	NA	tRNA:Arg-CCT-1-2
FBgn0043532	0.313816	0	6.00631	0	1	NA	Obp56i
FBgn0050447	0.322128	0	6.00631	0	1	NA	CG30447
FBgn0034473	0.0895995	0	6.00631	0	1	NA	Or56a
FBgn0034457	0.146161	0	6.00631	0	1	NA	Ir56c
FBgn0034461	0.365229	0	6.00631	0	1	NA	CG15124
FBgn0040729	0.100161	0	6.00631	0	1	NA	CG15126
FBgn0040730	0.134885	0	6.00631	0	1	NA	CG15127
FBgn0050223	0.125548	0	6.00631	0	1	NA	tRNA:His-GTG-1-5
FBgn0034428	0.146233	0	6.00631	0	1	NA	AANATL6
FBgn0034437	0.3	0	6.00631	0	1	NA	CG10051
FBgn0034441	0.247865	0	6.00631	0	1	NA	CG10081
FBgn0034427	0.169111	0	6.00631	0	1	NA	CG10474
FBgn0034413	0.129642	0	6.00631	0	1	NA	CG15115
FBgn0028669	0.498736	0	6.00631	0	1	NA	Vha100-3
FBgn0034383	0.0846655	0	6.00631	0	1	NA	CG17821
FBgn0034363	0.11248	0	6.00631	0	1	NA	CG5327
FBgn0034364	0.0724178	0	6.00631	0	1	NA	CG5493
FBgn0034301	0.328549	0	6.00631	0	1	NA	CG5756
FBgn0034294	0.126685	0	6.00631	0	1	NA	Muc55B
FBgn0034292	0.15464	0	6.00631	0	1	NA	CG5767
FBgn0050110	0.165851	0	6.00631	0	1	NA	CG30110
FBgn0050325	0.267473	0	6.00631	0	1	NA	CG30325
FBgn0050103	0.33332	0	6.00631	0	1	NA	CG30103
FBgn0029931	0.207193	0	6.00631	0	1	NA	CG14427
FBgn0004143	0.135451	0	6.00631	0	1	NA	nullo
FBgn0052726	0.518882	0	6.00631	0	1	NA	CG32726
FBgn0052720	0.310837	0	6.00631	0	1	NA	CG32720
FBgn0052718	0.492188	0	6.00631	0	1	NA	CG32718
FBgn0029964	0.0724178	0	6.00631	0	1	NA	CG1409
FBgn0029989	0.444197	0	6.00631	0	1	NA	CG15333
FBgn0030104	0.122637	0	6.00631	0	1	NA	CG15368
FBgn0030164	0.813911	0	6.00631	0	1	NA	CG1889
FBgn0030167	0.0874966	0	6.00631	0	1	NA	CG15252
FBgn0030163	0.301918	0	6.00631	0	1	NA	CG1791
FBgn0052683	0.11613	0	6.00631	0	1	NA	CG32683
FBgn0030223	0.316687	0	6.00631	0	1	NA	CG2111
FBgn0030224	0.245274	0	6.00631	0	1	NA	CG12637
FBgn0052673	0.24971	0	6.00631	0	1	NA	Rab9E
FBgn0034551	0.0902499	0	6.00631	0	1	NA	CG15225
FBgn0034554	0.634713	0	6.00631	0	1	NA	CAH14
FBgn0034560	0.281483	0	6.00631	0	1	NA	CAH15
FBgn0022700	0.549147	0	6.00631	0	1	NA	Cht4
FBgn0034552	1.06168	0	6.00631	0	1	NA	CG17999
FBgn0034623	0.119454	0	6.00631	0	1	NA	CG9822
FBgn0034658	0.839952	0	6.00631	0	1	NA	Grx1t
FBgn0034659	0.888846	0	6.00631	0	1	NA	CG4021
FBgn0034666	0.111156	0	6.00631	0	1	NA	CG9294
FBgn0025573	0.240443	0	6.00631	0	1	NA	PpN58A
FBgn0034667	0.634057	0	6.00631	0	1	NA	comr
FBgn0034660	0.17835	0	6.00631	0	1	NA	Loxl2
FBgn0034681	0.072718	0	6.00631	0	1	NA	CG9308
FBgn0034700	0.167753	0	6.00631	0	1	NA	CG11269
FBgn0034713	1.19118	0	6.00631	0	1	NA	CG11291
FBgn0050278	0.491211	0	6.00631	0	1	NA	CG30278
FBgn0034712	0.414475	0	6.00631	0	1	NA	Alp8
FBgn0005778	0.079423	0	6.00631	0	1	NA	PpD5
FBgn0034205	0.483843	0	6.00631	0	1	NA	CG10950
FBgn0034206	0.271176	0	6.00631	0	1	NA	CG18469
FBgn0034202	0.20206	0	6.00631	0	1	NA	CG17287
FBgn0034196	0.866533	0	6.00631	0	1	NA	CG15605
FBgn0034153	0.219	0	6.00631	0	1	NA	Acp53C14b
FBgn0034152	0.130027	0	6.00631	0	1	NA	Acp53C14a
FBgn0050240	0.202344	0	6.00631	0	1	NA	tRNA:Glu-TTC-1-2
FBgn0034104	0.259119	0	6.00631	0	1	NA	CG15705
FBgn0034122	0.172856	0	6.00631	0	1	NA	CG15711
FBgn0050238	0.200882	0	6.00631	0	1	NA	tRNA:Glu-TTC-1-1
FBgn0050093	0.335332	0	6.00631	0	1	NA	COX6AL
FBgn0050468	0.111621	0	6.00631	0	1	NA	Ir52c
FBgn0050472	0.217253	0	6.00631	0	1	NA	CG30472
FBgn0033955	0.237272	0	6.00631	0	1	NA	CG12866
FBgn0033970	0.858378	0	6.00631	0	1	NA	CG10205
FBgn0050479	0.0684302	0	6.00631	0	1	NA	CG30479
FBgn0033952	0.238269	0	6.00631	0	1	NA	Adgf-E
FBgn0050067	0.0920869	0	6.00631	0	1	NA	Obp50a
FBgn0033880	0.0828619	0	6.00631	0	1	NA	CG6553
FBgn0011885	0.0684302	0	6.00631	0	1	NA	tRNA:Ile-AAT-1-7
FBgn0028963	0.167634	0	6.00631	0	1	NA	Or49b
FBgn0050488	0.30163	0	6.00631	0	1	NA	antr
FBgn0040755	0.274478	0	6.00631	0	1	NA	CG17580
FBgn0050053	0.159014	0	6.00631	0	1	NA	CG30053
FBgn0011877	0.0874966	0	6.00631	0	1	NA	tRNA:His-GTG-2-1Psi
FBgn0033720	0.179388	0	6.00631	0	1	NA	CG13160
FBgn0050045	0.121934	0	6.00631	0	1	NA	Cpr49Aa
FBgn0033725	0.203434	0	6.00631	0	1	NA	Cpr49Ac
FBgn0050251	0.081364	0	6.00631	0	1	NA	tRNA:His-GTG-1-3
FBgn0028407	0.119336	0	6.00631	0	1	NA	Drep3
FBgn0020377	0.268821	0	6.00631	0	1	NA	Sr-CII
FBgn0033651	0.284258	0	6.00631	0	1	NA	Ir48c
FBgn0033594	0.0662255	0	6.00631	0	1	NA	CG13226
FBgn0050029	0.20683	0	6.00631	0	1	NA	CR30029
FBgn0026386	0.0895995	0	6.00631	0	1	NA	Or47a
FBgn0033598	0.105475	0	6.00631	0	1	NA	Cpr47Eb
FBgn0043470	0.175897	0	6.00631	0	1	NA	lambdaTry
FBgn0010358	0.141623	0	6.00631	0	1	NA	deltaTry
FBgn0011555	0.352743	0	6.00631	0	1	NA	thetaTry
FBgn0011554	0.108627	0	6.00631	0	1	NA	etaTry
FBgn0011556	0.114615	0	6.00631	0	1	NA	zetaTry
FBgn0043471	0.0662255	0	6.00631	0	1	NA	kappaTry
FBgn0033600	0.176363	0	6.00631	0	1	NA	Cpr47Ec
FBgn0033590	0.279799	0	6.00631	0	1	NA	CG13217
FBgn0033572	0.599175	0	6.00631	0	1	NA	polyph
FBgn0050018	0.413272	0	6.00631	0	1	NA	mthl13
FBgn0033500	0.387563	0	6.00631	0	1	NA	CG12913
FBgn0033395	0.497513	0	6.00631	0	1	NA	Cyp4p2
FBgn0050350	0.788509	0	6.00631	0	1	NA	CG30350
FBgn0033355	0.245489	0	6.00631	0	1	NA	CG13748
FBgn0033362	0.15032	0	6.00631	0	1	NA	CG8172
FBgn0033323	1.20788	0	6.00631	0	1	NA	CG12376
FBgn0033327	0.146867	0	6.00631	0	1	NA	PGRP-SC1b
FBgn0033326	0.228444	0	6.00631	0	1	NA	CG14743
FBgn0033324	0.369094	0	6.00631	0	1	NA	CG14744
FBgn0033322	0.224709	0	6.00631	0	1	NA	CG8584
FBgn0033301	0.59845	0	6.00631	0	1	NA	CG12780
FBgn0002535	0.267795	0	6.00631	0	1	NA	Lcp4
FBgn0033297	0.300103	0	6.00631	0	1	NA	Mal-A8
FBgn0050361	0.0804914	0	6.00631	0	1	NA	mtt
FBgn0050369	0.635384	0	6.00631	0	1	NA	CG30369
FBgn0033278	0.354303	0	6.00631	0	1	NA	CG14759
FBgn0050375	0.789159	0	6.00631	0	1	NA	CG30375
FBgn0033280	0.939292	0	6.00631	0	1	NA	CG12126
FBgn0033275	0.23704	0	6.00631	0	1	NA	CG14756
FBgn0033249	0.673981	0	6.00631	0	1	NA	CG11191
FBgn0033248	0.151991	0	6.00631	0	1	NA	Dic3
FBgn0053140	0.372671	0	6.00631	0	1	NA	CG33140
FBgn0033141	0.452671	0	6.00631	0	1	NA	CG12831
FBgn0052011	0.388452	0	6.00631	0	1	NA	CR32011
FBgn0030538	0.751539	0	6.00631	0	1	NA	betaNACtes1
FBgn0011910	0.102024	0	6.00631	0	1	NA	tRNA:Leu-CAA-1-1
FBgn0017424	0.245457	0	6.00631	0	1	NA	asRNA:CR11538
FBgn0028560	0.901974	0	6.00631	0	1	NA	sut4
FBgn0037986	0.122637	0	6.00631	0	1	NA	CG14736
FBgn0020371	1.25676	0	6.00631	0	1	NA	Tim17b2
FBgn0061435	0.608431	0	6.00631	0	1	NA	CG30270
FBgn0053467	0.0885651	0	6.00631	0	1	NA	CG33467
FBgn0038886	0.231264	0	6.00631	0	1	NA	Ugt49B2
FBgn0035478	0.161646	0	6.00631	0	1	NA	CG10853
FBgn0035479	0.18805	0	6.00631	0	1	NA	CG14983
FBgn0030559	0.35941	0	6.00631	0	1	NA	CG13404
FBgn0025613	0.160649	0	6.00631	0	1	NA	CG3081
FBgn0036872	0.0724178	0	6.00631	0	1	NA	CG12519
FBgn0052208	0.147965	0	6.00631	0	1	NA	825-Oak
FBgn0036870	0.0885651	0	6.00631	0	1	NA	CG14095
FBgn0030158	0.406041	0	6.00631	0	1	NA	CG9686
FBgn0030162	0.284733	0	6.00631	0	1	NA	CG1986
FBgn0052820	0.150824	0	6.00631	0	1	NA	CG32820
FBgn0030715	0.0865814	0	6.00631	0	1	NA	Or13a
FBgn0034478	0.207719	0	6.00631	0	1	NA	CG10822
FBgn0040775	0.705154	0	6.00631	0	1	NA	CG12158
FBgn0025360	0.184174	0	6.00631	0	1	NA	Optix
FBgn0053510	0.143692	0	6.00631	0	1	NA	CG33510
FBgn0053511	0.576032	0	6.00631	0	1	NA	CG33511
FBgn0041164	0.30898	0	6.00631	0	1	NA	armi
FBgn0002440	0.124994	0	6.00631	0	1	NA	l(3)mbn
FBgn0040097	0.0885651	0	6.00631	0	1	NA	lectin-30A
FBgn0050048	0.352554	0	6.00631	0	1	NA	CG30048
FBgn0051266	0.269869	0	6.00631	0	1	NA	CG31266
FBgn0031802	0.1375	0	6.00631	0	1	NA	ppk7
FBgn0039675	0.160147	0	6.00631	0	1	NA	ppk21
FBgn0053642	0.079258	0	6.00631	0	1	NA	CG33642
FBgn0053644	0.0832447	0	6.00631	0	1	NA	CG33644
FBgn0053645	0.083959	0	6.00631	0	1	NA	CG33645
FBgn0032365	0.174993	0	6.00631	0	1	NA	CG14929
FBgn0053664	0.407824	0	6.00631	0	1	NA	CG33664
FBgn0053666	0.108627	0	6.00631	0	1	NA	CG33666
FBgn0053667	0.578159	0	6.00631	0	1	NA	CG33667
FBgn0029859	0.709987	0	6.00631	0	1	NA	CG15892
FBgn0053680	0.163169	0	6.00631	0	1	NA	CG33680
FBgn0034324	0.184835	0	6.00631	0	1	NA	CG18538
FBgn0034325	0.438897	0	6.00631	0	1	NA	CG18539
FBgn0053483	0.0864282	0	6.00631	0	1	NA	CG33483
FBgn0053700	0.0658148	0	6.00631	0	1	NA	CG33700
FBgn0053702	0.2105	0	6.00631	0	1	NA	CG33702
FBgn0053704	1.10043	0	6.00631	0	1	NA	CG33704
FBgn0065105	0.49641	0	6.00631	0	1	NA	snmRNA:157
FBgn0046874	0.155544	0	6.00631	0	1	NA	Pif1B
FBgn0053725	0.0863398	0	6.00631	0	1	NA	CG33725
FBgn0053752	0.171859	0	6.00631	0	1	NA	CG33752
FBgn0035198	0.117499	0	6.00631	0	1	NA	CG9133
FBgn0053795	0.297947	0	6.00631	0	1	NA	CG33795
FBgn0053797	0.218211	0	6.00631	0	1	NA	CR33797
FBgn0051386	0.0864282	0	6.00631	0	1	NA	lncRNA:CR31386
FBgn0061209	0.122498	0	6.00631	0	1	NA	His2B:CG17949
FBgn0053912	0.180826	0	6.00631	0	1	NA	CG33912
FBgn0033628	0.472303	0	6.00631	0	1	NA	CG13203
FBgn0062961	0.242302	0	6.00631	0	1	NA	lncRNA:CR33942
FBgn0063083	0.079258	0	6.00631	0	1	NA	lncRNA:CR33948
FBgn0053721	0.072718	0	6.00631	0	1	NA	CG33721
FBgn0030117	0.079423	0	6.00631	0	1	NA	ric8b
FBgn0053958	0.266963	0	6.00631	0	1	NA	CG33958
FBgn0031930	0.432246	0	6.00631	0	1	NA	CG7025
FBgn0003900	0.422435	0	6.00631	0	1	NA	twi
FBgn0028867	0.0944417	0	6.00631	0	1	NA	CR15280
FBgn0053965	0.079258	0	6.00631	0	1	NA	CG33965
FBgn0000094	0.258101	0	6.00631	0	1	NA	Anp
FBgn0051007	1.13971	0	6.00631	0	1	NA	CG31007
FBgn0034820	0.252279	0	6.00631	0	1	NA	CG13538
FBgn0000529	0.135601	0	6.00631	0	1	NA	bsh
FBgn0040719	0.176196	0	6.00631	0	1	NA	CG15357
FBgn0039369	0.20206	0	6.00631	0	1	NA	CG17195
FBgn0260479	0.179734	0	6.00631	0	1	NA	CG31904
FBgn0053309	0.481424	0	6.00631	0	1	NA	CG33309
FBgn0011937	0.0876806	0	6.00631	0	1	NA	tRNA:Asn-GTT-1-2
FBgn0041623	0.0895995	0	6.00631	0	1	NA	Or65c
FBgn0053462	0.059733	0	6.00631	0	1	NA	CG33462
FBgn0032898	0.233898	0	6.00631	0	1	NA	CR9337
FBgn0003300	0.649933	0	6.00631	0	1	NA	run
FBgn0053987	0.126651	0	6.00631	0	1	NA	lncRNA:CR33987
FBgn0036793	0.291686	0	6.00631	0	1	NA	CG4174
FBgn0030898	0.281483	0	6.00631	0	1	NA	Andorra
FBgn0030542	0.059733	0	6.00631	0	1	NA	CG12481
FBgn0053998	0.129642	0	6.00631	0	1	NA	CG33998
FBgn0053773	0.181044	0	6.00631	0	1	NA	CG33773
FBgn0054007	0.174742	0	6.00631	0	1	NA	CG34007
FBgn0054025	0.32419	0	6.00631	0	1	NA	CG34025
FBgn0054029	0.115632	0	6.00631	0	1	NA	CG34029
FBgn0054030	0.111756	0	6.00631	0	1	NA	CG34030
FBgn0054033	0.161133	0	6.00631	0	1	NA	CG34033
FBgn0054044	0.059733	0	6.00631	0	1	NA	lncRNA:CR34044
FBgn0054052	0.328844	0	6.00631	0	1	NA	lncRNA:CR34052
FBgn0013696	0.2786	0	6.00631	0	1	NA	trnI
FBgn0040038	0.380241	0	6.00631	0	1	NA	klhl10
FBgn0083946	0.161239	0	6.00631	0	1	NA	lobo
FBgn0083966	0.072718	0	6.00631	0	1	NA	CG34130
FBgn0083994	0.0730806	0	6.00631	0	1	NA	lncRNA:CR41352
FBgn0039987	0.0691163	0	6.00631	0	1	NA	CR12798
FBgn0040799	0.138139	0	6.00631	0	1	NA	CG13051
FBgn0082970	0.23684	0	6.00631	0	1	NA	snoRNA:Psi28S-3316c
FBgn0058182	0.0627739	0	6.00631	0	1	NA	CR40182
FBgn0082976	0.379403	0	6.00631	0	1	NA	snoRNA:Psi28S-3305a
FBgn0040531	0.376383	0	6.00631	0	1	NA	CG11741
FBgn0083035	0.0969132	0	6.00631	0	1	NA	snoRNA:Psi18S-525d
FBgn0085199	0.172856	0	6.00631	0	1	NA	CG34170
FBgn0085214	0.0724178	0	6.00631	0	1	NA	CG34185
FBgn0085217	0.151991	0	6.00631	0	1	NA	CG34188
FBgn0085222	0.0838958	0	6.00631	0	1	NA	CG34193
FBgn0085231	0.0885651	0	6.00631	0	1	NA	CG34202
FBgn0085233	0.079423	0	6.00631	0	1	NA	CG34204
FBgn0085265	0.0720836	0	6.00631	0	1	NA	CG34236
FBgn0085274	0.0864282	0	6.00631	0	1	NA	CG34245
FBgn0085277	0.102947	0	6.00631	0	1	NA	CG34248
FBgn0085295	0.0864282	0	6.00631	0	1	NA	CG34266
FBgn0085302	0.205552	0	6.00631	0	1	NA	CG34273
FBgn0085308	0.172691	0	6.00631	0	1	NA	CG34279
FBgn0085309	0.0885651	0	6.00631	0	1	NA	CG34280
FBgn0085311	0.45717	0	6.00631	0	1	NA	CG34282
FBgn0085314	0.243541	0	6.00631	0	1	NA	CR34285
FBgn0085315	0.288488	0	6.00631	0	1	NA	CG34286
FBgn0085319	0.124774	0	6.00631	0	1	NA	CG34290
FBgn0085321	0.472389	0	6.00631	0	1	NA	CG34292
FBgn0085324	0.0860982	0	6.00631	0	1	NA	CG34295
FBgn0085326	0.258986	0	6.00631	0	1	NA	CG34297
FBgn0085327	0.234273	0	6.00631	0	1	NA	CG34298
FBgn0085328	0.083794	0	6.00631	0	1	NA	CG34299
FBgn0085331	0.123706	0	6.00631	0	1	NA	CG34302
FBgn0085351	0.105325	0	6.00631	0	1	NA	inaF-A
FBgn0085361	0.267473	0	6.00631	0	1	NA	CG34332
FBgn0085371	0.0724178	0	6.00631	0	1	NA	CG34342
FBgn0085420	0.192093	0	6.00631	0	1	NA	DIP-delta
FBgn0085422	0.358876	0	6.00631	0	1	NA	CG34393
FBgn0085454	0.0832447	0	6.00631	0	1	NA	CG34425
FBgn0085464	0.700946	0	6.00631	0	1	NA	CG34435
FBgn0085466	0.622372	0	6.00631	0	1	NA	CG34437
FBgn0085487	0.0814899	0	6.00631	0	1	NA	CG34458
FBgn0085512	0.212377	0	6.00631	0	1	NA	RYa
FBgn0085569	0.0849274	0	6.00631	0	1	NA	CG41242
FBgn0086025	0.121455	0	6.00631	0	1	NA	snoRNA:Me28S-A2589c
FBgn0086029	0.167553	0	6.00631	0	1	NA	snoRNA:Me18S-A1597
FBgn0086053	0.350879	0	6.00631	0	1	NA	snoRNA:Me18S-G1358a
FBgn0086059	0.059733	0	6.00631	0	1	NA	snoRNA:Me18S-C1280
FBgn0086200	0.209137	0	6.00631	0	1	NA	CR42490
FBgn0086610	0.0724178	0	6.00631	0	1	NA	CG33342
FBgn0086673	0.179199	0	6.00631	0	1	NA	CG13272
FBgn0243586	0.225923	0	6.00631	0	1	NA	Tb
FBgn0250826	0.829406	0	6.00631	0	1	NA	CG34160
FBgn0250827	1.18449	0	6.00631	0	1	NA	whip
FBgn0250841	0.059733	0	6.00631	0	1	NA	CG17242
FBgn0250842	0.0768537	0	6.00631	0	1	NA	CG17575
FBgn0250846	0.434392	0	6.00631	0	1	NA	glob2
FBgn0250847	0.13278	0	6.00631	0	1	NA	CG14034
FBgn0259146	0.167634	0	6.00631	0	1	NA	fid
FBgn0259148	0.224311	0	6.00631	0	1	NA	CG42263
FBgn0259162	0.127173	0	6.00631	0	1	NA	RunxB
FBgn0259230	0.275607	0	6.00631	0	1	NA	lectin-22C
FBgn0259231	0.419245	0	6.00631	0	1	NA	CCKLR-17D1
FBgn0259241	0.209494	0	6.00631	0	1	NA	CG42339
FBgn0259729	0.238269	0	6.00631	0	1	NA	CG42383
FBgn0259738	0.130725	0	6.00631	0	1	NA	CG42392
FBgn0259748	0.152791	0	6.00631	0	1	NA	CG42397
FBgn0259917	0.0905859	0	6.00631	0	1	NA	CG42446
FBgn0259922	0.0864282	0	6.00631	0	1	NA	Skadu
FBgn0259952	0.167634	0	6.00631	0	1	NA	Sfp24Bb
FBgn0259954	0.148115	0	6.00631	0	1	NA	CG42464
FBgn0259964	0.0817778	0	6.00631	0	1	NA	Sfp33A3
FBgn0259967	0.290369	0	6.00631	0	1	NA	Sfp53D
FBgn0259971	0.100161	0	6.00631	0	1	NA	CG42481
FBgn0259973	0.127129	0	6.00631	0	1	NA	Sfp79B
FBgn0259974	0.206016	0	6.00631	0	1	NA	Sfp84E
FBgn0259986	0.172008	0	6.00631	0	1	NA	nab
FBgn0259998	0.27734	0	6.00631	0	1	NA	CG17571
FBgn0260007	0.195055	0	6.00631	0	1	NA	CG42493
FBgn0260430	0.638323	0	6.00631	0	1	NA	CG42525
FBgn0260643	0.0754119	0	6.00631	0	1	NA	CG42535
FBgn0260644	0.079423	0	6.00631	0	1	NA	CG42536
FBgn0260718	0.209152	0	6.00631	0	1	NA	CR42545
FBgn0260776	0.289671	0	6.00631	0	1	NA	CG42570
FBgn0260777	0.079423	0	6.00631	0	1	NA	CG42571
FBgn0260870	0.144836	0	6.00631	0	1	NA	CG42580
FBgn0260871	0.116295	0	6.00631	0	1	NA	CG42581
FBgn0260954	0.111756	0	6.00631	0	1	NA	CG42586
FBgn0260996	0.108627	0	6.00631	0	1	NA	CG42597
FBgn0261060	0.129642	0	6.00631	0	1	NA	Sfp93F
FBgn0261090	0.518612	0	6.00631	0	1	NA	Sytbeta
FBgn0261267	0.139431	0	6.00631	0	1	NA	CG42615
FBgn0261395	0.0874966	0	6.00631	0	1	NA	Prosalpha3T
FBgn0261502	0.079423	0	6.00631	0	1	NA	CG42650
FBgn0261503	0.254062	0	6.00631	0	1	NA	lncRNA:CR42651
FBgn0261506	0.229115	0	6.00631	0	1	NA	CG42654
FBgn0261523	0.239636	0	6.00631	0	1	NA	CG42658
FBgn0261531	0.583964	0	6.00631	0	1	NA	CG42659
FBgn0261571	0.267308	0	6.00631	0	1	NA	CG42685
FBgn0261581	0.398183	0	6.00631	0	1	NA	CG42691
FBgn0261582	0.281633	0	6.00631	0	1	NA	CG42692
FBgn0261614	0.231264	0	6.00631	0	1	NA	CG42703
FBgn0261633	0.059733	0	6.00631	0	1	NA	CG42716
FBgn0261634	0.0627739	0	6.00631	0	1	NA	CG42717
FBgn0261700	0.151975	0	6.00631	0	1	NA	lncRNA:CR42736
FBgn0261714	0.132848	0	6.00631	0	1	NA	Cpn
FBgn0261813	0.228216	0	6.00631	0	1	NA	lncRNA:CR42755
FBgn0261816	0.440329	0	6.00631	0	1	NA	CG42758
FBgn0261832	0.297339	0	6.00631	0	1	NA	CG42764
FBgn0261834	0.315163	0	6.00631	0	1	NA	CG42766
FBgn0261932	0.120793	0	6.00631	0	1	NA	CG42798
FBgn0261952	0.129027	0	6.00631	0	1	NA	srw
FBgn0261992	0.245274	0	6.00631	0	1	NA	CG42810
FBgn0261993	0.257938	0	6.00631	0	1	NA	CG42811
FBgn0261994	0.079423	0	6.00631	0	1	NA	CG42812
FBgn0261996	0.183543	0	6.00631	0	1	NA	CG42814
FBgn0261997	0.0882817	0	6.00631	0	1	NA	CG42815
FBgn0262006	0.105325	0	6.00631	0	1	NA	CG42824
FBgn0262007	0.747522	0	6.00631	0	1	NA	CG42825
FBgn0262009	0.596183	0	6.00631	0	1	NA	CG42827
FBgn0262010	0.144631	0	6.00631	0	1	NA	CG42828
FBgn0262017	0.209065	0	6.00631	0	1	NA	CG42830
FBgn0262020	0.571743	0	6.00631	0	1	NA	CG42831
FBgn0262021	0.208388	0	6.00631	0	1	NA	CG42832
FBgn0262022	0.553525	0	6.00631	0	1	NA	CG42833
FBgn0262030	0.171859	0	6.00631	0	1	NA	CG42841
FBgn0262031	0.082962	0	6.00631	0	1	NA	CR42842
FBgn0262033	0.119955	0	6.00631	0	1	NA	lncRNA:CR42844
FBgn0262036	0.78855	0	6.00631	0	1	NA	CG42847
FBgn0262105	0.0724178	0	6.00631	0	1	NA	lncRNA:CR42858
FBgn0262150	0.494269	0	6.00631	0	1	NA	CG42876
FBgn0262170	0.130782	0	6.00631	0	1	NA	CG42878
FBgn0262358	0.21607	0	6.00631	0	1	NA	CG43056
FBgn0262361	0.245274	0	6.00631	0	1	NA	CG43059
FBgn0262480	0.264322	0	6.00631	0	1	NA	CG43070
FBgn0262485	0.711007	0	6.00631	0	1	NA	CG43075
FBgn0262486	0.59217	0	6.00631	0	1	NA	CG43076
FBgn0262535	0.163169	0	6.00631	0	1	NA	CG43089
FBgn0262543	0.059733	0	6.00631	0	1	NA	lncRNA:CR43097
FBgn0262546	1.20262	0	6.00631	0	1	NA	CR43100
FBgn0262547	0.184898	0	6.00631	0	1	NA	CG43101
FBgn0262566	0.108927	0	6.00631	0	1	NA	CG43106
FBgn0262569	0.231054	0	6.00631	0	1	NA	CG43109
FBgn0262571	0.114785	0	6.00631	0	1	NA	CG43111
FBgn0262581	0.499037	0	6.00631	0	1	NA	CG43121
FBgn0262595	0.122787	0	6.00631	0	1	NA	CheA56a
FBgn0262610	0.178318	0	6.00631	0	1	NA	CG43136
FBgn0262611	0.059733	0	6.00631	0	1	NA	CG43137
FBgn0262612	0.209142	0	6.00631	0	1	NA	CG43138
FBgn0262616	0.0864282	0	6.00631	0	1	NA	CR43142
FBgn0262623	0.132564	0	6.00631	0	1	NA	CG43147
FBgn0262688	0.160213	0	6.00631	0	1	NA	CR43158
FBgn0262690	0.205764	0	6.00631	0	1	NA	asRNA:CR43160
FBgn0262787	0.484762	0	6.00631	0	1	NA	CG43168
FBgn0262794	0.572417	0	6.00631	0	1	NA	CG43175
FBgn0262813	0.0864282	0	6.00631	0	1	NA	CG43184
FBgn0262815	0.316636	0	6.00631	0	1	NA	CR43186
FBgn0262816	0.0902499	0	6.00631	0	1	NA	CG43187
FBgn0262821	0.161981	0	6.00631	0	1	NA	CG43192
FBgn0262828	0.0864282	0	6.00631	0	1	NA	lncRNA:CR43199
FBgn0262839	0.0724178	0	6.00631	0	1	NA	CG43203
FBgn0262844	0.174282	0	6.00631	0	1	NA	CG43208
FBgn0262845	0.658651	0	6.00631	0	1	NA	CG43209
FBgn0262878	0.079423	0	6.00631	0	1	NA	CG43233
FBgn0262882	0.0864282	0	6.00631	0	1	NA	CG43237
FBgn0262885	0.122914	0	6.00631	0	1	NA	CR43240
FBgn0262891	0.286822	0	6.00631	0	1	NA	CG43246
FBgn0262897	0.129147	0	6.00631	0	1	NA	lncRNA:CR43252
FBgn0262905	0.23206	0	6.00631	0	1	NA	lncRNA:CR43260
FBgn0262951	0.125318	0	6.00631	0	1	NA	lncRNA:CR43270
FBgn0262960	0.072718	0	6.00631	0	1	NA	CG43271
FBgn0262968	0.344024	0	6.00631	0	1	NA	lncRNA:CR43279
FBgn0262971	0.501104	0	6.00631	0	1	NA	lncRNA:CR43282
FBgn0262972	0.194792	0	6.00631	0	1	NA	lncRNA:cherub
FBgn0262974	0.119151	0	6.00631	0	1	NA	lncRNA:CR43285
FBgn0262990	0.167421	0	6.00631	0	1	NA	lncRNA:CR43298
FBgn0262992	0.266621	0	6.00631	0	1	NA	lncRNA:CR43300
FBgn0262998	0.0754119	0	6.00631	0	1	NA	lncRNA:CR43306
FBgn0263021	0.0885651	0	6.00631	0	1	NA	CG43316
FBgn0263040	0.079423	0	6.00631	0	1	NA	CG43335
FBgn0263041	0.0724178	0	6.00631	0	1	NA	CG43336
FBgn0263078	0.254575	0	6.00631	0	1	NA	CG43339
FBgn0263080	0.335917	0	6.00631	0	1	NA	CG43348
FBgn0263095	0.0828462	0	6.00631	0	1	NA	lncRNA:CR43363
FBgn0263114	0.292147	0	6.00631	0	1	NA	CG43371
FBgn0263130	0.129312	0	6.00631	0	1	NA	lncRNA:CR43372
FBgn0263206	0.196238	0	6.00631	0	1	NA	CG43376
FBgn0263216	0.344888	0	6.00631	0	1	NA	CG43386
FBgn0263270	0.122637	0	6.00631	0	1	NA	CG43396
FBgn0263290	0.150824	0	6.00631	0	1	NA	lncRNA:CR43399
FBgn0263334	0.267473	0	6.00631	0	1	NA	lncRNA:CR43415
FBgn0263337	0.237387	0	6.00631	0	1	NA	lncRNA:CR43418
FBgn0263385	0.319866	0	6.00631	0	1	NA	lncRNA:CR43437
FBgn0263386	0.059733	0	6.00631	0	1	NA	CG43438
FBgn0263406	0.140312	0	6.00631	0	1	NA	lncRNA:CR43452
FBgn0034731	0.079423	0	6.00631	0	1	NA	CG10384
FBgn0050268	0.717094	0	6.00631	0	1	NA	CG30268
FBgn0050272	0.0907508	0	6.00631	0	1	NA	MFS1
FBgn0045483	0.108627	0	6.00631	0	1	NA	Gr59a
FBgn0050192	0.374916	0	6.00631	0	1	NA	CG30192
FBgn0034826	0.678748	0	6.00631	0	1	NA	CG13544
FBgn0034825	0.18835	0	6.00631	0	1	NA	Gpdh2
FBgn0034833	0.325901	0	6.00631	0	1	NA	CG13539
FBgn0034835	0.621674	0	6.00631	0	1	NA	CG3092
FBgn0034846	0.0754119	0	6.00631	0	1	NA	CG9863
FBgn0034865	0.111756	0	6.00631	0	1	NA	Or59b
FBgn0034863	0.245274	0	6.00631	0	1	NA	SkpF
FBgn0050413	0.410417	0	6.00631	0	1	NA	CG30413
FBgn0050417	1.06871	0	6.00631	0	1	NA	tbrd-3
FBgn0050412	0.556261	0	6.00631	0	1	NA	CG30412
FBgn0034842	0.60633	0	6.00631	0	1	NA	Prosbeta5R1
FBgn0034869	0.270602	0	6.00631	0	1	NA	CG13558
FBgn0034882	0.599325	0	6.00631	0	1	NA	Eglp1
FBgn0034899	0.436061	0	6.00631	0	1	NA	CG13560
FBgn0034884	0.249746	0	6.00631	0	1	NA	Eglp3
FBgn0035005	0.156766	0	6.00631	0	1	NA	CG3483
FBgn0035007	1.03814	0	6.00631	0	1	NA	CG3492
FBgn0035008	0.744461	0	6.00631	0	1	NA	CG3494
FBgn0035009	0.658651	0	6.00631	0	1	NA	CG16837
FBgn0035011	0.158846	0	6.00631	0	1	NA	CG13589
FBgn0035006	0.156039	0	6.00631	0	1	NA	CG4563
FBgn0035004	0.0854312	0	6.00631	0	1	NA	Pgam5-2
FBgn0035003	0.381922	0	6.00631	0	1	NA	CG15873
FBgn0035069	0.469683	0	6.00631	0	1	NA	CG3611
FBgn0035050	0.127073	0	6.00631	0	1	NA	SiaT
FBgn0050200	0.0792085	0	6.00631	0	1	NA	tRNA:Ala-CGC-1-3
FBgn0050430	0.48392	0	6.00631	0	1	NA	CG30430
FBgn0004181	0.26386	0	6.00631	0	1	NA	Ebp
FBgn0035161	0.458334	0	6.00631	0	1	NA	CG13898
FBgn0004429	0.382854	0	6.00631	0	1	NA	LysP
FBgn0263482	0.0771274	0	6.00631	0	1	NA	snoRNA:lola-c
FBgn0263486	0.189719	0	6.00631	0	1	NA	scaRNA:PsiU6-40
FBgn0263495	0.122637	0	6.00631	0	1	NA	lncRNA:CR43484
FBgn0263616	0.17186	0	6.00631	0	1	NA	lncRNA:CR43625
FBgn0263618	0.119151	0	6.00631	0	1	NA	lncRNA:CR43627
FBgn0263622	0.0987222	0	6.00631	0	1	NA	lncRNA:CR43631
FBgn0263647	0.40427	0	6.00631	0	1	NA	CG43638
FBgn0263649	0.0813898	0	6.00631	0	1	NA	lncRNA:CR43640
FBgn0263658	0.0874966	0	6.00631	0	1	NA	lncRNA:CR43649
FBgn0263664	0.0864282	0	6.00631	0	1	NA	lncRNA:CR43655
FBgn0263707	0.178665	0	6.00631	0	1	NA	CG43659
FBgn0263741	0.194025	0	6.00631	0	1	NA	CG43666
FBgn0263743	0.083959	0	6.00631	0	1	NA	CG43668
FBgn0263766	0.125318	0	6.00631	0	1	NA	asRNA:CR43683
FBgn0263771	0.17792	0	6.00631	0	1	NA	CR43688
FBgn0263774	0.34023	0	6.00631	0	1	NA	CG43691
FBgn0263777	0.164372	0	6.00631	0	1	NA	CG43694
FBgn0263847	0.096623	0	6.00631	0	1	NA	snRNA:LU
FBgn0263994	0.195622	0	6.00631	0	1	NA	CG43737
FBgn0264005	0.176755	0	6.00631	0	1	NA	Hmx
FBgn0264081	0.680271	0	6.00631	0	1	NA	CG43750
FBgn0264083	0.283256	0	6.00631	0	1	NA	lncRNA:CR43752
FBgn0264260	0.461411	0	6.00631	0	1	NA	CG43760
FBgn0264262	0.0865814	0	6.00631	0	1	NA	lncRNA:CR43762
FBgn0264264	0.427273	0	6.00631	0	1	NA	lncRNA:CR43764
FBgn0264268	0.082417	0	6.00631	0	1	NA	lncRNA:CR43768
FBgn0264296	0.258626	0	6.00631	0	1	NA	CG43774
FBgn0264347	0.18805	0	6.00631	0	1	NA	lncRNA:CR43803
FBgn0264348	0.111756	0	6.00631	0	1	NA	lncRNA:CR43804
FBgn0264349	0.0806415	0	6.00631	0	1	NA	lncRNA:CR43805
FBgn0264367	0.132848	0	6.00631	0	1	NA	lncRNA:CR43819
FBgn0264377	0.220391	0	6.00631	0	1	NA	CG43829
FBgn0264378	0.0710009	0	6.00631	0	1	NA	lncRNA:CR43830
FBgn0264393	0.645209	0	6.00631	0	1	NA	CG43841
FBgn0264394	0.74658	0	6.00631	0	1	NA	asRNA:CR43842
FBgn0264428	0.129642	0	6.00631	0	1	NA	lncRNA:CR43846
FBgn0264437	0.356058	0	6.00631	0	1	NA	lncRNA:CR43855
FBgn0264444	0.148344	0	6.00631	0	1	NA	lncRNA:CR43862
FBgn0264445	0.0989359	0	6.00631	0	1	NA	lncRNA:CR43863
FBgn0264464	0.133617	0	6.00631	0	1	NA	asRNA:CR43872
FBgn0264467	0.288929	0	6.00631	0	1	NA	asRNA:CR43875
FBgn0264472	0.158846	0	6.00631	0	1	NA	CG43880
FBgn0264486	0.0840356	0	6.00631	0	1	NA	CG43894
FBgn0264506	0.115708	0	6.00631	0	1	NA	lncRNA:CR43905
FBgn0264515	0.214066	0	6.00631	0	1	NA	lncRNA:CR43914
FBgn0264540	0.0848156	0	6.00631	0	1	NA	CG43919
FBgn0264543	0.16692	0	6.00631	0	1	NA	CG43922
FBgn0264552	0.194638	0	6.00631	0	1	NA	CG43931
FBgn0264564	0.059733	0	6.00631	0	1	NA	asRNA:CR43936
FBgn0264570	0.0662255	0	6.00631	0	1	NA	lncRNA:CR43942
FBgn0264573	0.288062	0	6.00631	0	1	NA	lncRNA:CR43945
FBgn0264604	0.303639	0	6.00631	0	1	NA	lncRNA:CR43953
FBgn0264701	0.124924	0	6.00631	0	1	NA	lncRNA:CR43970
FBgn0264722	0.38197	0	6.00631	0	1	NA	lncRNA:CR43990
FBgn0264725	0.171595	0	6.00631	0	1	NA	CG43993
FBgn0264738	0.122637	0	6.00631	0	1	NA	CG43996
FBgn0264739	0.0864282	0	6.00631	0	1	NA	CG43997
FBgn0264786	0.0989359	0	6.00631	0	1	NA	lncRNA:CR44016
FBgn0264819	0.144836	0	6.00631	0	1	NA	asRNA:CR44027
FBgn0264836	0.100867	0	6.00631	0	1	NA	CG44044
FBgn0264838	0.335967	0	6.00631	0	1	NA	asRNA:CR44046
FBgn0264868	0.122787	0	6.00631	0	1	NA	lncRNA:CR44059
FBgn0264870	0.70127	0	6.00631	0	1	NA	lncRNA:CR44061
FBgn0264875	0.235446	0	6.00631	0	1	NA	lncRNA:CR44066
FBgn0264879	0.0784059	0	6.00631	0	1	NA	lncRNA:CR44070
FBgn0264884	0.0724178	0	6.00631	0	1	NA	lncRNA:CR44075
FBgn0264888	0.579954	0	6.00631	0	1	NA	CR44079
FBgn0264891	0.0906737	0	6.00631	0	1	NA	lncRNA:CR44082
FBgn0264898	0.113313	0	6.00631	0	1	NA	lncRNA:CR44089
FBgn0264944	0.0864282	0	6.00631	0	1	NA	lncRNA:CR44113
FBgn0264946	0.0735522	0	6.00631	0	1	NA	asRNA:CR44115
FBgn0264951	0.253008	0	6.00631	0	1	NA	lncRNA:CR44120
FBgn0264961	0.0918193	0	6.00631	0	1	NA	asRNA:CR44130
FBgn0264980	0.0724178	0	6.00631	0	1	NA	lncRNA:CR44131
FBgn0264994	0.28765	0	6.00631	0	1	NA	lncRNA:CR44145
FBgn0265062	0.0989271	0	6.00631	0	1	NA	lncRNA:CR44173
FBgn0265063	0.124439	0	6.00631	0	1	NA	CG44174
FBgn0265064	0.139042	0	6.00631	0	1	NA	lncRNA:CR44175
FBgn0265075	0.209969	0	6.00631	0	1	NA	lncRNA:CR44186
FBgn0265076	0.132848	0	6.00631	0	1	NA	lncRNA:CR44187
FBgn0265088	0.31394	0	6.00631	0	1	NA	lncRNA:CR44199
FBgn0265106	0.245574	0	6.00631	0	1	NA	lncRNA:CR44208
FBgn0265139	0.215694	0	6.00631	0	1	NA	Gr2a
FBgn0265145	0.123706	0	6.00631	0	1	NA	lncRNA:CR44214
FBgn0265146	0.0874966	0	6.00631	0	1	NA	CG44215
FBgn0265147	0.491721	0	6.00631	0	1	NA	lncRNA:CR44216
FBgn0265152	0.303304	0	6.00631	0	1	NA	lncRNA:CR44221
FBgn0265156	0.128802	0	6.00631	0	1	NA	lncRNA:CR44225
FBgn0265165	0.059733	0	6.00631	0	1	NA	lncRNA:CR44234
FBgn0265168	0.517489	0	6.00631	0	1	NA	asRNA:CR44237
FBgn0265176	0.163435	0	6.00631	0	1	NA	lncRNA:CR44241
FBgn0265188	0.292138	0	6.00631	0	1	NA	CG44253
FBgn0265196	0.0818793	0	6.00631	0	1	NA	lncRNA:CR44256
FBgn0265197	0.059733	0	6.00631	0	1	NA	CG44257
FBgn0265255	0.240052	0	6.00631	0	1	NA	lncRNA:CR44269
FBgn0265257	0.079423	0	6.00631	0	1	NA	CG44271
FBgn0265265	0.750553	0	6.00631	0	1	NA	CG32727
FBgn0265269	0.252279	0	6.00631	0	1	NA	CG15425
FBgn0265271	0.211917	0	6.00631	0	1	NA	CG14717
FBgn0265302	0.135081	0	6.00631	0	1	NA	asRNA:CR44275
FBgn0265339	0.172896	0	6.00631	0	1	NA	asRNA:CR44293
FBgn0265346	0.101338	0	6.00631	0	1	NA	lncRNA:CR44300
FBgn0265367	0.079423	0	6.00631	0	1	NA	lncRNA:CR44308
FBgn0265369	0.204876	0	6.00631	0	1	NA	lncRNA:CR44310
FBgn0265378	0.111756	0	6.00631	0	1	NA	lncRNA:CR44319
FBgn0265420	0.144836	0	6.00631	0	1	NA	lncRNA:CR44332
FBgn0265426	0.0684302	0	6.00631	0	1	NA	lncRNA:CR44338
FBgn0265429	0.1167	0	6.00631	0	1	NA	CG44341
FBgn0265444	0.198977	0	6.00631	0	1	NA	lncRNA:CR44344
FBgn0265449	0.079423	0	6.00631	0	1	NA	lncRNA:CR44349
FBgn0265450	0.0714711	0	6.00631	0	1	NA	lncRNA:CR44350
FBgn0265453	0.456478	0	6.00631	0	1	NA	lncRNA:CR44353
FBgn0265458	0.130069	0	6.00631	0	1	NA	asRNA:CR44358
FBgn0265500	0.20724	0	6.00631	0	1	NA	lncRNA:CR44369
FBgn0265529	0.213393	0	6.00631	0	1	NA	lncRNA:CR44379
FBgn0265540	0.0940716	0	6.00631	0	1	NA	asRNA:CR44390
FBgn0265591	0.130711	0	6.00631	0	1	NA	lncRNA:CR44418
FBgn0265593	0.165851	0	6.00631	0	1	NA	lncRNA:CR44420
FBgn0265614	0.083959	0	6.00631	0	1	NA	lncRNA:CR44432
FBgn0265632	0.314549	0	6.00631	0	1	NA	CG44439
FBgn0265639	0.102914	0	6.00631	0	1	NA	lncRNA:CR44446
FBgn0265640	0.0768537	0	6.00631	0	1	NA	lncRNA:CR44447
FBgn0265644	0.105475	0	6.00631	0	1	NA	lncRNA:CR44451
FBgn0265648	0.932661	0	6.00631	0	1	NA	lncRNA:CR44455
FBgn0265664	0.158825	0	6.00631	0	1	NA	lncRNA:CR44471
FBgn0265667	0.236195	0	6.00631	0	1	NA	lncRNA:CR44474
FBgn0265674	0.0945726	0	6.00631	0	1	NA	lncRNA:CR44481
FBgn0265678	0.0864282	0	6.00631	0	1	NA	lncRNA:CR44485
FBgn0265680	0.0844342	0	6.00631	0	1	NA	lncRNA:CR44487
FBgn0265686	0.170282	0	6.00631	0	1	NA	lncRNA:CR44493
FBgn0265691	0.096623	0	6.00631	0	1	NA	lncRNA:CR44498
FBgn0265693	0.341394	0	6.00631	0	1	NA	lncRNA:CR44500
FBgn0265694	0.38494	0	6.00631	0	1	NA	lncRNA:CR44501
FBgn0265703	0.48782	0	6.00631	0	1	NA	lncRNA:CR44510
FBgn0265704	0.236095	0	6.00631	0	1	NA	lncRNA:CR44511
FBgn0265722	0.260861	0	6.00631	0	1	NA	lncRNA:CR44529
FBgn0265729	0.130711	0	6.00631	0	1	NA	lncRNA:CR44536
FBgn0265742	0.185188	0	6.00631	0	1	NA	lncRNA:CR44549
FBgn0265745	0.160213	0	6.00631	0	1	NA	lncRNA:CR44552
FBgn0265751	0.079423	0	6.00631	0	1	NA	lncRNA:CR44558
FBgn0265761	0.416814	0	6.00631	0	1	NA	lncRNA:CR44568
FBgn0265762	0.331419	0	6.00631	0	1	NA	CG44569
FBgn0265764	0.167634	0	6.00631	0	1	NA	lncRNA:CR44571
FBgn0265790	0.1752	0	6.00631	0	1	NA	lncRNA:CR44579
FBgn0265795	0.117699	0	6.00631	0	1	NA	lncRNA:CR44584
FBgn0265798	0.109275	0	6.00631	0	1	NA	lncRNA:CR44587
FBgn0265807	0.158681	0	6.00631	0	1	NA	lncRNA:CR44596
FBgn0265814	0.0874966	0	6.00631	0	1	NA	lncRNA:CR44603
FBgn0265817	0.2089	0	6.00631	0	1	NA	lncRNA:CR44606
FBgn0265825	0.119466	0	6.00631	0	1	NA	lncRNA:CR44614
FBgn0265832	0.1654	0	6.00631	0	1	NA	lncRNA:CR44621
FBgn0265844	0.195972	0	6.00631	0	1	NA	lncRNA:CR44633
FBgn0265845	0.120341	0	6.00631	0	1	NA	lncRNA:CR44634
FBgn0265847	0.208622	0	6.00631	0	1	NA	lncRNA:CR44636
FBgn0265851	0.096092	0	6.00631	0	1	NA	lncRNA:CR44640
FBgn0265852	0.156535	0	6.00631	0	1	NA	lncRNA:CR44641
FBgn0265855	0.481071	0	6.00631	0	1	NA	lncRNA:CR44644
FBgn0265863	0.288886	0	6.00631	0	1	NA	lncRNA:CR44652
FBgn0265880	0.156163	0	6.00631	0	1	NA	lncRNA:CR44669
FBgn0265882	0.125318	0	6.00631	0	1	NA	lncRNA:CR44671
FBgn0265895	0.125483	0	6.00631	0	1	NA	lncRNA:CR44684
FBgn0265911	0.0885651	0	6.00631	0	1	NA	lncRNA:CR44700
FBgn0265916	0.433646	0	6.00631	0	1	NA	lncRNA:CR44705
FBgn0265917	0.109077	0	6.00631	0	1	NA	CR44706
FBgn0265942	0.116366	0	6.00631	0	1	NA	lncRNA:CR44729
FBgn0265956	0.184321	0	6.00631	0	1	NA	lncRNA:CR44743
FBgn0265963	0.0724178	0	6.00631	0	1	NA	lncRNA:CR44750
FBgn0265965	0.0724178	0	6.00631	0	1	NA	lncRNA:CR44752
FBgn0265979	0.295141	0	6.00631	0	1	NA	lncRNA:CR44758
FBgn0266004	0.300419	0	6.00631	0	1	NA	lncRNA:CR44778
FBgn0266009	0.128826	0	6.00631	0	1	NA	lncRNA:CR44782
FBgn0266036	0.204576	0	6.00631	0	1	NA	lncRNA:CR44801
FBgn0266047	0.297835	0	6.00631	0	1	NA	CG44812
FBgn0266050	0.210238	0	6.00631	0	1	NA	CG44815
FBgn0266072	0.0806415	0	6.00631	0	1	NA	lncRNA:CR44825
FBgn0266102	0.166588	0	6.00631	0	1	NA	CR44839
FBgn0266138	0.17738	0	6.00631	0	1	NA	lncRNA:CR44844
FBgn0266149	0.085417	0	6.00631	0	1	NA	lncRNA:CR44855
FBgn0266152	0.115632	0	6.00631	0	1	NA	lncRNA:CR44858
FBgn0266161	0.270051	0	6.00631	0	1	NA	lncRNA:CR44867
FBgn0266165	0.108627	0	6.00631	0	1	NA	lncRNA:CR44871
FBgn0266168	0.287421	0	6.00631	0	1	NA	lncRNA:CR44874
FBgn0266202	0.131856	0	6.00631	0	1	NA	asRNA:CR44897
FBgn0266205	0.434353	0	6.00631	0	1	NA	lncRNA:CR44900
FBgn0266208	0.152243	0	6.00631	0	1	NA	lncRNA:CR44903
FBgn0266210	0.0660754	0	6.00631	0	1	NA	lncRNA:CR44905
FBgn0266220	0.280953	0	6.00631	0	1	NA	lncRNA:CR44915
FBgn0266233	0.0870203	0	6.00631	0	1	NA	lncRNA:CR44928
FBgn0266234	0.167634	0	6.00631	0	1	NA	lncRNA:CR44929
FBgn0266248	0.0846655	0	6.00631	0	1	NA	lncRNA:CR44943
FBgn0266252	0.437069	0	6.00631	0	1	NA	lncRNA:CR44947
FBgn0266253	0.202943	0	6.00631	0	1	NA	lncRNA:CR44948
FBgn0266255	0.158846	0	6.00631	0	1	NA	lncRNA:CR44950
FBgn0266256	0.0926404	0	6.00631	0	1	NA	lncRNA:CR44951
FBgn0266314	0.0724178	0	6.00631	0	1	NA	lncRNA:CR44979
FBgn0266320	0.165673	0	6.00631	0	1	NA	lncRNA:CR44985
FBgn0266326	0.0864996	0	6.00631	0	1	NA	lncRNA:CR44991
FBgn0266379	0.672177	0	6.00631	0	1	NA	lncRNA:CR45021
FBgn0266384	0.119711	0	6.00631	0	1	NA	asRNA:CR45026
FBgn0266397	0.255654	0	6.00631	0	1	NA	lncRNA:CR45037
FBgn0266403	0.31765	0	6.00631	0	1	NA	lncRNA:CR45043
FBgn0266406	0.079258	0	6.00631	0	1	NA	asRNA:CR45046
FBgn0266431	0.65179	0	6.00631	0	1	NA	CG45061
FBgn0266436	0.361206	0	6.00631	0	1	NA	CG45066
FBgn0266442	0.0990921	0	6.00631	0	1	NA	CG45072
FBgn0266443	0.4386	0	6.00631	0	1	NA	CG45073
FBgn0266451	0.14723	0	6.00631	0	1	NA	fau
FBgn0266455	0.0792085	0	6.00631	0	1	NA	CG45080
FBgn0266565	0.0990921	0	6.00631	0	1	NA	asRNA:CR45104
FBgn0266566	0.554665	0	6.00631	0	1	NA	CG45105
FBgn0266590	0.310853	0	6.00631	0	1	NA	lncRNA:CR45115
FBgn0266618	0.220132	0	6.00631	0	1	NA	lncRNA:CR45125
FBgn0266622	0.225089	0	6.00631	0	1	NA	asRNA:CR45129
FBgn0266629	0.144443	0	6.00631	0	1	NA	asRNA:CR45136
FBgn0266630	0.115611	0	6.00631	0	1	NA	asRNA:CR45137
FBgn0266647	0.289707	0	6.00631	0	1	NA	CG45154
FBgn0266652	0.263095	0	6.00631	0	1	NA	lncRNA:CR45159
FBgn0266677	0.210848	0	6.00631	0	1	NA	asRNA:CR45167
FBgn0266693	0.0857445	0	6.00631	0	1	NA	lncRNA:CR45183
FBgn0266730	0.172856	0	6.00631	0	1	NA	lncRNA:CR45203
FBgn0266733	0.0724178	0	6.00631	0	1	NA	asRNA:CR45206
FBgn0266743	0.226176	0	6.00631	0	1	NA	lncRNA:CR45216
FBgn0266771	0.059733	0	6.00631	0	1	NA	lncRNA:CR45236
FBgn0266773	0.0922371	0	6.00631	0	1	NA	lncRNA:CR45238
FBgn0266780	0.152909	0	6.00631	0	1	NA	lncRNA:CR45245
FBgn0266782	0.155921	0	6.00631	0	1	NA	lncRNA:CR45247
FBgn0266788	0.126845	0	6.00631	0	1	NA	lncRNA:CR45253
FBgn0266791	0.265183	0	6.00631	0	1	NA	lncRNA:CR45256
FBgn0266796	0.127073	0	6.00631	0	1	NA	lncRNA:CR45258
FBgn0266811	0.219276	0	6.00631	0	1	NA	CG45273
FBgn0266823	0.059733	0	6.00631	0	1	NA	lncRNA:CR45285
FBgn0266847	0.0846655	0	6.00631	0	1	NA	lncRNA:CR45309
FBgn0266869	0.4735	0	6.00631	0	1	NA	asRNA:CR45330
FBgn0266879	0.200016	0	6.00631	0	1	NA	lncRNA:CR45340
FBgn0266880	0.111756	0	6.00631	0	1	NA	asRNA:CR45341
FBgn0266883	0.0895995	0	6.00631	0	1	NA	lncRNA:CR45344
FBgn0266884	0.218656	0	6.00631	0	1	NA	lncRNA:CR45345
FBgn0266887	0.298699	0	6.00631	0	1	NA	lncRNA:CR45348
FBgn0266892	0.239984	0	6.00631	0	1	NA	lncRNA:CR45352
FBgn0266900	0.0990921	0	6.00631	0	1	NA	lncRNA:CR45360
FBgn0266904	0.0844342	0	6.00631	0	1	NA	lncRNA:CR45364
FBgn0266926	0.129642	0	6.00631	0	1	NA	lncRNA:CR45377
FBgn0266951	0.1567	0	6.00631	0	1	NA	lncRNA:CR45402
FBgn0266955	0.191907	0	6.00631	0	1	NA	lncRNA:CR45406
FBgn0266962	0.159914	0	6.00631	0	1	NA	CG45413
FBgn0266963	0.0724178	0	6.00631	0	1	NA	lncRNA:CR45414
FBgn0266967	0.327031	0	6.00631	0	1	NA	lncRNA:CR45418
FBgn0266971	0.401857	0	6.00631	0	1	NA	lncRNA:CR45422
FBgn0266972	0.0846655	0	6.00631	0	1	NA	lncRNA:CR45423
FBgn0266973	0.21413	0	6.00631	0	1	NA	lncRNA:CR45424
FBgn0266977	0.182232	0	6.00631	0	1	NA	CG45428
FBgn0266985	0.217253	0	6.00631	0	1	NA	lncRNA:CR45436
FBgn0266995	0.0959934	0	6.00631	0	1	NA	lncRNA:CR45446
FBgn0267003	0.169743	0	6.00631	0	1	NA	lncRNA:CR45447
FBgn0267005	0.0852662	0	6.00631	0	1	NA	lncRNA:CR45449
FBgn0267021	0.313246	0	6.00631	0	1	NA	lncRNA:CR45465
FBgn0267027	0.0662255	0	6.00631	0	1	NA	lncRNA:CR45471
FBgn0267038	0.143158	0	6.00631	0	1	NA	lncRNA:CR45482
FBgn0267039	0.417128	0	6.00631	0	1	NA	lncRNA:CR45483
FBgn0267055	0.0662255	0	6.00631	0	1	NA	CR45499
FBgn0267075	0.0887855	0	6.00631	0	1	NA	lncRNA:CR45519
FBgn0267082	0.0771899	0	6.00631	0	1	NA	lncRNA:CR45526
FBgn0267099	0.135301	0	6.00631	0	1	NA	lncRNA:CR45539
FBgn0267113	0.259722	0	6.00631	0	1	NA	lncRNA:CR45553
FBgn0267114	0.300419	0	6.00631	0	1	NA	lncRNA:CR45554
FBgn0267115	0.0850275	0	6.00631	0	1	NA	lncRNA:CR45555
FBgn0267125	0.203289	0	6.00631	0	1	NA	lncRNA:CR45565
FBgn0267128	0.0848156	0	6.00631	0	1	NA	lncRNA:CR45568
FBgn0267133	0.0895995	0	6.00631	0	1	NA	lncRNA:CR45573
FBgn0267141	0.381923	0	6.00631	0	1	NA	lncRNA:CR45581
FBgn0267163	1.10495	0	6.00631	0	1	NA	CG45603
FBgn0267166	0.446258	0	6.00631	0	1	NA	lncRNA:CR45606
FBgn0267173	0.0724178	0	6.00631	0	1	NA	lncRNA:CR45613
FBgn0267174	0.0874966	0	6.00631	0	1	NA	lncRNA:CR45614
FBgn0267179	0.345733	0	6.00631	0	1	NA	lncRNA:CR45619
FBgn0267182	0.470716	0	6.00631	0	1	NA	lncRNA:CR45622
FBgn0267184	0.140127	0	6.00631	0	1	NA	lncRNA:CR45624
FBgn0267193	0.3567	0	6.00631	0	1	NA	lncRNA:CR45633
FBgn0267219	0.326191	0	6.00631	0	1	NA	lncRNA:CR45659
FBgn0267233	0.0662255	0	6.00631	0	1	NA	lncRNA:CR45673
FBgn0267238	0.219111	0	6.00631	0	1	NA	lncRNA:CR45678
FBgn0267249	0.0793086	0	6.00631	0	1	NA	lncRNA:CR45689
FBgn0267258	0.0907508	0	6.00631	0	1	NA	lncRNA:CR45694
FBgn0267271	0.10195	0	6.00631	0	1	NA	lncRNA:CR45707
FBgn0267277	0.059733	0	6.00631	0	1	NA	asRNA:CR45713
FBgn0267281	0.588372	0	6.00631	0	1	NA	lncRNA:CR45717
FBgn0267289	0.0917473	0	6.00631	0	1	NA	lncRNA:CR45725
FBgn0267290	0.0761215	0	6.00631	0	1	NA	lncRNA:CR45726
FBgn0267293	0.117609	0	6.00631	0	1	NA	lncRNA:CR45729
FBgn0267301	0.0940716	0	6.00631	0	1	NA	lncRNA:CR45737
FBgn0267304	0.118048	0	6.00631	0	1	NA	lncRNA:CR45740
FBgn0267308	0.127665	0	6.00631	0	1	NA	lncRNA:CR45744
FBgn0267321	0.0849274	0	6.00631	0	1	NA	lncRNA:CR45757
FBgn0267425	0.121175	0	6.00631	0	1	NA	asRNA:CR45778
FBgn0267452	0.228051	0	6.00631	0	1	NA	asRNA:CR45802
FBgn0267476	0.184156	0	6.00631	0	1	NA	lncRNA:CR45826
FBgn0267507	0.264397	0	6.00631	0	1	NA	pre-rRNA:CR45847
FBgn0267527	0.12541	0	6.00631	0	1	NA	asRNA:CR45867
FBgn0267541	0.0769023	0	6.00631	0	1	NA	lncRNA:CR45881
FBgn0267557	0.419757	0	6.00631	0	1	NA	lncRNA:CR45897
FBgn0267558	0.289245	0	6.00631	0	1	NA	lncRNA:CR45898
FBgn0267566	0.19006	0	6.00631	0	1	NA	lncRNA:CR45906
FBgn0267569	0.0816128	0	6.00631	0	1	NA	asRNA:CR45909
FBgn0267602	0.0969132	0	6.00631	0	1	NA	lncRNA:CR45940
FBgn0267603	0.0771274	0	6.00631	0	1	NA	lncRNA:CR45941
FBgn0267623	0.130725	0	6.00631	0	1	NA	lncRNA:CR45961
FBgn0267626	0.359329	0	6.00631	0	1	NA	lncRNA:CR45964
FBgn0267627	0.12586	0	6.00631	0	1	NA	lncRNA:CR45965
FBgn0267633	0.299579	0	6.00631	0	1	NA	lncRNA:CR45971
FBgn0267643	0.445649	0	6.00631	0	1	NA	lncRNA:CR45981
FBgn0267662	0.293699	0	6.00631	0	1	NA	lncRNA:CR46000
FBgn0267680	0.113702	0	6.00631	0	1	NA	lncRNA:CR46016
FBgn0267683	0.181092	0	6.00631	0	1	NA	lncRNA:CR46019
FBgn0267686	0.307063	0	6.00631	0	1	NA	lncRNA:CR46022
FBgn0267707	0.276545	0	6.00631	0	1	NA	lncRNA:CR46040
FBgn0267709	0.285698	0	6.00631	0	1	NA	CG46042
FBgn0267713	0.115632	0	6.00631	0	1	NA	lncRNA:CR46046
FBgn0267714	0.129642	0	6.00631	0	1	NA	asRNA:CR46047
FBgn0267724	0.0822688	0	6.00631	0	1	NA	lncRNA:CR46057
FBgn0267732	0.0769538	0	6.00631	0	1	NA	lncRNA:CR46063
FBgn0267748	0.0724178	0	6.00631	0	1	NA	lncRNA:CR46079
FBgn0267752	0.201356	0	6.00631	0	1	NA	lncRNA:CR46083
FBgn0267761	0.159007	0	6.00631	0	1	NA	asRNA:CR46092
FBgn0267769	0.134868	0	6.00631	0	1	NA	lncRNA:CR46100
FBgn0267786	0.0769538	0	6.00631	0	1	NA	lncRNA:CR46117
FBgn0267789	0.0885651	0	6.00631	0	1	NA	lncRNA:CR46120
FBgn0267799	0.172856	0	6.00631	0	1	NA	lncRNA:CR46124
FBgn0267802	0.126651	0	6.00631	0	1	NA	lncRNA:CR46127
FBgn0267809	0.224704	0	6.00631	0	1	NA	asRNA:CR46134
FBgn0267816	0.0804442	0	6.00631	0	1	NA	lncRNA:CR46141
FBgn0267869	0.156039	0	6.00631	0	1	NA	CR46157
FBgn0267918	0.190162	0	6.00631	0	1	NA	lncRNA:CR46199
FBgn0267924	0.117872	0	6.00631	0	1	NA	lncRNA:CR46205
FBgn0267925	0.111313	0	6.00631	0	1	NA	lncRNA:CR46206
FBgn0267927	0.0885651	0	6.00631	0	1	NA	lncRNA:CR46208
FBgn0267948	0.117499	0	6.00631	0	1	NA	lncRNA:CR46228
FBgn0267952	0.0662255	0	6.00631	0	1	NA	CR46232
FBgn0267955	0.0864282	0	6.00631	0	1	NA	lncRNA:CR46235
FBgn0267960	0.178665	0	6.00631	0	1	NA	lncRNA:CR46240
FBgn0267993	0.165903	0	6.00631	0	1	NA	lncRNA:CR46260
FBgn0267994	0.0969132	0	6.00631	0	1	NA	asRNA:CR46261
FBgn0270928	0.442459	0	6.00631	0	1	NA	VAChT
FBgn0278597	0.196015	0	6.00631	0	1	NA	lncRNA:CR46267
FBgn0283651	0.294031	0	6.00631	0	1	NA	CG46301
FBgn0286032	0.195913	0	6.00631	0	1	NA	lncRNA:CR46352
FBgn0286034	0.371172	0	6.00631	0	1	NA	asRNA:CR46354
FBgn0286727	0.074149	0	6.00631	0	1	NA	snoRNA:Or-ACA7
FBgn0286730	0.361466	0	6.00631	0	1	NA	snoRNA:Me28S-A2629
FBgn0286740	0.336827	0	6.00631	0	1	NA	snoRNA:Or-CD17
FBgn0286880	0.166081	0	6.00631	0	1	NA	CR46402
FBgn0286884	0.270548	0	6.00631	0	1	NA	CR46406
FBgn0287211	0.238269	0	6.00631	0	1	NA	CG46441
FBgn0287214	0.0804442	0	6.00631	0	1	NA	lncRNA:CR46444
FBgn0287215	0.0873316	0	6.00631	0	1	NA	lncRNA:CR46445
FBgn0287466	0.243978	0	6.00631	0	1	NA	lncRNA:CR46455
FBgn0287587	0.20206	0	6.00631	0	1	NA	CG46457
FBgn0287596	0.170364	0	6.00631	0	1	NA	CG46465
FBgn0287601	0.362007	0	6.00631	0	1	NA	asRNA:CR46470
FBgn0287605	0.215024	0	6.00631	0	1	NA	lncRNA:CR46474
FBgn0035217	0.323954	0	6.00631	0	1	NA	FucTD
FBgn0035280	0.111756	0	6.00631	0	1	NA	Cpr62Bb
FBgn0035255	0.257605	0	6.00631	0	1	NA	RabX5
FBgn0035299	0.536104	0	6.00631	0	1	NA	CG11815
FBgn0035281	0.123938	0	6.00631	0	1	NA	Cpr62Bc
FBgn0020509	0.162282	0	6.00631	0	1	NA	Acp62F
FBgn0035382	0.168845	0	6.00631	0	1	NA	Or63a
FBgn0052487	0.145286	0	6.00631	0	1	NA	CG32487
FBgn0052488	0.151991	0	6.00631	0	1	NA	CG32488
FBgn0035380	0.556561	0	6.00631	0	1	NA	CG9970
FBgn0052279	0.403992	0	6.00631	0	1	NA	Drsl2
FBgn0035434	0.270951	0	6.00631	0	1	NA	Drsl5
FBgn0052268	0.121934	0	6.00631	0	1	NA	Drsl6
FBgn0052272	0.0843485	0	6.00631	0	1	NA	tRNA:Lys-CTT-1-13
FBgn0040694	0.997358	0	6.00631	0	1	NA	CG14974
FBgn0013751	0.49952	0	6.00631	0	1	NA	Awh
FBgn0052263	0.380271	0	6.00631	0	1	NA	CG32263
FBgn0035495	0.172424	0	6.00631	0	1	NA	CG14989
FBgn0004516	0.37919	0	6.00631	0	1	NA	Gad1
FBgn0035551	0.0806415	0	6.00631	0	1	NA	CG7465
FBgn0035563	0.139672	0	6.00631	0	1	NA	CG13716
FBgn0040699	0.078426	0	6.00631	0	1	NA	CG15024
FBgn0035548	0.0895995	0	6.00631	0	1	NA	CG15023
FBgn0035572	0.211785	0	6.00631	0	1	NA	CG13711
FBgn0052237	0.197872	0	6.00631	0	1	NA	CG32237
FBgn0035568	1.04364	0	6.00631	0	1	NA	CG18418
FBgn0035567	0.281633	0	6.00631	0	1	NA	CG7514
FBgn0046793	0.397115	0	6.00631	0	1	NA	CG32236
FBgn0035585	0.274478	0	6.00631	0	1	NA	ATPsynCF6L
FBgn0035584	0.288788	0	6.00631	0	1	NA	CG17030
FBgn0030258	0.477763	0	6.00631	0	1	NA	CG1552
FBgn0052670	0.114615	0	6.00631	0	1	NA	Rab9Fb
FBgn0052671	0.0895995	0	6.00631	0	1	NA	Rab9Fa
FBgn0030375	0.130027	0	6.00631	0	1	NA	CG11356
FBgn0030370	0.0795731	0	6.00631	0	1	NA	Uch-L5R
FBgn0030386	0.721962	0	6.00631	0	1	NA	CG2574
FBgn0002562	0.258687	0	6.00631	0	1	NA	Lsp1alpha
FBgn0030441	0.122637	0	6.00631	0	1	NA	CG2209
FBgn0030443	0.0812896	0	6.00631	0	1	NA	CG12715
FBgn0030440	0.39008	0	6.00631	0	1	NA	CG15719
FBgn0030493	0.25802	0	6.00631	0	1	NA	CG15756
FBgn0052631	0.130725	0	6.00631	0	1	NA	CG32631
FBgn0030525	0.609057	0	6.00631	0	1	NA	CG10996
FBgn0011981	0.167634	0	6.00631	0	1	NA	tRNA:Ser-AGA-3-2
FBgn0040871	0.319829	0	6.00631	0	1	NA	CG12479
FBgn0011980	0.111756	0	6.00631	0	1	NA	tRNA:Ser-AGA-3-1
FBgn0030539	0.222221	0	6.00631	0	1	NA	CG1368
FBgn0030540	0.0864282	0	6.00631	0	1	NA	CG11581
FBgn0052601	0.618716	0	6.00631	0	1	NA	betaNACtes3
FBgn0030570	0.313	0	6.00631	0	1	NA	CG12540
FBgn0030577	0.108627	0	6.00631	0	1	NA	CG5334
FBgn0030578	0.0922371	0	6.00631	0	1	NA	CG5347
FBgn0030599	0.297134	0	6.00631	0	1	NA	CG9030
FBgn0030620	0.54195	0	6.00631	0	1	NA	CG5662
FBgn0030623	0.466231	0	6.00631	0	1	NA	PPYR1
FBgn0030622	0.448919	0	6.00631	0	1	NA	CG9101
FBgn0052588	0.483543	0	6.00631	0	1	NA	CG32588
FBgn0030707	0.332387	0	6.00631	0	1	NA	CG8916
FBgn0030804	0.160185	0	6.00631	0	1	NA	CG13002
FBgn0030774	0.323421	0	6.00631	0	1	NA	sphe
FBgn0030829	0.118628	0	6.00631	0	1	NA	CG12998
FBgn0011758	0.376782	0	6.00631	0	1	NA	B-H1
FBgn0026058	0.302856	0	6.00631	0	1	NA	OdsH
FBgn0030880	0.201347	0	6.00631	0	1	NA	CG6788
FBgn0030921	0.528219	0	6.00631	0	1	NA	CG6290
FBgn0052551	0.529239	0	6.00631	0	1	NA	CG32551
FBgn0052546	0.154255	0	6.00631	0	1	NA	tRNA:Pro-CGG-2-1
FBgn0030951	0.820132	0	6.00631	0	1	NA	CG6873
FBgn0030979	0.423135	0	6.00631	0	1	NA	CG14190
FBgn0030980	0.100161	0	6.00631	0	1	NA	CG7406
FBgn0030982	0.306993	0	6.00631	0	1	NA	CG7423
FBgn0031026	0.079258	0	6.00631	0	1	NA	CG12231
FBgn0026174	0.642787	0	6.00631	0	1	NA	SkpD
FBgn0052228	0.151841	0	6.00631	0	1	NA	CG32228
FBgn0036952	0.0990921	0	6.00631	0	1	NA	CG6933
FBgn0036947	0.0950735	0	6.00631	0	1	NA	obst-F
FBgn0036880	0.364174	0	6.00631	0	1	NA	Cpr76Bc
FBgn0036881	0.187841	0	6.00631	0	1	NA	Cpr76Bd
FBgn0260461	0.129312	0	6.00631	0	1	NA	Rcd7
FBgn0004623	0.230188	0	6.00631	0	1	NA	Gbeta76C
FBgn0020277	0.783832	0	6.00631	0	1	NA	lush
FBgn0036860	0.0720836	0	6.00631	0	1	NA	CG14086
FBgn0036868	0.607363	0	6.00631	0	1	NA	ms(3)76Ba
FBgn0036810	0.190695	0	6.00631	0	1	NA	CG6885
FBgn0036832	0.0804914	0	6.00631	0	1	NA	CG18223
FBgn0036830	0.383767	0	6.00631	0	1	NA	CG14077
FBgn0052198	0.083959	0	6.00631	0	1	NA	CG32198
FBgn0036785	0.600358	0	6.00631	0	1	NA	CG13700
FBgn0036784	0.990768	0	6.00631	0	1	NA	CG5103
FBgn0036767	0.149845	0	6.00631	0	1	NA	CG16775
FBgn0052189	0.0706114	0	6.00631	0	1	NA	CG32189
FBgn0023197	0.629054	0	6.00631	0	1	NA	Jon74E
FBgn0036703	0.873883	0	6.00631	0	1	NA	CG7707
FBgn0036707	0.147965	0	6.00631	0	1	NA	CG13724
FBgn0015550	0.0724178	0	6.00631	0	1	NA	tap
FBgn0036725	0.199539	0	6.00631	0	1	NA	CG18265
FBgn0036708	0.170009	0	6.00631	0	1	NA	CG13725
FBgn0036706	0.144836	0	6.00631	0	1	NA	ND-24L
FBgn0036677	0.177179	0	6.00631	0	1	NA	CG13023
FBgn0042201	0.55084	0	6.00631	0	1	NA	Nplp3
FBgn0053061	0.301212	0	6.00631	0	1	NA	CG33061
FBgn0053060	0.295493	0	6.00631	0	1	NA	CG33060
FBgn0053257	0.35001	0	6.00631	0	1	NA	CG33257
FBgn0036602	0.0873316	0	6.00631	0	1	NA	CG13042
FBgn0036597	0.117363	0	6.00631	0	1	NA	CG4962
FBgn0036592	0.32882	0	6.00631	0	1	NA	CG13049
FBgn0052150	0.325947	0	6.00631	0	1	NA	meru
FBgn0036499	0.130546	0	6.00631	0	1	NA	CG7276
FBgn0036491	1.04254	0	6.00631	0	1	NA	Best4
FBgn0036497	0.841148	0	6.00631	0	1	NA	Ran-like
FBgn0036496	0.151841	0	6.00631	0	1	NA	cocoon
FBgn0000216	0.193064	0	6.00631	0	1	NA	Brd
FBgn0047338	0.347046	0	6.00631	0	1	NA	CG32148
FBgn0036470	0.170925	0	6.00631	0	1	NA	EAChm
FBgn0040809	0.123403	0	6.00631	0	1	NA	CG13465
FBgn0036438	0.503322	0	6.00631	0	1	NA	goddard
FBgn0036441	0.324847	0	6.00631	0	1	NA	CG13476
FBgn0036439	0.128927	0	6.00631	0	1	NA	CG13474
FBgn0040318	0.367879	0	6.00631	0	1	NA	HGTX
FBgn0036417	0.250469	0	6.00631	0	1	NA	CG7906
FBgn0040812	0.505742	0	6.00631	0	1	NA	CG8750
FBgn0040814	0.628264	0	6.00631	0	1	NA	CG14113
FBgn0036349	0.330764	0	6.00631	0	1	NA	SNCF
FBgn0036360	0.266176	0	6.00631	0	1	NA	CG10713
FBgn0036359	0.606918	0	6.00631	0	1	NA	CG14105
FBgn0260459	0.072718	0	6.00631	0	1	NA	CG14106
FBgn0036321	0.423062	0	6.00631	0	1	NA	CG14120
FBgn0036328	0.400819	0	6.00631	0	1	NA	CG10749
FBgn0036346	0.165851	0	6.00631	0	1	NA	CG11251
FBgn0036345	0.563266	0	6.00631	0	1	NA	CG17300
FBgn0036343	0.583748	0	6.00631	0	1	NA	CG14115
FBgn0036327	0.332885	0	6.00631	0	1	NA	CG10748
FBgn0052111	0.0803374	0	6.00631	0	1	NA	lncRNA:CR32111
FBgn0036218	0.896151	0	6.00631	0	1	NA	Sprn
FBgn0036221	0.447334	0	6.00631	0	1	NA	CG11588
FBgn0036226	0.282108	0	6.00631	0	1	NA	CG7252
FBgn0036225	0.129642	0	6.00631	0	1	NA	CG5883
FBgn0036217	0.377168	0	6.00631	0	1	NA	CG5906
FBgn0040816	0.281483	0	6.00631	0	1	NA	CG12521
FBgn0028667	0.498736	0	6.00631	0	1	NA	Vha16-3
FBgn0003377	0.116766	0	6.00631	0	1	NA	Sgs7
FBgn0053269	0.243009	0	6.00631	0	1	NA	CG33269
FBgn0053270	0.0822688	0	6.00631	0	1	NA	CG33270
FBgn0036160	0.0774934	0	6.00631	0	1	NA	CG12289
FBgn0036109	0.122914	0	6.00631	0	1	NA	Cpr67Fa2
FBgn0052079	0.428762	0	6.00631	0	1	NA	CG32079
FBgn0036089	0.0864282	0	6.00631	0	1	NA	CG14151
FBgn0052061	0.245274	0	6.00631	0	1	NA	CG32061
FBgn0036078	0.177571	0	6.00631	0	1	NA	Or67c
FBgn0052053	0.144836	0	6.00631	0	1	NA	CG32053
FBgn0044050	0.191179	0	6.00631	0	1	NA	Ilp3
FBgn0035971	0.0724178	0	6.00631	0	1	NA	CG4477
FBgn0035943	0.294604	0	6.00631	0	1	NA	CG5653
FBgn0035929	0.721186	0	6.00631	0	1	NA	CG13311
FBgn0035921	0.17301	0	6.00631	0	1	NA	CG13305
FBgn0035875	0.230744	0	6.00631	0	1	NA	Cpr66Cb
FBgn0035873	0.383406	0	6.00631	0	1	NA	CG13670
FBgn0035861	0.684273	0	6.00631	0	1	NA	CG7213
FBgn0035789	0.0864282	0	6.00631	0	1	NA	mthl6
FBgn0052376	0.273024	0	6.00631	0	1	NA	CG32376
FBgn0035750	0.240966	0	6.00631	0	1	NA	CG14826
FBgn0052379	0.117649	0	6.00631	0	1	NA	CG32379
FBgn0035779	0.183051	0	6.00631	0	1	NA	CG8562
FBgn0052383	0.0864282	0	6.00631	0	1	NA	sphinx1
FBgn0035781	0.305742	0	6.00631	0	1	NA	CG8560
FBgn0035718	0.0724178	0	6.00631	0	1	NA	CG14820
FBgn0035737	0.129642	0	6.00631	0	1	NA	Cpr65Ec
FBgn0035735	0.059733	0	6.00631	0	1	NA	Cpr65Ea
FBgn0035709	0.425286	0	6.00631	0	1	NA	eIF4E4
FBgn0004619	0.111644	0	6.00631	0	1	NA	GluRIA
FBgn0020765	0.206545	0	6.00631	0	1	NA	Acp65Aa
FBgn0040060	0.830574	0	6.00631	0	1	NA	yip7
FBgn0005658	0.223512	0	6.00631	0	1	NA	Ets65A
FBgn0035667	0.178543	0	6.00631	0	1	NA	Jon65Ai
FBgn0052413	0.24313	0	6.00631	0	1	NA	CG32413
FBgn0052420	0.219439	0	6.00631	0	1	NA	tRNA:Val-TAC-1-1
FBgn0035594	0.466664	0	6.00631	0	1	NA	CG4597
FBgn0052523	0.161981	0	6.00631	0	1	NA	CG32523
FBgn0052511	0.134817	0	6.00631	0	1	NA	CR32511
FBgn0031141	0.111756	0	6.00631	0	1	NA	CG1304
FBgn0031139	0.26117	0	6.00631	0	1	NA	CG11227
FBgn0052507	0.194032	0	6.00631	0	1	NA	CG32507
FBgn0031130	0.90671	0	6.00631	0	1	NA	CG15452
FBgn0031103	0.842481	0	6.00631	0	1	NA	CG12679
FBgn0031626	1.04876	0	6.00631	0	1	NA	CG15631
FBgn0031596	0.3639	0	6.00631	0	1	NA	CG15429
FBgn0051960	0.21142	0	6.00631	0	1	NA	CG31960
FBgn0004567	0.565654	0	6.00631	0	1	NA	slp2
FBgn0051773	0.541071	0	6.00631	0	1	NA	CG31773
FBgn0031512	0.0838589	0	6.00631	0	1	NA	CG15404
FBgn0031513	1.26601	0	6.00631	0	1	NA	CG3347
FBgn0051952	0.0795731	0	6.00631	0	1	NA	CG31952
FBgn0011984	0.059733	0	6.00631	0	1	NA	tRNA:Ser-AGA-2-4
FBgn0031467	0.322604	0	6.00631	0	1	NA	Cpr23B
FBgn0031472	0.0747726	0	6.00631	0	1	NA	CG2983
FBgn0005779	0.0902499	0	6.00631	0	1	NA	PpD6
FBgn0031471	0.101338	0	6.00631	0	1	NA	CG3117
FBgn0031469	0.51257	0	6.00631	0	1	NA	CG18558
FBgn0026395	0.159914	0	6.00631	0	1	NA	Or23a
FBgn0031443	0.165851	0	6.00631	0	1	NA	Prosbeta4R2
FBgn0041248	0.195055	0	6.00631	0	1	NA	Gr23a
FBgn0053125	0.155662	0	6.00631	0	1	NA	CG33125
FBgn0031441	0.268541	0	6.00631	0	1	NA	CG9962
FBgn0031431	0.3524	0	6.00631	0	1	NA	CG3515
FBgn0031407	0.628379	0	6.00631	0	1	NA	CG4270
FBgn0051949	0.91865	0	6.00631	0	1	NA	CG31949
FBgn0051948	0.903007	0	6.00631	0	1	NA	CG31948
FBgn0051679	0.572383	0	6.00631	0	1	NA	Tengl3
FBgn0051943	0.0846655	0	6.00631	0	1	NA	tRNA:Gln-CTG-2-2
FBgn0040718	0.172029	0	6.00631	0	1	NA	CG15353
FBgn0031364	0.251425	0	6.00631	0	1	NA	CG17648
FBgn0031372	0.0864282	0	6.00631	0	1	NA	CG7295
FBgn0041249	0.138159	0	6.00631	0	1	NA	Gr22f
FBgn0041097	0.0804914	0	6.00631	0	1	NA	robo3
FBgn0031331	0.895851	0	6.00631	0	1	NA	CG5440
FBgn0053128	0.569094	0	6.00631	0	1	NA	CG33128
FBgn0051924	0.820017	0	6.00631	0	1	NA	CG31924
FBgn0031332	0.310687	0	6.00631	0	1	NA	CG5556
FBgn0040723	0.259174	0	6.00631	0	1	NA	CG5011
FBgn0031323	0.653098	0	6.00631	0	1	NA	CG5139
FBgn0031785	5.46061	0	6.00631	0	NA	NA	CG13991
FBgn0034467	6.94329	0	6.00631	0	NA	NA	CG15128
FBgn0033287	9.10755	0	6.00631	0	NA	NA	CG8701
FBgn0031562	9.46817	0	6.00631	0	NA	NA	CG3604
FBgn0030191	4.76609	0	5.99794	0	1	1	CG15306
FBgn0266568	0.299783	1.42104	5.99092	0.237199	0.812502	NA	lncRNA:yar
FBgn0029724	0.908847	0	5.98873	0	1	NA	CG15472
FBgn0033731	1.3945	2.17401	5.98699	0.363122	0.716514	0.823404	Cpr49Ah
FBgn0264947	0.51759	1.21223	5.98699	0.202477	0.839544	NA	asRNA:CR44116
FBgn0266433	0.245133	2.17401	5.98699	0.363122	0.716514	NA	CG45063
FBgn0004784	0.261784	2.17401	5.98699	0.363122	0.716514	NA	inaC
FBgn0052495	0.267142	2.17401	5.98699	0.363122	0.716514	NA	Gss2
FBgn0266315	0.28628	2.17401	5.98699	0.363122	0.716514	NA	lncRNA:CR44980
FBgn0259966	0.214603	2.17401	5.98699	0.363122	0.716514	NA	Sfp51E
FBgn0034710	0.174475	2.17401	5.98699	0.363122	0.716514	NA	Alp7
FBgn0083036	0.169648	2.17401	5.98699	0.363122	0.716514	NA	snoRNA:Psi18S-525c
FBgn0012025	0.131185	2.17401	5.98699	0.363122	0.716514	NA	tRNA:Tyr-GTA-1-7
FBgn0267213	0.138896	2.17401	5.98699	0.363122	0.716514	NA	lncRNA:CR45653
FBgn0046879	0.0904398	2.17401	5.98699	0.363122	0.716514	NA	Obp56c
FBgn0259858	0.0904398	2.17401	5.98699	0.363122	0.716514	NA	Su(Ste):CR42427
FBgn0036679	0.0904398	2.17401	5.98699	0.363122	0.716514	NA	CG13022
FBgn0260437	0.175515	1.21223	5.98699	0.202477	0.839544	NA	CR42532
FBgn0085383	0.169205	1.21223	5.98699	0.202477	0.839544	NA	CG34354
FBgn0266810	0.387738	2.17401	5.98699	0.363122	0.716514	NA	asRNA:CR45272
FBgn0267555	0.350749	2.17401	5.98699	0.363122	0.716514	NA	asRNA:CR45895
FBgn0031164	0.215018	2.17401	5.98699	0.363122	0.716514	NA	CG1724
FBgn0263447	0.123347	2.17401	5.98699	0.363122	0.716514	NA	asRNA:CR43470
FBgn0287217	0.278489	2.17401	5.98699	0.363122	0.716514	NA	CR46447
FBgn0267777	0.44823	1.21223	5.98698	0.202477	0.839544	NA	lncRNA:CR46108
FBgn0053289	0.237641	2.20992	5.98462	0.369267	0.711929	NA	ppk5
FBgn0038851	0.469244	2.20992	5.98462	0.369267	0.711929	NA	dmrt93B
FBgn0262814	0.187453	2.20992	5.98462	0.369267	0.711929	NA	CG43185
FBgn0036009	0.17962	2.20992	5.98462	0.369267	0.711929	NA	Or67a
FBgn0050288	0.132083	2.20992	5.98462	0.369267	0.711929	NA	CG30288
FBgn0038859	0.287881	2.20992	5.98461	0.369267	0.711929	NA	Obp93a
FBgn0036232	0.202155	2.20992	5.98461	0.369267	0.711929	NA	CG14125
FBgn0263333	0.311391	2.24506	5.98235	0.375281	0.707452	NA	lncRNA:CR43414
FBgn0265681	0.244653	2.24506	5.98235	0.375281	0.707452	NA	lncRNA:CR44488
FBgn0266816	0.507559	2.24506	5.98235	0.375281	0.707452	NA	lncRNA:CR45278
FBgn0035343	0.416661	2.24506	5.98235	0.375281	0.707452	NA	CG16762
FBgn0034160	0.463135	2.24506	5.98235	0.375281	0.707452	NA	CG5550
FBgn0034973	0.345541	1.28328	5.98235	0.214511	0.830148	NA	CG13564
FBgn0263999	0.380616	2.24506	5.98235	0.375281	0.707452	NA	CG43742
FBgn0035887	0.359916	2.24506	5.98235	0.375281	0.707452	NA	Jon66Cii
FBgn0033307	0.286517	2.24506	5.98235	0.375281	0.707452	NA	CG14752
FBgn0083037	0.217356	2.24506	5.98235	0.375281	0.707452	NA	snoRNA:Psi18S-525b
FBgn0261833	0.191844	2.24506	5.98235	0.375281	0.707452	NA	lncRNA:CR42765
FBgn0038702	0.181419	2.24506	5.98235	0.375281	0.707452	NA	CG3739
FBgn0038241	0.135966	2.24506	5.98235	0.375281	0.707452	NA	CG8087
FBgn0027788	0.136455	2.24506	5.98235	0.375281	0.707452	NA	Hey
FBgn0039979	0.151199	2.24506	5.98235	0.375281	0.707452	NA	CR40282
FBgn0262510	0.151199	2.24506	5.98235	0.375281	0.707452	NA	CR43080
FBgn0263030	0.13837	2.24506	5.98235	0.375281	0.707452	NA	CG43325
FBgn0267025	0.151199	2.24506	5.98235	0.375281	0.707452	NA	asRNA:CR45469
FBgn0267597	0.142858	2.24506	5.98235	0.375281	0.707452	NA	lncRNA:CR45935
FBgn0286919	0.125187	2.24506	5.98235	0.375281	0.707452	NA	CR46419
FBgn0286925	0.137538	2.24506	5.98235	0.375281	0.707452	NA	CR46422
FBgn0025679	0.095321	2.24506	5.98235	0.375281	0.707452	NA	Klf15
FBgn0004782	0.095321	2.24506	5.98235	0.375281	0.707452	NA	Ccp84Ab
FBgn0051579	0.095321	2.24506	5.98235	0.375281	0.707452	NA	tRNA:Ala-AGC-2-7
FBgn0033648	0.095321	2.24506	5.98235	0.375281	0.707452	NA	Ir48b
FBgn0040797	0.095321	2.24506	5.98235	0.375281	0.707452	NA	CG13066
FBgn0036156	0.095321	2.24506	5.98235	0.375281	0.707452	NA	CG11726
FBgn0053535	0.308554	1.28328	5.98235	0.214511	0.830148	NA	tRNA:Glu-TTC-1-3
FBgn0265343	0.269302	2.24506	5.98235	0.375281	0.707452	NA	asRNA:CR44297
FBgn0267817	0.213828	2.24506	5.98235	0.375281	0.707452	NA	lncRNA:CR46142
FBgn0267275	0.128228	2.24506	5.98235	0.375281	0.707452	NA	lncRNA:CR45711
FBgn0032824	0.24356	1.28328	5.98235	0.214511	0.830148	NA	CG13962
FBgn0036222	0.26805	2.24506	5.98235	0.375281	0.707452	NA	SdhAL
FBgn0051730	0.54579	2.24506	5.98235	0.375281	0.707452	NA	CG31730
FBgn0036808	0.236855	2.24506	5.98235	0.375281	0.707452	NA	Dic4
FBgn0039483	0.739575	2.24506	5.98235	0.375281	0.707452	NA	CG14259
FBgn0031333	1.13364	2.24506	5.98235	0.375281	0.707452	NA	CG5561
FBgn0020912	1.16941	2.24506	5.98235	0.375281	0.707452	NA	Ptx1
FBgn0036082	3.74382	2.24506	5.98234	0.375281	0.707452	0.816275	CG12362
FBgn0265737	0.303628	0	5.98068	0	1	NA	lncRNA:CR44544
FBgn0041780	0.0709726	-1.35772	5.97988	-0.227048	0.820386	NA	Ssl2
FBgn0033867	0.0709726	-1.35772	5.97988	-0.227048	0.820386	NA	Cpr50Ca
FBgn0259959	0.115255	-1.35772	5.97988	-0.227048	0.820386	NA	Sfp26Ac
FBgn0262903	0.118509	-1.35772	5.97988	-0.227048	0.820386	NA	lncRNA:CR43258
FBgn0261681	0.206691	-1.35772	5.97988	-0.227048	0.820386	NA	CG42728
FBgn0265659	0.197624	-1.35772	5.97988	-0.227048	0.820386	NA	lncRNA:CR44466
FBgn0032804	0.464128	-1.35772	5.97988	-0.227048	0.820386	NA	CG13081
FBgn0265715	0.72395	-1.35772	5.97988	-0.227048	0.820386	NA	lncRNA:CR44522
FBgn0035686	0.319248	-1.35772	5.97988	-0.227048	0.820386	NA	Cpr65Az
FBgn0038732	0.107182	-1.35772	5.97988	-0.227048	0.820386	NA	CG11391
FBgn0031000	0.10388	-1.35772	5.97988	-0.227048	0.820386	NA	Muc18B
FBgn0265941	0.229511	-1.35772	5.97988	-0.227048	0.820386	NA	lncRNA:CR44728
FBgn0033723	0.23002	-1.35772	5.97988	-0.227048	0.820386	NA	CG13155
FBgn0035669	0.305171	-1.35772	5.97988	-0.227048	0.820386	NA	CG6592
FBgn0262877	0.232096	-0.395941	5.97988	-0.0662122	0.947209	NA	CG43232
FBgn0039224	0.342296	-1.35772	5.97988	-0.227048	0.820386	NA	CG13634
FBgn0034099	0.306058	-1.35772	5.97988	-0.227048	0.820386	NA	CG15708
FBgn0040922	0.0721049	-1.37917	5.97856	-0.230685	0.817559	NA	CG15036
FBgn0046886	0.114322	-1.37917	5.97856	-0.230685	0.817559	NA	Gr98c
FBgn0267783	0.205365	-0.417388	5.97856	-0.0698141	0.944342	NA	lncRNA:CR46114
FBgn0263443	0.192446	-1.37917	5.97856	-0.230686	0.817559	NA	asRNA:CR43466
FBgn0265107	0.148226	-1.37917	5.97856	-0.230685	0.817559	NA	lncRNA:CR44209
FBgn0031277	0.224478	-1.37917	5.97856	-0.230686	0.817559	NA	CG13947
FBgn0266797	0.21756	-1.39804	5.97741	-0.233886	0.815073	NA	lncRNA:CR45259
FBgn0267965	0.300636	-1.39804	5.97741	-0.233886	0.815073	NA	lncRNA:CR46245
FBgn0040385	0.283861	-1.39804	5.97741	-0.233886	0.815073	NA	CG12496
FBgn0265531	0.268722	-1.39804	5.97741	-0.233886	0.815073	NA	asRNA:CR44381
FBgn0039049	0.193901	-1.39804	5.97741	-0.233886	0.815073	NA	CG6726
FBgn0266751	0.406956	-1.39803	5.97741	-0.233886	0.815073	NA	lncRNA:CR45224
FBgn0029827	0.19872	-1.40034	5.97727	-0.234277	0.81477	NA	CG6048
FBgn0032972	0.25505	-1.40034	5.97727	-0.234277	0.81477	NA	CG10834
FBgn0028430	0.231345	-1.40034	5.97727	-0.234277	0.81477	NA	He
FBgn0266927	0.326715	-1.40034	5.97727	-0.234277	0.81477	NA	lncRNA:CR45378
FBgn0043530	0.412914	-1.40034	5.97727	-0.234277	0.81477	NA	Obp51a
FBgn0264818	0.348061	-1.40034	5.97727	-0.234277	0.81477	NA	lncRNA:CR44026
FBgn0000560	0.34446	-1.40034	5.97727	-0.234277	0.81477	NA	eg
FBgn0040941	0.22257	-1.40034	5.97727	-0.234277	0.81477	NA	CG15308
FBgn0038343	0.24673	-1.40034	5.97727	-0.234277	0.81477	NA	Trissin
FBgn0014903	0.199747	-0.438557	5.97727	-0.0733707	0.941511	NA	CG14630
FBgn0011957	0.0732372	-1.40034	5.97727	-0.234277	0.81477	NA	tRNA:Arg-ACG-1-2
FBgn0033721	0.0732372	-1.40034	5.97727	-0.234277	0.81477	NA	CG13159
FBgn0051693	0.0732372	-1.40034	5.97727	-0.234277	0.81477	NA	CG31693
FBgn0267765	0.0732372	-1.40034	5.97727	-0.234277	0.81477	NA	asRNA:CR46096
FBgn0085291	0.116286	-1.40034	5.97727	-0.234277	0.81477	NA	CR34262
FBgn0086077	0.103104	-1.40034	5.97727	-0.234277	0.81477	NA	snoRNA:Me18S-G962
FBgn0266308	0.120273	-1.40034	5.97727	-0.234277	0.81477	NA	lncRNA:CR44973
FBgn0266941	0.158503	-1.40034	5.97727	-0.234277	0.81477	NA	lncRNA:CR45392
FBgn0053496	0.15485	-1.40034	5.97727	-0.234277	0.81477	NA	CR33496
FBgn0265366	0.198185	-1.40034	5.97727	-0.234277	0.81477	NA	lncRNA:CR44307
FBgn0053777	0.212601	-1.40034	5.97727	-0.234277	0.81477	NA	CG33777
FBgn0262806	0.257092	-1.40034	5.97727	-0.234277	0.81477	NA	CR43177
FBgn0262351	0.197093	-1.40034	5.97727	-0.234277	0.81477	NA	CG43049
FBgn0262360	0.239088	-1.40034	5.97727	-0.234277	0.81477	NA	CG43058
FBgn0265084	0.109446	-1.40034	5.97727	-0.234277	0.81477	NA	CG44195
FBgn0265162	0.109446	-1.40034	5.97727	-0.234277	0.81477	NA	lncRNA:CR44231
FBgn0285969	0.276318	-1.40034	5.97727	-0.234277	0.81477	NA	sisRNA:4
FBgn0039225	0.312473	-1.40034	5.97727	-0.234277	0.81477	NA	Ets96B
FBgn0035426	0.229441	-1.40034	5.97727	-0.234277	0.81477	NA	CG12078
FBgn0032525	0.265141	-1.40034	5.97727	-0.234277	0.81477	NA	Hsp60D
FBgn0035545	0.178863	-1.40034	5.97727	-0.234277	0.81477	NA	CG12607
FBgn0002941	0.321227	-1.40034	5.97727	-0.234277	0.81477	NA	slou
FBgn0032664	0.382612	-1.40033	5.97727	-0.234277	0.81477	NA	Slc25A46b
FBgn0259972	0.278556	-0.457184	5.97616	-0.0765013	0.93902	NA	Sfp77F
FBgn0004426	0.0742492	-1.41896	5.97616	-0.237437	0.812317	NA	LysC
FBgn0003145	0.163035	-1.41896	5.97616	-0.237437	0.812317	NA	prd
FBgn0264873	0.216369	-1.43738	5.97507	-0.240563	0.809894	NA	asRNA:CR44064
FBgn0034664	0.202434	-1.43738	5.97507	-0.240563	0.809894	NA	CG4377
FBgn0035661	0.414648	-1.43738	5.97507	-0.240563	0.809894	NA	CG10477
FBgn0259189	0.25446	-1.43738	5.97507	-0.240563	0.809894	NA	Ir7e
FBgn0265081	0.218853	-1.43738	5.97507	-0.240563	0.809894	NA	asRNA:CR44192
FBgn0034870	0.875497	-1.43738	5.97507	-0.240563	0.809894	NA	CG13559
FBgn0266646	0.904885	-1.43738	5.97507	-0.240563	0.809894	NA	lncRNA:CR45153
FBgn0051189	0.234678	-0.475601	5.97507	-0.0795976	0.936557	NA	CG31189
FBgn0043577	0.391022	-0.475601	5.97507	-0.0795976	0.936557	NA	PGRP-SB2
FBgn0265654	0.250123	-0.475601	5.97507	-0.0795976	0.936557	NA	lncRNA:CR44461
FBgn0032337	0.0752612	-1.43738	5.97507	-0.240563	0.809894	NA	AstCC
FBgn0037782	0.0752612	-1.43738	5.97507	-0.240563	0.809894	NA	Npc2d
FBgn0033140	0.0752612	-1.43738	5.97507	-0.240563	0.809894	NA	CG12836
FBgn0037590	0.122798	-1.43738	5.97507	-0.240563	0.809894	NA	Or85b
[truncated: 12,481 more rows]
