# Supplementary material for: Histone methylation regulates reproductive diapause in Drosophila melanogaster
Source: PLoS Genet. 2023 Sep 13;19(9):e1010906. doi: 10.1371/journal.pgen.1010906 (PMC10499233; doi:10.1371/journal.pgen.1010906)
Supplement: S3 Table — (XLSX) [file pgen.1010906.s003.xlsx]

## Sheet: Sheet1
S3 Table: Results of the DESeq analysis of differential gene expression between diapause and reproductive ovaries of the PA inbred line, reported in Figs 1G and S1B.
flybase ID	baseMean	log2FoldChange (diapause vs. reproductive)	lfcSE	stat	pvalue	padj	SYMBOL
FBgn0014417	3520.36	-0.486161	0.0544104	-8.93508	4.07e-19	2.88e-15	CG13397
FBgn0039972	10403.6	-0.391179	0.0484454	-8.07465	6.77e-16	2.39e-12	Marf1
FBgn0264562	195.309	-1.52346	0.194419	-7.83596	4.65e-15	8.22e-12	Hr4
FBgn0035290	143.011	-1.40377	0.206552	-6.79621	1.07e-11	6.9e-09	dsb
FBgn0001218	13264.7	-0.360206	0.0546365	-6.59278	4.32e-11	2.03e-08	Hsc70-3
FBgn0024921	4256.95	-0.308751	0.0477099	-6.47141	9.71e-11	3.75e-08	Tnpo
FBgn0014466	515.746	-5.92508	0.950511	-6.23356	4.56e-10	1.14e-07	Cp7Fc
FBgn0003980	6678.73	-1.37745	0.22173	-6.21227	5.22e-10	1.23e-07	Vm26Ab
FBgn0002121	4093.52	-0.275991	0.0458507	-6.01934	1.75e-09	3.17e-07	l(2)gl
FBgn0002962	2551.28	-0.56576	0.0941953	-6.00624	1.9e-09	3.36e-07	nos
FBgn0262473	3942.51	-0.390736	0.0664128	-5.88345	4.02e-09	5.68e-07	Tl
FBgn0004396	566.308	-0.673617	0.116144	-5.79985	6.64e-09	8.23e-07	CrebA
FBgn0014465	885.701	-5.73091	0.995274	-5.75813	8.51e-09	1.02e-06	Cp7Fb
FBgn0031741	253.785	-0.872176	0.15178	-5.74631	9.12e-09	1.07e-06	CG11034
FBgn0030608	8160.39	-0.409107	0.0718452	-5.69428	1.24e-08	1.37e-06	Lsd-2
FBgn0038535	5769.62	-0.29981	0.0529036	-5.66709	1.45e-08	1.56e-06	alt
FBgn0051973	175.051	-1.11416	0.196752	-5.66277	1.49e-08	1.57e-06	Cda5
FBgn0010877	2538.76	-0.281848	0.0498918	-5.64919	1.61e-08	1.68e-06	l(3)05822
FBgn0260942	985.911	-0.498219	0.0891285	-5.5899	2.27e-08	2.23e-06	bond
FBgn0031756	1496.44	-0.392312	0.0703092	-5.57981	2.41e-08	2.3e-06	CG13992
FBgn0004795	2574.99	-0.402046	0.0721003	-5.57621	2.46e-08	2.32e-06	retn
FBgn0000307	3018.87	-0.319886	0.0578835	-5.52638	3.27e-08	3e-06	chif
FBgn0003979	14429.2	-1.93742	0.354005	-5.47286	4.43e-08	3.79e-06	Vm26Aa
FBgn0025741	7013.95	-0.243034	0.0450509	-5.39465	6.87e-08	5.71e-06	PlexA
FBgn0036620	289.742	-0.878607	0.163344	-5.37888	7.49e-08	6.09e-06	CG4842
FBgn0027570	172.447	-3.33659	0.622661	-5.35859	8.39e-08	6.51e-06	Nep2
FBgn0030268	3075.42	-0.312827	0.0584144	-5.35531	8.54e-08	6.56e-06	Klp10A
FBgn0003701	465.404	-0.558833	0.104592	-5.34297	9.14e-08	6.95e-06	thr
FBgn0014076	895.482	-5.06658	0.953007	-5.31641	1.06e-07	7.87e-06	Vm32E
FBgn0003983	4342.38	-3.74868	0.711721	-5.26707	1.39e-07	9.95e-06	Vm34Ca
FBgn0035959	3538.43	-0.238825	0.0453696	-5.26399	1.41e-07	9.96e-06	CG4911
FBgn0036397	426.624	-0.555258	0.105522	-5.26201	1.42e-07	9.97e-06	Nprl3
FBgn0000405	35342	-0.223975	0.0428643	-5.2252	1.74e-07	1.19e-05	CycB
FBgn0040232	875.584	-0.454582	0.087506	-5.19486	2.05e-07	1.37e-05	cmet
FBgn0004045	9868.36	-0.822196	0.159287	-5.16171	2.45e-07	1.59e-05	Yp1
FBgn0003023	7320.15	-0.301431	0.0584727	-5.15507	2.54e-07	1.63e-05	otu
FBgn0033476	3585.97	-0.234632	0.0463696	-5.06003	4.19e-07	2.58e-05	oys
FBgn0033887	127.979	-1.63108	0.32764	-4.97826	6.42e-07	3.84e-05	St4
FBgn0020224	2919.3	-0.254847	0.051209	-4.97661	6.47e-07	3.84e-05	Cbl
FBgn0039640	5196.37	-0.213497	0.0429644	-4.96916	6.72e-07	3.9e-05	CG14516
FBgn0261987	10795.5	-0.254699	0.0527244	-4.83076	1.36e-06	7.23e-05	Pxt
FBgn0000615	7024.01	-0.371209	0.0768727	-4.82888	1.37e-06	7.24e-05	exu
FBgn0002552	760.016	-0.352125	0.0729488	-4.82701	1.39e-06	7.26e-05	lin
FBgn0036735	2320.31	-0.284075	0.059547	-4.7706	1.84e-06	9.37e-05	Edc3
FBgn0015600	2392.4	-0.342642	0.0718344	-4.76988	1.84e-06	9.37e-05	toc
FBgn0265767	2000.87	-0.331244	0.0695148	-4.76508	1.89e-06	9.53e-05	zyd
FBgn0040080	1325.2	-0.288875	0.060662	-4.76204	1.92e-06	9.61e-05	pins
FBgn0043900	1797.41	-0.259164	0.0546257	-4.74435	2.09e-06	0.000104117	pygo
FBgn0051869	990.571	-0.961721	0.203179	-4.73338	2.21e-06	0.000108383	CG31869
FBgn0028916	1209.76	-0.331676	0.0702225	-4.72322	2.32e-06	0.00011238	CG33090
FBgn0264493	12498.2	-0.187755	0.0398118	-4.71606	2.4e-06	0.000115614	rdx
FBgn0002567	4017.66	-0.27259	0.0578381	-4.71299	2.44e-06	0.000116579	Rab32
FBgn0000317	1608.93	-0.377503	0.0801571	-4.70954	2.48e-06	0.000116988	ck
FBgn0005391	52541.4	-0.546455	0.116223	-4.70179	2.58e-06	0.000120265	Yp2
FBgn0032485	933.622	-0.346049	0.0736086	-4.7012	2.59e-06	0.000120265	CG9426
FBgn0004876	1444.86	-0.327313	0.0697408	-4.69328	2.69e-06	0.000123399	cdi
FBgn0028476	2324.77	-0.263682	0.0562373	-4.68875	2.75e-06	0.000125347	Usp1
FBgn0005695	3395.47	-0.223393	0.0477251	-4.68084	2.86e-06	0.000129448	gcl
FBgn0030596	363.512	-2.52331	0.541301	-4.66156	3.14e-06	0.000139503	CG12398
FBgn0034313	2586.51	-0.239153	0.0514745	-4.64604	3.38e-06	0.000149473	CG5726
FBgn0034187	1094.17	-0.375899	0.0812713	-4.62524	3.74e-06	0.000163066	CG6967
FBgn0038983	1457.04	-0.35087	0.0758771	-4.62419	3.76e-06	0.000163066	CG5326
FBgn0025633	2948.98	-0.284365	0.0620418	-4.58344	4.57e-06	0.000193584	CG13366
FBgn0250786	4675.46	-0.262194	0.057577	-4.5538	5.27e-06	0.000221658	Chd1
FBgn0030038	3058.25	-0.237316	0.052144	-4.55117	5.33e-06	0.00022312	CG1440
FBgn0036621	2727.76	-0.258134	0.0567938	-4.54512	5.49e-06	0.000228271	roq
FBgn0023215	2974.67	-0.318369	0.0703129	-4.52789	5.96e-06	0.000244817	Mnt
FBgn0013756	6606.9	-0.217698	0.048138	-4.52238	6.11e-06	0.000249823	Mtor
FBgn0027512	18078.6	-0.217755	0.0482509	-4.51298	6.39e-06	0.000259664	CG10254
FBgn0259789	1179.58	-0.453867	0.101508	-4.47125	7.78e-06	0.000308779	zld
FBgn0005617	2564.8	-0.254379	0.057072	-4.45716	8.31e-06	0.000326126	msl-1
FBgn0027348	1037.77	-0.521236	0.117588	-4.43271	9.31e-06	0.000363374	bgm
FBgn0040514	20.376	-3.15695	0.717651	-4.399	1.09e-05	NA	CG17169
FBgn0038853	991.463	-0.299635	0.0685064	-4.37383	1.22e-05	0.000474121	RhoGAP93B
FBgn0041775	46488.6	-0.178682	0.0409213	-4.36649	1.26e-05	0.00048766	tral
FBgn0011705	1977.2	-0.305458	0.0702888	-4.34576	1.39e-05	0.00053315	rost
FBgn0053554	2833.48	-0.256715	0.0591425	-4.34062	1.42e-05	0.000542822	Nipped-A
FBgn0051108	933.26	-0.360047	0.083263	-4.32421	1.53e-05	0.000581709	TTLL5
FBgn0260780	10334.3	-0.262011	0.0607766	-4.31105	1.62e-05	0.00061413	wisp
FBgn0002645	5281.42	-0.20581	0.0478448	-4.30162	1.7e-05	0.000637439	Map205
FBgn0086358	1519.81	-0.269186	0.0626241	-4.29844	1.72e-05	0.000643246	Tab2
FBgn0003447	2687.55	-0.241358	0.0565072	-4.27128	1.94e-05	0.000715396	sn
FBgn0003502	1948.84	-0.22923	0.053682	-4.27014	1.95e-05	0.000715396	Btk29A
FBgn0030615	100.627	-1.0582	0.248243	-4.26276	2.02e-05	0.000728394	Cyp4s3
FBgn0051998	2873.12	-0.287814	0.0675194	-4.26268	2.02e-05	0.000728394	CG31998
FBgn0029924	913.61	-0.909332	0.214445	-4.24041	2.23e-05	0.000794262	CG4586
FBgn0028387	553.898	-0.370704	0.0875486	-4.23427	2.29e-05	0.000810336	chm
FBgn0036534	3369.51	-0.276811	0.0655121	-4.22535	2.39e-05	0.000834768	DCP2
FBgn0030680	1288.8	-0.275706	0.065351	-4.21884	2.46e-05	0.000854992	CG8944
FBgn0250848	17946.7	-0.172875	0.0410067	-4.21577	2.49e-05	0.000858241	26-29-p
FBgn0030438	67.6279	-1.74235	0.414023	-4.20835	2.57e-05	0.000882598	CG15721
FBgn0031969	2450.76	-0.249518	0.0596724	-4.18146	2.9e-05	0.000986382	pes
FBgn0261238	1642.84	-0.274819	0.0657309	-4.18096	2.9e-05	0.000986382	Alh
FBgn0013995	1615.34	-0.261928	0.0628514	-4.16742	3.08e-05	0.00103196	Calx
FBgn0038478	1516.17	-0.291584	0.0701216	-4.15825	3.21e-05	0.00106591	cal1
FBgn0033979	2597.25	-0.345457	0.0830851	-4.15787	3.21e-05	0.00106591	Cyp6a19
FBgn0015509	5421.19	-0.170265	0.0412554	-4.12709	3.67e-05	0.00120489	Cul1
FBgn0032456	9073.75	-0.200649	0.0487822	-4.11315	3.9e-05	0.00127123	MRP
FBgn0283521	11528.3	-0.198098	0.0482156	-4.10858	3.98e-05	0.00129072	lola
FBgn0259168	2179.83	-0.272953	0.0665905	-4.09897	4.15e-05	0.00133117	mnb
FBgn0035842	706.456	-0.308829	0.0753442	-4.09891	4.15e-05	0.00133117	CG7504
FBgn0032876	1835.02	-0.268859	0.0656028	-4.09828	4.16e-05	0.00133117	Cen
FBgn0029996	5860.2	-0.202483	0.0494486	-4.09483	4.22e-05	0.0013451	UbcE2H
FBgn0003598	1784.98	-0.270376	0.066088	-4.09115	4.29e-05	0.00136047	Su(var)3-7
FBgn0039637	3194.72	-0.204797	0.0502481	-4.0757	4.59e-05	0.0014411	Ctl2
FBgn0038827	467.764	-0.400462	0.0983093	-4.07349	4.63e-05	0.00144844	Fancd2
FBgn0040384	924.117	-0.288128	0.0710247	-4.05673	4.98e-05	0.00154271	CG32795
FBgn0033155	2581.52	-0.210935	0.0521091	-4.04795	5.17e-05	0.00159301	Br140
FBgn0029863	28.4702	-2.29518	0.568173	-4.03958	5.35e-05	NA	CG3823
FBgn0264848	2534.68	-0.181282	0.0449303	-4.03474	5.47e-05	0.00165109	vih
FBgn0016070	16526.1	-0.248392	0.0616974	-4.02596	5.67e-05	0.00170663	smg
FBgn0283724	2280.3	-0.256429	0.0637727	-4.02099	5.8e-05	0.00173003	Girdin
FBgn0032955	1847.68	-0.219243	0.0545522	-4.01896	5.85e-05	0.00173601	CG2201
FBgn0036428	1979.07	-0.306791	0.076487	-4.01103	6.05e-05	0.00178042	Gbs-70E
FBgn0035622	1496.1	-0.219337	0.0547313	-4.00751	6.14e-05	0.00179959	TM9SF3
FBgn0051716	3701.26	-0.171167	0.0427888	-4.00028	6.33e-05	0.00184785	Cnot4
FBgn0035574	202.062	-0.665319	0.166749	-3.98994	6.61e-05	0.00192232	RhoGEF64C
FBgn0040233	2574.89	-0.251457	0.0632062	-3.97836	6.94e-05	0.00200974	cana
FBgn0031769	2426.92	-0.277278	0.0697133	-3.9774	6.97e-05	0.00200974	CG9135
FBgn0032123	977.604	-0.287826	0.0723825	-3.97646	6.99e-05	0.00200974	Oatp30B
FBgn0033757	3548.16	-0.257459	0.0649269	-3.96537	7.33e-05	0.00208854	muskelin
FBgn0036165	1861.94	-0.239927	0.0605998	-3.9592	7.52e-05	0.00213464	chrb
FBgn0000140	2287.37	-0.248926	0.0630858	-3.94583	7.95e-05	0.00223933	asp
FBgn0086694	2406	-0.188593	0.0478136	-3.94434	8e-05	0.00224434	Bre1
FBgn0262743	8341.68	-0.181547	0.0460495	-3.94243	8.07e-05	0.00225341	Fs(2)Ket
FBgn0030456	1919.68	-0.233248	0.0591945	-3.94037	8.14e-05	0.00226387	CG4332
FBgn0040372	5984.63	-0.225818	0.0574734	-3.92908	8.53e-05	0.00236353	G9a
FBgn0013732	1541.84	-0.233512	0.059509	-3.92397	8.71e-05	0.00240478	sced
FBgn0026206	6242.06	-0.270945	0.0694142	-3.90331	9.49e-05	0.0026096	mei-P26
FBgn0000719	1308.58	-0.278154	0.0712818	-3.90217	9.53e-05	0.00261171	fog
FBgn0032705	1190.31	-0.280442	0.0719413	-3.89821	9.69e-05	0.00262704	Grip71
FBgn0032748	2224.33	-0.219864	0.056405	-3.89795	9.7e-05	0.00262704	CG10492
FBgn0005683	210.699	-0.646311	0.165901	-3.89575	9.79e-05	0.00264091	pie
FBgn0029822	1224.86	-0.251055	0.0644988	-3.8924	9.93e-05	0.00266746	CG12236
FBgn0259734	1423.31	-0.294022	0.0758	-3.87891	0.000104924	0.00280361	Nost
FBgn0040340	1538.38	-0.265973	0.0685767	-3.87847	0.000105115	0.00280361	TRAM
FBgn0023407	3406.14	-0.212272	0.0554164	-3.83048	0.000127892	0.00336037	B4
FBgn0039066	1663.04	-0.245307	0.0643784	-3.81039	0.000138745	0.00359213	EloA
FBgn0020386	3473.7	-0.261072	0.0687082	-3.79972	0.000144862	0.00372321	Pdk1
FBgn0264855	4468.4	-0.18204	0.0480246	-3.79055	0.000150312	0.0038354	AP-2alpha
FBgn0039350	2742.34	-0.218326	0.0576379	-3.78788	0.000151936	0.00384905	jigr1
FBgn0085362	2520.14	-2.52213	0.666641	-3.78334	0.000154741	0.00389753	Vml
FBgn0023529	6432.73	-0.208229	0.0550434	-3.78299	0.000154953	0.00389753	CG2918
FBgn0051475	14.3403	-2.57418	0.682769	-3.7702	0.000163116	NA	CG31475
FBgn0004047	8340.16	-0.819	0.217238	-3.77006	0.000163205	0.00409055	Yp3
FBgn0000352	1113.7	-0.296258	0.0787102	-3.76391	0.000167277	0.00417778	cos
FBgn0036043	5142.01	-0.20299	0.0539474	-3.76273	0.000168066	0.00418272	Ae2
FBgn0030328	5873.75	-0.167503	0.0446357	-3.75266	0.000174965	0.00433914	Amun
FBgn0040395	889.677	-0.262992	0.0703364	-3.73907	0.000184703	0.00454872	Unc-76
FBgn0028467	1178.88	-0.226512	0.0606871	-3.73246	0.000189617	0.00465352	CG11070
FBgn0014007	1356.29	-0.260489	0.0698319	-3.73023	0.000191305	0.00467189	Ptp69D
FBgn0030805	437.606	-0.499026	0.133797	-3.72973	0.000191688	0.00467189	wus
FBgn0010905	2881.74	-0.228605	0.0613264	-3.72768	0.000193249	0.00469376	Spn
FBgn0000427	9566.14	-2.97179	0.797335	-3.72716	NA	NA	2022-12-01
FBgn0261673	424.046	-0.448777	0.120553	-3.72266	0.000197133	0.00475542	nemy
FBgn0039644	13856.5	-0.19668	0.0529327	-3.71567	0.000202669	0.00485581	rdog
FBgn0029733	1359.49	-0.246659	0.0664107	-3.71415	0.000203885	0.00486662	CG6927
FBgn0030327	1132.8	-0.227788	0.0614348	-3.7078	0.000209064	0.00492488	FucT6
FBgn0031995	1238.25	-0.266701	0.0720677	-3.7007	0.000215003	0.00502493	CG8475
FBgn0264560	1707.58	-0.254406	0.0687827	-3.69869	0.000216713	0.00502772	garz
FBgn0086558	6590.27	-0.168493	0.0455583	-3.69841	0.000216957	0.00502772	Ubi-p5E
FBgn0028343	2212.26	-0.206499	0.0559798	-3.68881	0.000225307	0.00517036	Ankle2
FBgn0003612	3466.03	-0.154204	0.0418443	-3.68518	0.000228542	0.00522761	Su(var)2-10
FBgn0011703	2690.39	-0.231972	0.063399	-3.65892	0.000253282	0.00566519	RnrL
FBgn0032479	4294.94	-0.154614	0.0423098	-3.65432	0.00025786	0.0057313	CG16974
FBgn0037379	1894	-0.248024	0.0679007	-3.65274	0.000259453	0.00573328	CG10979
FBgn0030710	1193.38	-0.306465	0.0839026	-3.65263	0.000259571	0.00573328	CG8924
FBgn0263933	2302.77	-0.22335	0.0612423	-3.647	0.000265323	0.00582392	ebi
FBgn0032124	100.881	-0.869112	0.239305	-3.63182	0.000281434	0.00606926	CG17855
FBgn0031961	198.928	-0.491061	0.135336	-3.62847	0.000285103	0.00612495	CG7102
FBgn0010300	3516.97	-0.259738	0.0716639	-3.62439	0.000289648	0.00620374	brat
FBgn0265605	845.763	-0.257432	0.0711984	-3.6157	0.000299541	0.00639623	Ric
FBgn0000251	2463.57	-0.185719	0.0514416	-3.6103	0.000305848	0.00649169	cad
FBgn0028421	949.493	-0.281608	0.0781205	-3.60478	0.000312413	0.00661117	Kap3
FBgn0040347	392.398	-0.387079	0.107498	-3.6008	0.000317237	0.00669323	mus81
FBgn0031681	3208.99	-0.173766	0.0483592	-3.59323	0.000326607	0.00685003	Pgant5
FBgn0039466	1389.8	-0.259471	0.0722323	-3.59218	0.000327927	0.00685736	CG5521
FBgn0004611	1310.61	-0.241146	0.0671702	-3.59007	0.000330588	0.00689262	Plc21C
FBgn0001108	3357.96	-0.168716	0.0471753	-3.57636	0.000348409	0.00718096	DCTN1-p150
FBgn0003074	3420.04	-0.171357	0.0481216	-3.56091	0.000369568	0.00754944	Pgi
FBgn0039338	1999.22	-0.220748	0.062265	-3.5453	0.000392162	0.00794212	XNP
FBgn0266411	2278.66	-0.229699	0.0648109	-3.54414	0.000393889	0.00795401	sima
FBgn0260794	7443.09	-0.250201	0.0706592	-3.54096	0.000398677	0.00798258	ctrip
FBgn0015286	2423.18	-0.189609	0.0536503	-3.53416	0.000409073	0.00816759	Rala
FBgn0051342	3214.17	-0.189844	0.0537793	-3.53006	0.000415463	0.0082475	CG31342
FBgn0263929	2198.93	-0.22947	0.0650177	-3.52935	0.000416576	0.0082475	jvl
FBgn0035106	2273.26	-0.320809	0.0910993	-3.52153	0.000429065	0.00847103	rno
FBgn0036004	3980.74	-0.26784	0.0761931	-3.51528	0.000439288	0.00860216	Jarid2
FBgn0086357	9891.98	-0.148279	0.0421818	-3.51524	0.000439358	0.00860216	Sec61alpha
FBgn0002891	548.021	-0.319734	0.0910359	-3.51217	0.000444467	0.00865425	DNApol-zeta
FBgn0039170	56.4493	-0.996092	0.284239	-3.50441	0.000457614	0.00888576	CG13609
FBgn0003210	2804.71	-0.167447	0.0478725	-3.49777	0.000469166	0.00906028	rb
FBgn0264707	861.101	-0.287397	0.0822303	-3.49502	0.000474029	0.00912925	RhoGEF3
FBgn0034976	933.3	-0.283712	0.0812419	-3.49219	0.000479068	0.00920124	CG4049
FBgn0027611	1130.14	-0.335893	0.0962122	-3.49117	0.000480917	0.00921171	LManII
FBgn0030054	3026.72	-0.184346	0.0528957	-3.48508	0.000491982	0.00939819	Caf1-180
FBgn0011016	2683.93	-0.212566	0.0610172	-3.4837	0.000494532	0.00942143	SsRbeta
FBgn0002887	736.478	-0.251204	0.0722119	-3.47871	0.000503831	0.0095216	mus201
FBgn0000057	780.332	-0.254554	0.0732239	-3.47637	0.000508243	0.0095486	adp
FBgn0286516	17031	-0.179187	0.0515527	-3.47581	0.000509313	0.0095486	aqz
FBgn0005632	7087.3	-0.200351	0.0577118	-3.47158	0.00051741	0.00967475	faf
FBgn0259174	3398.58	-0.172517	0.0498622	-3.45988	0.000540406	0.0100037	Nedd4
FBgn0039634	1810.02	-0.204554	0.0592394	-3.45301	0.000554365	0.0101913	alpha-Man-Ib
FBgn0034618	991.126	-0.261208	0.0757269	-3.44934	0.000561953	0.0102899	CG9485
FBgn0037533	5450.04	-0.153838	0.0446171	-3.44797	0.000564814	0.0103155	CD98hc
FBgn0030320	1373.27	-0.21235	0.0616737	-3.44311	0.000575062	0.0103879	CG2247
FBgn0037760	2242.96	-0.22557	0.0655159	-3.44299	0.00057533	0.0103879	FBXO11
FBgn0086350	701.031	-0.274341	0.0797036	-3.44202	0.000577391	0.0103879	tef
FBgn0000579	11854.2	-0.146287	0.0425014	-3.44192	0.000577598	0.0103879	Eno
FBgn0266410	7259.86	-0.166709	0.0484595	-3.44017	0.000581342	0.0103992	CG45050
FBgn0000358	258.251	-3.16296	0.919579	-3.43957	0.000582639	0.0103992	Cp19
FBgn0002901	343.973	-0.376235	0.109427	-3.43823	0.000585536	0.0104246	mus304
FBgn0000541	8112.03	-0.25757	0.075249	-3.4229	0.000619569	0.0109003	E(bx)
FBgn0262733	2587.75	-0.180068	0.0526364	-3.42098	0.000623955	0.0109432	Src64B
FBgn0030421	90.5311	-0.814441	0.238367	-3.41675	0.000633733	0.0110598	Agpat1
FBgn0033526	720.025	-0.318453	0.093406	-3.40934	0.000651199	0.0113097	Caf1-105
FBgn0278604	1987.85	-0.225723	0.0662195	-3.4087	0.000652724	0.0113097	dmt
FBgn0086690	988.134	-0.253903	0.074684	-3.3997	0.000674597	0.0115729	Plp
FBgn0260744	972.221	-0.285607	0.0841128	-3.39552	0.000684983	0.0117227	Tango9
FBgn0283499	1182.33	-0.350595	0.103333	-3.39287	0.000691637	0.0117636	InR
FBgn0052137	199.567	-0.567184	0.167263	-3.39098	0.000696441	0.0117867	CG32137
FBgn0038247	92.7573	-1.26728	0.373765	-3.39057	0.000697467	0.0117867	Cad88C
FBgn0001085	1274.59	-0.263664	0.0778023	-3.3889	0.000701728	0.0117867	fz
FBgn0030817	2930.58	-0.220349	0.0650416	-3.38782	0.000704517	0.0117998	CG4991
FBgn0053094	1187.37	-0.206327	0.0609997	-3.38243	0.000718469	0.0119767	Synd
FBgn0086372	5062.9	-0.153781	0.0454985	-3.37992	0.000725065	0.0120583	lap
FBgn0046706	979.789	-0.278012	0.0822779	-3.37894	0.000727667	0.0120731	Haspin
FBgn0026401	4536.51	-0.160147	0.0474844	-3.37263	0.000744529	0.012206	Nipped-B
FBgn0035420	1417.86	-0.228484	0.0677465	-3.37263	0.000744536	0.012206	hob
FBgn0264494	262.881	-0.407511	0.120841	-3.37228	0.000745492	0.012206	CG17646
FBgn0034091	2133.48	-0.16168	0.0479466	-3.37208	0.000746037	0.012206	mrj
FBgn0039227	2443.97	-0.19681	0.0584975	-3.36442	0.000767059	0.0124921	polybromo
FBgn0266139	257.497	-0.466143	0.138778	-3.35891	0.000782516	0.0126579	lncRNA:CR44845
FBgn0041171	4049.05	-0.196212	0.0584326	-3.35792	0.000785319	0.0126727	ago
FBgn0266347	369.297	-0.357875	0.106662	-3.35523	0.000792979	0.0127381	nAChRalpha4
FBgn0031897	1744.24	-0.179668	0.0538182	-3.33842	0.000842561	0.0133732	CG13784
FBgn0000404	20829.4	-0.122537	0.0367135	-3.33766	0.000844865	0.0133732	CycA
FBgn0036316	3996.5	-0.163915	0.0491151	-3.33737	0.000845756	0.0133732	CG10960
FBgn0039907	2542.75	-0.202248	0.0606364	-3.33542	0.000851697	0.013437	lgs
FBgn0033029	4577.08	-0.150573	0.0451543	-3.33464	0.000854092	0.0134448	Not3
FBgn0035641	990.641	-0.280138	0.0841948	-3.32726	0.000877049	0.0137755	CG5568
FBgn0036309	823.479	-0.251126	0.075516	-3.32547	0.000882707	0.0138336	Hip1
FBgn0052767	2102.75	-0.274605	0.0826518	-3.32243	0.000892371	0.0139541	CG32767
FBgn0037614	1786.27	-0.214301	0.0645216	-3.32139	0.0008957	0.0139753	TMEM216
FBgn0038889	739.923	-0.275463	0.0829766	-3.31977	0.000900915	0.0140257	Fancm
FBgn0036372	1666.8	-0.217608	0.0656402	-3.31516	0.000915907	0.0141966	Abp1
FBgn0033246	3795.61	-0.248346	0.0753273	-3.29689	0.000977605	0.0149885	ACC
FBgn0259745	5623.5	-0.218434	0.0663899	-3.29017	0.00100128	0.0153183	wech
FBgn0040011	2609.68	-0.183902	0.0559087	-3.28932	0.00100429	0.0153311	Slmap
FBgn0260749	1429.33	-0.18565	0.0565718	-3.28167	0.00103195	0.0157195	Utx
FBgn0003334	1747.19	-0.225161	0.06864	-3.28031	0.00103693	0.0157613	Scm
FBgn0003089	150.997	-0.546085	0.166693	-3.27599	0.00105292	0.0159018	pip
FBgn0027521	816.458	-0.24101	0.0736965	-3.27031	0.0010743	0.0161557	CG3679
FBgn0262737	4230.14	-0.163894	0.0502734	-3.26006	0.00111388	0.0166095	mub
FBgn0002783	4602.59	-0.170631	0.0524334	-3.25424	0.00113694	0.0169177	mor
FBgn0042180	1091.11	-0.231607	0.0712225	-3.25187	0.00114648	0.0170231	CG18870
FBgn0036448	3608.96	-0.199704	0.061434	-3.25071	0.00115117	0.0170231	mop
FBgn0039532	985.668	-0.23637	0.0728751	-3.2435	0.00118072	0.0173861	Mtl
FBgn0034490	114.25	-0.893671	0.275621	-3.24239	0.0011853	0.0174019	CG9864
FBgn0259682	9404.12	-0.209339	0.0645815	-3.24146	0.00118918	0.0174019	Jabba
FBgn0267487	2504.74	-0.158535	0.0490123	-3.2346	0.00121815	0.0176794	Ptp61F
FBgn0036614	645.242	-0.261619	0.0811002	-3.22588	0.00125587	0.0181153	Golgin104
FBgn0265575	6192.93	-0.210802	0.0654734	-3.21966	0.00128345	0.0184004	yin
FBgn0051163	1375.27	-0.263745	0.0819683	-3.21765	0.00129245	0.0184898	SKIP
FBgn0015625	1861.84	-0.182827	0.0569145	-3.21232	0.00131669	0.0186875	CycB3
FBgn0038890	1254.14	-0.206982	0.0644827	-3.20989	0.00132788	0.0187422	CG7956
FBgn0004889	5818.65	-0.150704	0.0469519	-3.20975	0.0013285	0.0187422	tws
FBgn0039632	1433.32	-0.196491	0.0612957	-3.20562	0.0013477	0.0189375	Cul5
FBgn0041094	3863.57	-0.159279	0.0498399	-3.19581	0.00139439	0.0194774	scyl
FBgn0262124	3312.98	-0.175905	0.0550759	-3.19387	0.00140379	0.01957	uex
FBgn0015522	2006.94	-0.171609	0.0537567	-3.19232	0.00141134	0.0196109	olf186-M
FBgn0030841	151.404	-0.505651	0.158421	-3.19181	0.00141384	0.0196109	CG8568
FBgn0032297	476.822	-0.359696	0.112702	-3.19156	0.00141505	0.0196109	CG17124
FBgn0015776	3684.36	-0.140244	0.0439579	-3.19042	0.00142066	0.0196502	nrv1
FBgn0053087	1735.6	-0.265904	0.0836004	-3.18065	0.00146943	0.0200888	LRP1
FBgn0030863	1236.93	-0.221483	0.0697319	-3.1762	0.00149216	0.020321	CG8188
FBgn0020497	6506.03	-0.130369	0.0410698	-3.17434	0.00150179	0.0203737	emb
FBgn0014133	7024.11	-0.162178	0.0511052	-3.17342	0.00150656	0.0203991	bif
FBgn0015371	1498.77	-0.333041	0.104981	-3.17238	0.00151198	0.0204334	chn
FBgn0027515	1587.84	-0.172508	0.0544376	-3.16892	0.00153006	0.0205209	CG7115
FBgn0035237	2258.6	-0.199482	0.0630651	-3.16311	0.00156095	0.0208955	CG13917
FBgn0028479	6673.68	-0.157891	0.0499534	-3.16077	0.00157351	0.0210237	Mtpalpha
FBgn0036938	30.852	-3.4398	1.09111	-3.15258	0.00161833	NA	CG14187
FBgn0286898	2496.96	-0.166059	0.0526919	-3.15151	0.0016243	0.0214991	Tango1
FBgn0027335	2006.37	-0.171832	0.0545419	-3.15046	0.00163014	0.0215361	Rip11
FBgn0038395	396.688	-1.46347	0.464794	-3.14864	0.00164031	0.0215635	CG10407
FBgn0004419	38396.4	-0.138216	0.0438998	-3.14845	0.00164137	0.0215635	me31B
FBgn0003435	665.435	-0.291569	0.0927114	-3.14491	0.00166137	0.0216645	sm
FBgn0037979	1196.39	-0.203368	0.0646779	-3.14432	0.00166475	0.0216645	GCC185
FBgn0052103	1689.98	-0.196232	0.0624126	-3.14411	0.00166593	0.0216645	SCaMC
FBgn0037025	482.46	-0.306551	0.0975082	-3.14384	0.00166745	0.0216645	Spc105R
FBgn0032783	1832.35	-0.301268	0.0958527	-3.14303	0.00167209	0.021685	CG10237
FBgn0036032	1082.87	-0.284127	0.0904303	-3.14195	0.00167829	0.0217256	CG16711
FBgn0033712	442.368	-0.291654	0.0929225	-3.13868	0.00169711	0.0218733	mIF3
FBgn0033005	2505.8	-0.185329	0.0591458	-3.13342	0.00172783	0.0221238	CG3107
FBgn0036801	1779.96	-0.18524	0.0592611	-3.12583	0.00177301	0.022539	MYPT-75D
FBgn0003655	5032.48	-0.13986	0.044855	-3.11805	0.00182051	0.0229784	swa
FBgn0266064	3051.48	-0.161185	0.0517136	-3.11687	0.00182782	0.0230286	GlyS
FBgn0053113	7419.28	-0.133282	0.0427742	-3.11595	0.00183356	0.0230598	Rtnl1
FBgn0086265	975.63	-1.68334	0.540434	-3.1148	0.0018407	0.0231084	psd
FBgn0039113	1157.63	-0.238135	0.0765053	-3.11266	0.00185407	0.023235	udt
FBgn0034261	539.716	-0.29232	0.0939943	-3.10997	0.00187106	0.0234065	HPS4
FBgn0039696	180.784	-0.451096	0.14522	-3.1063	0.00189446	0.0236573	Rnb
FBgn0052602	5.06937	-5.06928	1.63553	-3.09947	0.00193868	NA	Muc12Ea
FBgn0261615	22.7134	-6.34283	2.04668	-3.09909	NA	NA	CG42704
FBgn0033638	3492.52	-0.172256	0.0557789	-3.08819	0.0020138	0.0249711	CG9005
FBgn0029944	1330.59	-0.182352	0.0590714	-3.08698	0.00202202	0.0250291	Dok
FBgn0000063	315.986	-0.34784	0.112782	-3.08417	0.00204119	0.0251057	Mps1
FBgn0029966	146.343	-2.88377	0.935426	-3.08285	0.0020503	0.0251057	Ir7c
FBgn0030276	3873.62	-0.165177	0.0535827	-3.08265	0.00205166	0.0251057	Dlic
FBgn0262895	15.451	-2.32891	0.755532	-3.08248	0.00205283	NA	lncRNA:CR43250
FBgn0038344	1311.67	-0.183021	0.0593752	-3.08245	0.00205307	0.0251057	obe
FBgn0051092	7064.8	-0.156531	0.0508609	-3.07763	0.00208654	0.025427	LpR2
FBgn0025836	3256.83	-0.184688	0.0601662	-3.06964	0.0021432	0.0260725	RhoGAP1A
FBgn0033392	883.166	-0.240652	0.0785421	-3.06399	0.00218404	0.0264782	CG8027
FBgn0035969	1481.93	-0.291249	0.0951596	-3.06063	0.0022087	0.0266856	CG4476
FBgn0261279	2727.64	-0.135568	0.0443609	-3.05604	0.00224285	0.0270472	lqfR
FBgn0010342	1073.65	-0.236397	0.0775494	-3.04834	0.00230107	0.0276128	Map60
FBgn0053129	6851.42	-0.143098	0.0470199	-3.04334	0.00233965	0.0279807	CG33129
FBgn0030242	593.526	-0.321242	0.105574	-3.04281	0.00234379	0.027983	sofe
FBgn0259978	2930.12	-0.142643	0.0468892	-3.04212	0.00234915	0.0279996	vlc
FBgn0000283	4271.35	-0.166946	0.054902	-3.04081	0.00235945	0.028075	Cp190
FBgn0040290	1548.4	-0.211571	0.0696703	-3.03675	0.00239147	0.0284082	RecQ4
FBgn0035145	1599.14	-0.202096	0.0665829	-3.03525	0.00240335	0.0285014	MED14
FBgn0030301	1580	-0.194573	0.0641798	-3.03169	0.00243187	0.0287914	HP5
FBgn0025639	4408.04	-0.193573	0.0639164	-3.02853	0.00245744	0.0290454	Hmt4-20
FBgn0025777	1621.93	-0.183114	0.0605306	-3.02515	0.00248507	0.029323	homer
FBgn0027603	2477.53	-0.178459	0.059051	-3.02212	0.00251013	0.0295201	Ulp1
FBgn0029881	1431.37	-0.282567	0.0935491	-3.02052	0.00252344	0.0295783	pigs
FBgn0037021	4209.98	-0.195963	0.0649158	-3.01873	0.00253835	0.0297037	CG11399
FBgn0027499	1832.84	-0.233726	0.0774903	-3.0162	0.00255965	0.0297938	wde
FBgn0261986	759.17	-0.256086	0.0849514	-3.01451	0.00257398	0.0298734	RASSF8
FBgn0014037	4401.56	-0.173529	0.0576556	-3.00976	0.00261458	0.0301465	Su(Tpl)
FBgn0034009	747.635	-0.27333	0.0908364	-3.00904	0.00262077	0.0301687	CG8155
FBgn0034697	1277.24	-0.209354	0.0696485	-3.00587	0.00264822	0.0304351	GM130
FBgn0026083	6742.62	-0.180617	0.0601985	-3.00036	0.00269658	0.0309406	tyf
FBgn0031213	1013.14	-0.234775	0.0784931	-2.99103	0.0027804	0.0317477	galectin
FBgn0039141	1698.07	-0.178556	0.0597332	-2.98923	0.00279682	0.0317776	spas
FBgn0002641	656.341	-0.250005	0.0836614	-2.9883	0.00280534	0.0317776	mal
FBgn0014075	3561.03	-0.177684	0.0594601	-2.98828	0.00280549	0.0317776	Uggt
FBgn0266111	525.372	-0.366236	0.122592	-2.98744	0.00281327	0.0318147	ana3
FBgn0263005	1376.54	-0.241254	0.0807892	-2.98621	0.00282458	0.0318915	CG43313
FBgn0004379	601.202	-0.274197	0.0919819	-2.98099	0.00287315	0.0323367	Klp67A
FBgn0032223	862.895	-0.252724	0.0848686	-2.97783	0.00290295	0.0326202	GATAd
FBgn0003525	3215.58	-0.15401	0.0518312	-2.97137	0.00296473	0.0331561	stg
FBgn0000996	1890.43	-0.171005	0.0575769	-2.97002	0.00297778	0.0332495	dup
FBgn0010497	1511.13	-0.229545	0.077355	-2.96743	0.00300303	0.0333829	dmGlut
FBgn0039923	4165.4	-0.147731	0.0497854	-2.96736	0.00300374	0.0333829	MED26
FBgn0002926	2471.34	-0.433121	0.146023	-2.96612	0.00301583	0.0334629	ndl
FBgn0032189	387.213	-0.354281	0.119536	-2.96381	0.00303859	0.03361	Ripalpha
FBgn0040230	972.341	-0.204075	0.0689662	-2.95906	0.00308578	0.0340255	dbo
FBgn0265464	621.308	-0.25093	0.0849813	-2.95276	0.00314946	0.0346735	Traf6
FBgn0032192	1411.94	-0.326498	0.110609	-2.95181	0.00315916	0.0347262	CG5731
FBgn0037109	1846.36	-0.193723	0.0656438	-2.95113	0.00316616	0.0347361	MED1
FBgn0053181	1987.16	-0.233962	0.0792887	-2.95076	0.00316989	0.0347361	CG33181
FBgn0031895	1063.85	-0.226179	0.076745	-2.94715	0.00320718	0.0350903	CG4497
FBgn0038401	899.526	-0.210356	0.0715469	-2.94011	0.00328094	0.0358418	CG5916
FBgn0037897	1247.85	-0.203666	0.0693503	-2.93677	0.00331649	0.0360076	CG5270
FBgn0023083	1050.26	-0.234352	0.0801476	-2.92401	0.00345558	0.0370623	fray
FBgn0028734	6661.83	-0.139173	0.0476855	-2.91856	0.00351651	0.0376586	Fmr1
FBgn0030018	2682.31	-0.197871	0.0679168	-2.91344	0.0035747	0.0381086	slpr
FBgn0022213	5044.28	-0.118475	0.040681	-2.91228	0.00358799	0.0381927	Cse1
FBgn0026441	982.091	-0.222867	0.0765875	-2.90997	0.00361461	0.0383896	ear
FBgn0032400	10109.6	-0.219944	0.0755891	-2.90973	0.00361736	0.0383896	CG6770
FBgn0003486	196.123	-0.465978	0.160173	-2.90923	0.00362325	0.0383945	spo
FBgn0260817	430.907	-0.262675	0.090335	-2.90779	0.0036399	0.0384556	gkt
FBgn0034763	866.406	-0.232415	0.0799866	-2.90567	0.00366472	0.03866	RYBP
FBgn0262975	5234.46	-0.157076	0.0540762	-2.90471	0.00367596	0.0387208	cnc
FBgn0037924	962.231	-0.210846	0.0726597	-2.90183	0.00370995	0.0389627	CG14712
FBgn0003733	1036.44	-0.211147	0.0727862	-2.90092	0.00372069	0.0390176	tor
FBgn0286784	14394	-0.119147	0.0411119	-2.89812	0.00375406	0.0392182	TER94
FBgn0000166	839.207	-0.262094	0.090442	-2.89792	0.00375646	0.0392182	bcd
FBgn0038252	3612.2	-0.206127	0.0711613	-2.89661	0.00377214	0.0393237	BigH1
FBgn0036814	1843.59	-0.245373	0.0848095	-2.89322	0.00381312	0.0396099	CG14073
FBgn0034433	604.776	-0.239194	0.0826812	-2.89297	0.00381614	0.0396099	EndoB
FBgn0003520	3867.34	-0.189164	0.065388	-2.89295	0.00381641	0.0396099	stau
FBgn0035688	3797.73	-0.169354	0.058568	-2.89158	0.00383307	0.0397245	fmt
FBgn0004924	10505.4	-0.141872	0.0491263	-2.8879	0.00387828	0.0400755	Top1
FBgn0025186	845.596	-0.247086	0.0857004	-2.88314	0.00393735	0.0405673	ari-2
FBgn0025781	605.573	-0.252553	0.0876615	-2.881	0.00396415	0.040784	Cdc16
FBgn0286818	7995.69	-0.203421	0.0707122	-2.87675	0.00401796	0.0412094	Pdi
FBgn0038390	463.459	-0.36125	0.125598	-2.87624	0.00402438	0.0412094	Rbf2
FBgn0052350	993.533	-0.230463	0.080178	-2.87439	0.00404806	0.0413464	Vps11
FBgn0286788	749.482	-0.288133	0.100512	-2.86666	0.00414833	0.0420509	Orc1
FBgn0031233	1004.96	-0.183965	0.0641818	-2.86632	0.00415273	0.0420509	Tbc1d15-17
FBgn0260005	78.1461	-0.791623	0.277141	-2.85639	0.00428484	0.04308	wtrw
FBgn0000581	5757.32	-0.208334	0.0729593	-2.85549	0.00429708	0.0431417	E(Pc)
FBgn0050372	2000.64	-0.161921	0.056751	-2.85318	0.00432846	0.0433847	Asap
FBgn0004373	3789.83	-0.20022	0.0702013	-2.85209	0.00434334	0.0433847	fwd
FBgn0011230	7886.18	-0.209238	0.0733938	-2.85089	0.00435969	0.0433847	poe
FBgn0034808	649.047	-0.271418	0.0952544	-2.84941	0.00438008	0.0433847	CG9896
FBgn0263108	4573.93	-0.161961	0.0568426	-2.84929	0.00438165	0.0433847	BtbVII
FBgn0019686	5059.43	-0.167472	0.058806	-2.84787	0.00440126	0.0434754	lok
FBgn0041585	1085.46	-0.190315	0.066832	-2.84766	0.00440413	0.0434754	olf186-F
FBgn0051075	914.07	-0.268113	0.0942087	-2.84595	0.00442795	0.0436247	CG31075
FBgn0025740	573.33	-0.267469	0.0939976	-2.84549	0.00443434	0.0436247	PlexB
FBgn0037758	1550.25	-0.158998	0.055887	-2.845	0.00444121	0.0436247	CG9467
FBgn0265935	2466.98	-0.126298	0.04443	-2.84263	0.00447427	0.0436881	coro
FBgn0039932	90.162	-0.664584	0.234422	-2.83499	0.00458264	0.0446145	fuss
FBgn0039767	1391.92	-0.177198	0.0626471	-2.8285	0.00467663	0.0453968	CG2218
FBgn0027500	2372.63	-0.165471	0.0585091	-2.82812	0.00468227	0.0453968	spd-2
FBgn0035945	2007.72	-0.159626	0.0566108	-2.8197	0.00480679	0.0462397	CG5026
FBgn0002906	1368.33	-0.226863	0.0805374	-2.81686	0.00484956	0.0464454	Blm
FBgn0010113	1997.32	-0.202159	0.0718963	-2.81181	0.00492637	0.0470535	hdc
FBgn0028327	7266	-0.121148	0.0431326	-2.80875	0.00497347	0.0473841	l(1)G0320
FBgn0026376	888.733	-0.223979	0.0798274	-2.80579	0.00501931	0.0476167	Rgl
FBgn0267826	8.14196	-3.95219	1.40866	-2.80563	0.00502177	NA	lncRNA:CR46147
FBgn0035851	716.467	-0.219442	0.0782233	-2.80533	0.00502654	0.0476167	MED24
FBgn0000147	672.982	-0.242271	0.0864249	-2.80325	0.005059	0.0478035	aurA
FBgn0000319	15990.3	-0.142104	0.0507674	-2.79911	0.00512432	0.0482916	Chc
FBgn0023526	2935.28	-0.160317	0.0572885	-2.79841	0.00513554	0.0483329	CG2865
FBgn0003416	1516.24	-0.199233	0.0713109	-2.79386	0.00520824	0.0488216	sl
FBgn0266671	478.89	-0.264916	0.0948695	-2.79242	0.00523147	0.0489027	Sec6
FBgn0033845	399.908	-0.32241	0.115661	-2.78756	0.00531071	0.0493896	mars
FBgn0027342	1018.63	-0.205441	0.07383	-2.78262	0.00539213	0.0497426	fz4
FBgn0052296	741.531	-0.240458	0.0864562	-2.78127	0.00541463	0.0497426	Mrtf
FBgn0267385	11649.5	-0.150423	0.0541126	-2.77981	0.00543905	0.0497426	PyK
FBgn0051992	8603.61	-0.152737	0.0549481	-2.77966	0.00544166	0.0497426	gw
FBgn0266674	730.415	-0.191572	0.0689277	-2.77933	0.0054472	0.0497426	Sec15
FBgn0030420	491.246	-0.274543	0.0988916	-2.7762	0.00549987	0.0499654	CG12717
FBgn0038588	472.635	-0.331812	0.119679	-2.77252	0.00556245	0.0504603	CG7156
FBgn0028525	1156.43	-0.18928	0.0683662	-2.76863	0.00562932	0.0509029	c(2)M
FBgn0004598	6003.12	-0.1533	0.0553733	-2.76848	0.00563187	0.0509029	Fur2
FBgn0004655	3217.88	-0.164155	0.0593569	-2.76557	0.00568238	0.0512938	wapl
FBgn0051224	1774.8	-0.21975	0.0795031	-2.76404	0.00570897	0.0514025	CG31224
FBgn0025549	1202.63	-0.198235	0.0718099	-2.76056	0.00577022	0.0517749	unc-119
FBgn0034271	805.967	-0.202871	0.073489	-2.76056	0.00577028	0.0517749	Vps50
FBgn0264979	842.3	-0.288026	0.104371	-2.75963	0.00578677	0.0518389	CG4267
FBgn0020445	2334.87	-0.154366	0.0561181	-2.75073	0.00594619	0.0529316	E23
FBgn0037540	162.813	-0.492557	0.179108	-2.75006	0.00595838	0.0529734	Pbp95
FBgn0036374	1729.48	-0.249522	0.0907606	-2.74923	0.00597346	0.0530407	Spt20
FBgn0031886	306.375	-0.336997	0.122621	-2.74827	0.00599111	0.0531307	Nuf2
FBgn0026404	1071.91	-0.215249	0.0784446	-2.74397	0.00607015	0.0536198	Dronc
FBgn0003124	5889.27	-0.123848	0.0451405	-2.74362	0.00607649	0.0536198	polo
FBgn0034997	882.472	-0.196748	0.0717429	-2.7424	0.00609913	0.0536804	CG3376
FBgn0260006	133.074	-1.6933	0.617572	-2.74186	0.00610915	0.0536804	drd
FBgn0261383	1236.62	-0.187637	0.0684804	-2.74001	0.00614366	0.0538667	IntS6
FBgn0035997	1596.08	-0.193524	0.0706734	-2.73828	0.00617607	0.0540253	phol
FBgn0030970	436.442	-0.295039	0.107851	-2.73562	0.00622637	0.054398	CG7326
FBgn0032120	1984.68	-0.23797	0.0871058	-2.73196	0.00629584	0.0548877	CG33298
FBgn0037405	41.0631	-5.45746	1.99816	-2.73124	0.00630958	NA	CG1077
FBgn0020415	855.217	-0.347431	0.127236	-2.7306	0.00632196	0.0550291	Idgf2
FBgn0005777	2534.18	-0.127807	0.0468323	-2.72904	0.00635187	0.0551309	PpD3
FBgn0028471	2068.27	-0.169243	0.0620383	-2.72805	0.00637106	0.0551309	Nab2
FBgn0031449	2013.66	-0.145781	0.0534394	-2.72796	0.00637265	0.0551309	CG31689
FBgn0263077	1409.09	-0.211134	0.0774703	-2.72536	0.00642318	0.0555	CG43340
FBgn0034470	18.2729	-4.68235	1.71995	-2.72238	NA	NA	Obp56d
FBgn0023515	3211.25	-0.144284	0.0530022	-2.72223	0.00648439	0.0559605	CG14814
FBgn0039543	382.494	-0.310642	0.11422	-2.7197	0.0065342	0.056253	CROT
FBgn0051313	37.6927	-1.19639	0.439945	-2.71939	0.00654016	NA	CG31313
FBgn0027580	4765.01	-0.159299	0.0585953	-2.71864	0.00655507	0.0563641	PCB
FBgn0031655	578.532	-0.214754	0.07917	-2.71257	0.00667635	0.0573371	Marcal1
FBgn0031294	42.6709	-1.11984	0.413183	-2.71027	0.00672282	NA	IA-2
FBgn0002673	669.886	-0.292421	0.107934	-2.70926	0.00674339	0.0578425	twe
FBgn0003410	1662.78	-0.143069	0.0528936	-2.70485	0.00683355	0.0584033	sina
FBgn0267912	1894.78	-0.188167	0.0695898	-2.70395	0.00685215	0.0584916	CanA-14F
FBgn0010379	2559.91	-0.142899	0.0530213	-2.69513	0.00703621	0.0596892	Akt1
FBgn0015754	3031.77	-0.121493	0.0450842	-2.6948	0.00704312	0.0596892	Lis-1
FBgn0264785	1699.76	-0.159797	0.0593167	-2.69397	0.00706065	0.0596946	Hph
FBgn0033713	936.641	-0.200608	0.0745	-2.69273	0.00708702	0.059846	CG8841
FBgn0263987	10317.8	-0.136091	0.0505704	-2.69113	0.00712114	0.0599237	spoon
FBgn0262738	1630.74	-0.168739	0.062704	-2.69104	0.00712302	0.0599237	norpA
FBgn0041604	1620.2	-0.160459	0.0596308	-2.69087	0.00712657	0.0599237	dlp
FBgn0036486	1145.92	-0.173333	0.0644477	-2.68952	0.00715556	0.0600373	Msh6
FBgn0260632	1513.12	-0.162497	0.0604239	-2.68928	0.00716065	0.0600373	dl
FBgn0010247	1985.54	-0.162105	0.0603052	-2.68807	0.0071866	0.0601123	Parp
FBgn0011802	914.004	-0.228386	0.0849919	-2.68715	0.0072065	0.0602075	Gem3
FBgn0039705	813.872	-0.200335	0.0746193	-2.68475	0.00725833	0.060399	Atg16
FBgn0039528	1434.38	-0.186845	0.0696012	-2.68451	0.0072636	0.060399	dsd
FBgn0260243	1312.03	-0.211393	0.0787983	-2.68271	0.00730275	0.0605651	E(var)3-9
FBgn0016059	3226.74	-0.153704	0.0573006	-2.68241	0.00730929	0.0605651	Sema1b
FBgn0051935	617.37	-0.22475	0.0838423	-2.68063	0.0073483	0.060817	CG31935
FBgn0031057	6264.03	-0.0961045	0.0358615	-2.67988	0.00736494	0.0608835	Ubqn
FBgn0262126	2817.68	-0.192601	0.0719459	-2.67702	0.00742794	0.061261	Sec24CD
FBgn0039559	1998.9	-0.146219	0.054696	-2.67329	0.00751108	0.0618025	NSD
FBgn0287606	35.7533	-0.860745	0.322038	-2.67281	0.00752191	NA	lncRNA:CR46475
FBgn0030512	1929.17	-0.180761	0.0676653	-2.67139	0.00755369	0.0619532	Nadsyn
FBgn0260655	1367.55	-0.17203	0.0643992	-2.67131	0.0075557	0.0619532	l(3)76BDm
FBgn0283468	3369.68	-0.130374	0.0488565	-2.6685	0.007619	0.0623276	slmb
FBgn0032910	686.439	-0.226573	0.0850193	-2.66496	0.00769978	0.0627705	CG9265
FBgn0286778	14572.6	-0.196114	0.0736711	-2.66202	0.00776723	0.0632475	CG46385
FBgn0000289	4196.32	-0.149449	0.0562153	-2.65851	0.00784879	0.063838	cg
FBgn0003964	1617.31	-0.164914	0.0620698	-2.65691	0.00788603	0.0640672	usp
FBgn0259243	1987.69	-0.154851	0.0583084	-2.65572	0.00791401	0.0641032	Pka-R1
FBgn0036483	1508.55	-0.173368	0.0652848	-2.65556	0.00791767	0.0641032	CG12316
FBgn0036671	839.955	-0.184919	0.0696888	-2.6535	0.00796616	0.0644219	CG9951
FBgn0037843	2546.84	-0.124078	0.046792	-2.6517	0.00800881	0.0646929	CG4511
FBgn0033607	977.064	-0.191621	0.0722848	-2.65092	0.00802729	0.0647525	CG9062
FBgn0031698	2431.65	-0.258073	0.0975541	-2.64543	0.00815863	0.0654542	Ncoa6
FBgn0037807	3083.04	-0.134121	0.0507394	-2.64334	0.00820926	0.0656369	CG6293
FBgn0000250	2723.42	-0.157723	0.0596891	-2.64241	0.00823175	0.0657423	cact
FBgn0052512	1622.85	-0.153839	0.0582643	-2.64036	0.00828175	0.066067	CG32512
FBgn0034894	975.873	-0.201148	0.0762529	-2.63791	0.00834194	0.0663822	sigmar
FBgn0266053	2186.86	-0.139043	0.0528178	-2.6325	0.00847578	0.0672404	Patr-1
FBgn0038564	364.384	-0.263842	0.100226	-2.63248	0.0084764	0.0672404	CG7785
FBgn0011742	5824.35	-0.118897	0.0452159	-2.62954	0.00855013	0.0676733	Arp2
FBgn0030740	3277.36	-0.151155	0.0575056	-2.62853	0.00857552	0.0677227	CG9917
FBgn0003545	425.532	-0.290059	0.110487	-2.62528	0.00865787	0.0680688	sub
FBgn0038686	663.491	-0.259733	0.0990325	-2.6227	0.00872356	0.0683211	CG5555
FBgn0032127	425.005	-2.63719	1.00558	-2.62256	0.00872722	0.0683211	CG13114
FBgn0087008	5000.6	-0.185725	0.0708199	-2.6225	0.00872863	0.0683211	e(y)3
FBgn0028953	3599.44	-0.144043	0.0549833	-2.61976	0.00879927	0.0687978	CG14478
FBgn0039200	21.1766	-3.36503	1.28464	-2.61942	0.00880782	NA	CG13616
FBgn0030305	984.973	-0.190995	0.0729242	-2.61909	0.00881641	0.0688556	Uba5
FBgn0028692	7114.43	-0.105823	0.0404347	-2.61714	0.00886694	0.0691739	Rpn2
FBgn0000524	1402.86	-0.187159	0.0718243	-2.60579	0.00916627	0.0711166	dx
FBgn0053080	18.9163	-1.2749	0.490039	-2.60163	0.00927812	NA	CG33080
FBgn0032689	1624.1	-0.139439	0.0536558	-2.59876	0.00935609	0.072193	CG10413
FBgn0037093	2673.23	-0.124502	0.0479197	-2.59813	0.00937322	0.0722005	Cdk12
FBgn0030812	2775.85	-0.15776	0.0607509	-2.59683	0.00940894	0.0722852	wcy
FBgn0037098	2584.31	-0.211448	0.0814522	-2.59598	0.00943211	0.0723663	Wnk
FBgn0260771	656.811	-0.202943	0.0781955	-2.59532	0.00945021	0.0723663	Larp7
FBgn0036900	1290.14	-0.154269	0.0594853	-2.5934	0.00950328	0.0726939	CG8765
FBgn0001092	8257.42	-0.151316	0.0585002	-2.58659	0.00969302	0.0736339	Gapdh2
FBgn0001226	2277.47	-0.572328	0.221286	-2.58638	0.00969908	0.0736339	Hsp27
FBgn0003209	1347.76	-0.182484	0.0705726	-2.58577	0.00971628	0.0736853	raw
FBgn0085377	782.645	-0.207985	0.0804707	-2.58461	0.00974905	0.073716	CG34348
FBgn0036299	989.191	-0.232004	0.0897753	-2.58427	0.00975852	0.073716	Tsf2
FBgn0037794	410.092	-0.245662	0.0950649	-2.58415	0.00976205	0.073716	CG6254
FBgn0287182	6440.76	-0.198215	0.0767295	-2.58329	0.00978627	0.07382	l(3)80Fj
FBgn0028746	268.265	-0.303979	0.117696	-2.58275	0.00980172	0.0738577	CG18508
FBgn0045073	2472.02	-0.131624	0.0509933	-2.58121	0.00984539	0.0741078	Stim
FBgn0283531	2913.77	-0.168242	0.0651903	-2.58078	0.00985768	0.0741213	Duox
FBgn0035229	1411.63	-0.199168	0.0772003	-2.57989	0.00988326	0.0741559	pns
FBgn0001169	1615.43	-0.201879	0.0783012	-2.57824	0.00993062	0.0743255	h
FBgn0052654	4284.23	-0.198576	0.0770271	-2.578	0.00993741	0.0743255	Sec16
FBgn0283657	4688.02	-0.184313	0.0715651	-2.57546	0.0100107	0.0747155	Tlk
FBgn0266073	10.4405	-2.38849	0.927725	-2.57457	0.0100366	NA	lncRNA:CR44826
FBgn0024957	2159.45	-0.153632	0.0597178	-2.57263	0.0100928	0.0749668	Irp-1B
FBgn0030803	871.505	-0.215731	0.0838612	-2.57248	0.0100974	0.0749668	CG4880
FBgn0032047	245.281	-0.345525	0.134347	-2.57188	0.0101148	0.0750174	CG13088
FBgn0263395	1819.87	-0.141106	0.0549183	-2.56937	0.0101883	0.0753204	hppy
FBgn0034999	620.977	-0.229585	0.0893674	-2.569	0.0101992	0.0753204	Fatp3
FBgn0034989	1768.14	-0.146059	0.0568616	-2.56867	0.010209	0.0753204	CG3356
FBgn0034786	950.695	-0.201431	0.0786013	-2.56269	0.0103864	0.0763588	CG13531
FBgn0038569	990.574	-0.197628	0.0771425	-2.56185	0.0104115	0.0764159	CG7218
FBgn0031997	235.575	-0.328429	0.128344	-2.55897	0.0104982	0.0767778	PGAP5
FBgn0028690	4762.52	-0.110608	0.0432271	-2.55876	0.0105047	0.0767778	Rpn5
FBgn0029997	890.818	-0.175016	0.0684073	-2.55844	0.0105143	0.0767778	CG2258
FBgn0010431	3267.96	-0.180884	0.0707223	-2.55766	0.0105379	0.0767853	mtrm
FBgn0037364	860.017	-0.202236	0.0792583	-2.55161	0.0107226	0.0779707	Rab23
FBgn0034181	4038.21	-0.121717	0.0477275	-2.55024	0.0107648	0.078197	CG8963
FBgn0086908	867.121	-0.193332	0.0759004	-2.54718	0.0108598	0.0788063	egg
FBgn0034021	2963.91	-0.157579	0.0619712	-2.54278	0.0109973	0.0795588	CG8180
FBgn0038476	4082.34	-0.139736	0.0549719	-2.54196	0.0110233	0.0796655	kuk
FBgn0039451	1285.89	-0.174222	0.0685645	-2.541	0.0110536	0.0797057	CG6420
FBgn0037555	1619.62	-0.188829	0.0743319	-2.54036	0.011074	0.0797057	Ada2b
FBgn0266549	1212.54	-0.200611	0.0791209	-2.5355	0.0112286	0.0806953	lncRNA:CR45102
FBgn0026144	1825.38	-0.16461	0.0649267	-2.53532	0.0112343	0.0806953	CBP
FBgn0003187	1244.38	-0.171413	0.067629	-2.53461	0.0112574	0.0807791	qua
FBgn0051739	2483.15	-0.14448	0.057023	-2.53371	0.0112861	0.0808208	AspRS-m
FBgn0052676	2378.2	-0.145666	0.0576014	-2.52886	0.0114432	0.0815602	stx
FBgn0026238	3420.13	-0.142064	0.0561771	-2.52885	0.0114436	0.0815602	gus
FBgn0250754	2326.94	-0.196772	0.0778353	-2.52805	0.0114697	0.0816393	CG42232
FBgn0004837	451.915	-0.238145	0.0942533	-2.52665	0.0115155	0.081883	Su(H)
FBgn0032105	935.315	-0.237808	0.0941875	-2.52483	0.0115753	0.0822257	borr
FBgn0029006	1940.26	-0.15207	0.0603111	-2.52143	0.0116879	0.0828584	Smurf
FBgn0034853	2102.2	-0.153419	0.0608569	-2.52098	0.0117028	0.0828808	Ice1
FBgn0262476	373.878	-0.28366	0.112622	-2.51869	0.0117793	0.0832558	CG43066
FBgn0261647	582.596	-0.216951	0.0863054	-2.51376	0.011945	0.0840912	Axud1
FBgn0085423	1472.96	-0.194632	0.0774603	-2.51266	0.0119823	0.0842699	GramD1B
FBgn0027949	250.941	-0.338415	0.134786	-2.51075	0.0120475	0.0845596	msb1l
FBgn0027558	668.084	-0.21407	0.0853142	-2.50919	0.0121008	0.0848494	Pgant3
FBgn0038167	1266.01	-0.163756	0.0652797	-2.50852	0.0121238	0.0849264	Lkb1
FBgn0023143	13861.6	-0.117809	0.0469858	-2.50734	0.0121645	0.0850056	Uba1
FBgn0058006	446.278	-0.244468	0.0975224	-2.50679	0.0121832	0.0850056	CG40006
FBgn0038772	704.789	-0.22429	0.0895087	-2.50579	0.0122179	0.085164	mdlc
FBgn0085370	2978.38	-0.182963	0.0731132	-2.50246	0.0123333	0.0857059	Pde11
FBgn0041087	925.611	-0.205905	0.0822911	-2.50215	0.0123442	0.0857059	wun2
FBgn0003415	5020.05	-0.227272	0.0908743	-2.50094	0.0123863	0.0858295	skd
FBgn0026181	2938.54	-0.176183	0.0704632	-2.50035	0.012407	0.085889	Rok
FBgn0037384	787.732	-0.213637	0.0854914	-2.49892	0.0124571	0.0859035	dgrn
FBgn0027660	2741.98	-0.189477	0.0758251	-2.49887	0.0124591	0.0859035	blot
FBgn0023081	1541.54	-0.154343	0.0617668	-2.49881	0.0124612	0.0859035	gek
FBgn0036386	564.978	-0.203488	0.0814645	-2.49787	0.0124942	0.0859035	CG8833
FBgn0010382	1868.19	-0.23151	0.0929823	-2.48982	0.0127806	0.0874435	CycE
FBgn0028582	2180.99	-0.153855	0.0618017	-2.4895	0.0127924	0.0874435	lqf
FBgn0024734	540.273	-0.219126	0.0880466	-2.48875	0.0128191	0.0875417	PRL-1
FBgn0262730	993.087	-0.229818	0.0923598	-2.48829	0.0128359	0.0875718	dtn
FBgn0031734	128.868	-0.762654	0.307186	-2.48272	0.0130385	0.0886118	CG11147
FBgn0262081	3244.68	-0.139782	0.0563639	-2.48	0.0131384	0.0888944	Csk
FBgn0086355	4761.7	-0.139048	0.0560782	-2.47953	0.0131555	0.0888944	Tpi
FBgn0259876	1730.83	-0.155713	0.0628139	-2.47895	0.013177	0.0889541	Cap-G
FBgn0263780	204.409	-0.350887	0.141819	-2.47419	0.0133539	0.0898052	CG17684
FBgn0263352	10517.2	-0.185945	0.0751997	-2.47268	0.0134104	0.0900997	Unr
FBgn0250823	5225.76	-0.108418	0.0438911	-2.47016	0.0135054	0.090652	gish
FBgn0037203	775.46	-0.238324	0.0965568	-2.46823	0.0135783	0.0909728	slif
FBgn0005694	3843.14	-0.116387	0.0471542	-2.46821	0.013579	0.0909728	Aef1
FBgn0261797	4249.67	-0.191584	0.0776373	-2.46768	0.0135991	0.0910213	Dhc64C
FBgn0036333	1881.92	-0.145592	0.05909	-2.4639	0.0137433	0.091639	MICAL-like
FBgn0038256	2261.09	-0.122779	0.0498607	-2.46244	0.0137997	0.0919286	CG7530
FBgn0033460	2000.91	-0.157009	0.0639267	-2.45607	0.0140465	0.0933966	Sec24AB
FBgn0000709	2129.98	-0.168983	0.0688542	-2.45422	0.0141192	0.0937039	fliI
FBgn0021760	1748.82	-0.152222	0.0620554	-2.453	0.0141671	0.0939337	chb
FBgn0016984	2690.06	-0.145067	0.0591563	-2.45227	0.0141959	0.0940362	sktl
FBgn0004381	686.001	-0.186411	0.076074	-2.4504	0.01427	0.0943499	Klp68D
FBgn0034860	17.3966	-2.63559	1.07581	-2.44987	0.0142907	NA	CG9812
FBgn0052642	58.4459	-5.57773	2.27689	-2.44971	0.014297	0.0943521	CG32642
FBgn0261854	2269.54	-0.128123	0.0523449	-2.44767	0.0143785	0.0948016	aPKC
FBgn0013576	3293.8	-0.146149	0.0597983	-2.44404	0.0145237	0.0954919	mtd
FBgn0011672	1843.59	-0.157096	0.0643014	-2.44311	0.0145612	0.0955142	Mvl
FBgn0005536	2051.81	-0.169931	0.0696859	-2.43853	0.0147472	0.0964231	Mbs
FBgn0000927	3688.29	-0.137549	0.056458	-2.4363	0.0148384	0.0967841	fs(1)Ya
FBgn0262739	4631.7	-0.159755	0.0655763	-2.43617	0.0148435	0.0967841	AGO1
FBgn0010583	1330.76	-0.156078	0.0642168	-2.43049	0.0150785	0.0980651	dock
FBgn0038488	904.875	-0.179377	0.0738228	-2.42984	0.0151056	0.0981308	m-cup
FBgn0028509	950.176	-0.174305	0.0718031	-2.42754	0.0152017	0.0983735	CenG1A
FBgn0034924	71.0228	-0.532506	0.219774	-2.42297	0.0153943	0.0989345	CG17658
FBgn0010313	2172.95	-0.158341	0.0653519	-2.4229	0.0153973	0.0989345	corto
FBgn0038286	2190.66	-0.150414	0.062094	-2.42236	0.0154201	0.098969	CG6966
FBgn0086251	4298.27	-0.117758	0.0486195	-2.42203	0.0154342	0.098969	del
FBgn0028292	573.359	-0.216683	0.0894727	-2.42178	0.0154446	0.098969	ric8a
FBgn0017561	3226.04	-0.120112	0.0496555	-2.41891	0.015567	0.0996415	Ork1
FBgn0026575	2819.86	-0.201004	0.0831611	-2.41705	0.015647	0.0998134	hang
FBgn0051122	787.479	-0.18654	0.0772131	-2.41592	0.0156956	0.0999428	CG31122
FBgn0086253	410.905	-0.267617	0.110949	-2.41207	0.0158621	0.100203	rumi
FBgn0036522	1434.66	-0.152716	0.0633446	-2.41089	0.0159138	0.100428	Phs
FBgn0086686	2119.96	-0.188967	0.0784024	-2.41023	0.0159427	0.100495	l(3)L1231
FBgn0039449	176.08	-0.345251	0.143353	-2.4084	0.0160228	0.100495	CG6425
FBgn0083956	216.237	-0.317728	0.131931	-2.40828	0.0160277	0.100495	CG34120
FBgn0033888	17.2074	-1.41839	0.58907	-2.40784	0.0160471	NA	CG18568
FBgn0267488	2073.14	-0.173713	0.0721483	-2.40772	0.0160524	0.100495	Mcr
FBgn0026433	1197.16	-0.156424	0.0650071	-2.40626	0.0161169	0.10072	Grip128
FBgn0038325	679.828	-0.218215	0.0907215	-2.40533	0.0161578	0.100886	Atg4b
FBgn0004369	1007.45	-0.197603	0.0821875	-2.4043	0.0162034	0.101082	Ptp99A
FBgn0035978	3396.77	-0.134154	0.0558904	-2.4003	0.0163817	0.101924	UGP
FBgn0031080	50.1119	-1.16959	0.487669	-2.39833	0.0164701	NA	CG12655
FBgn0027948	8095.76	-0.156614	0.0653149	-2.39783	0.0164923	0.102522	msps
FBgn0040367	194.772	-0.560644	0.233879	-2.39716	0.0165229	0.102597	CG11382
FBgn0031610	141.131	-0.39609	0.165271	-2.39661	0.0165476	0.102597	CG15436
FBgn0001225	3163.49	-0.634573	0.26478	-2.3966	0.0165479	0.102597	Hsp26
FBgn0000286	922.509	-0.187288	0.0782239	-2.39426	0.0166541	0.103165	Cf2
FBgn0035539	133.723	-0.464244	0.193955	-2.39357	0.0166853	0.103268	slow
FBgn0046776	1765.83	-0.137516	0.0576179	-2.38669	0.017001	0.104763	CR14033
FBgn0031549	490.765	-0.241863	0.10136	-2.38618	0.0170243	0.104815	Spindly
FBgn0039623	875.352	-0.201612	0.0846453	-2.38185	0.0172258	0.105871	CG1951
FBgn0004049	1617.31	-0.152169	0.0639775	-2.37848	0.0173843	0.106383	yrt
FBgn0283682	2964.36	-0.138828	0.0584142	-2.37662	0.0174722	0.106736	Ge-1
FBgn0035768	415.48	-1.36856	0.576151	-2.37535	0.0175324	0.107011	CG14834
FBgn0039302	13118.3	-0.149117	0.0628076	-2.37418	0.0175879	0.107165	Nup358
FBgn0028397	618.844	-0.196853	0.0829323	-2.37366	0.0176129	0.107225	Tob
FBgn0023213	16814.7	-0.101847	0.0429194	-2.37299	0.0176447	0.107256	eIF4G1
FBgn0260959	1570.25	-0.154638	0.0651681	-2.37291	0.0176484	0.107256	MCPH1
FBgn0036746	1412.02	-0.159475	0.067247	-2.37148	0.0177171	0.107489	Crtc
FBgn0033443	15.896	-2.51998	1.06297	-2.3707	0.0177545	NA	CG1698
FBgn0266717	3727.58	-0.178436	0.075327	-2.36881	0.0178453	0.108081	Bruce
FBgn0036847	503.961	-0.230312	0.0972518	-2.36821	0.0178746	0.108166	CNPYb
FBgn0003042	455.827	-0.282463	0.11933	-2.36707	0.0179295	0.108405	Pc
FBgn0051961	435.86	-0.23801	0.100581	-2.36634	0.0179648	0.108526	TBCC
FBgn0003071	1779.12	-0.140038	0.0592135	-2.36497	0.0180316	0.108743	Pfk
FBgn0027108	5379.03	-0.121593	0.0514895	-2.3615	0.018201	0.109392	Inx2
FBgn0050169	602.929	-0.191018	0.0809096	-2.36088	0.0182317	0.109483	Brca2
FBgn0050271	15.6083	-3.10744	1.31648	-2.36041	0.0182547	NA	CG30271
FBgn0030366	6189.53	-0.133766	0.0566876	-2.35971	0.0182892	0.109642	Usp7
FBgn0034975	1984.18	-0.164737	0.0698487	-2.35849	0.0183495	0.10991	enok
FBgn0031848	148.56	-0.363934	0.154382	-2.35735	0.0184056	0.110058	Nse1
FBgn0027504	1837.38	-0.147823	0.0627104	-2.35723	0.0184116	0.110058	CG8878
FBgn0263112	3698.66	-0.131372	0.0557564	-2.35618	0.0184639	0.110129	Mitf
FBgn0040236	1944.28	-0.125135	0.0531258	-2.35544	0.0185006	0.110225	c11.1
FBgn0025936	1324.48	-0.132579	0.0563112	-2.3544	0.0185529	0.110287	Eph
FBgn0003044	3487.91	-0.116232	0.0493808	-2.35379	0.018583	0.110374	Pcl
FBgn0030576	17.1823	-2.80455	1.19338	-2.35008	0.0187692	NA	CG15890
FBgn0038549	407.356	-0.239498	0.101941	-2.34937	0.018805	0.111599	CG17802
FBgn0037363	2304.81	-0.185042	0.0788797	-2.34588	0.0189824	0.112557	Atg17
FBgn0261674	872.605	-0.208607	0.0889866	-2.34426	0.0190651	0.112858	CG42709
FBgn0002899	377.959	-0.245935	0.104968	-2.34294	0.0191323	0.113161	mus301
FBgn0039680	480.397	-0.21198	0.0904882	-2.34262	0.0191489	0.113164	Cap-D2
FBgn0011725	3478.37	-0.111063	0.0474385	-2.34119	0.0192222	0.113502	twin
FBgn0025628	2038.26	-0.132772	0.0568311	-2.33625	0.019478	0.114534	CG4199
FBgn0259113	1829.96	-0.135949	0.0582244	-2.33492	0.0195475	0.114847	DNApol-alpha180
FBgn0037934	26.9611	-1.12349	0.481945	-2.33116	0.0197449	NA	CG6830
FBgn0053558	1839.06	-0.172136	0.0738678	-2.33033	0.0197889	0.116073	mim
FBgn0261954	2633.62	-0.191329	0.0821723	-2.32838	0.0198918	0.116387	east
FBgn0000273	2036.06	-0.154729	0.066538	-2.32542	0.0200495	0.117116	Pka-C1
FBgn0032208	13018.4	-0.13424	0.0578124	-2.32199	0.0202337	0.118094	Ufd4
FBgn0032388	2892.06	-0.116041	0.0499968	-2.32097	0.0202887	0.118317	CG6686
FBgn0261793	2827.88	-0.208906	0.0902179	-2.31557	0.0205815	0.119403	Trf2
FBgn0031379	805.437	-0.178998	0.0773172	-2.31511	0.0206068	0.119403	CG7289
FBgn0261261	368.021	-0.325003	0.140396	-2.3149	0.0206182	0.119403	plx
FBgn0036396	168.695	-0.378193	0.163396	-2.31458	0.0206361	0.119403	CG17359
FBgn0037702	2713.98	-0.129389	0.055905	-2.31443	0.0206439	0.119403	CG8176
FBgn0000382	2288.93	-0.145131	0.0627394	-2.31324	0.0207097	0.119491	csw
FBgn0037482	1328.13	-0.157728	0.068233	-2.31161	0.020799	0.119908	CG10055
FBgn0001142	2895.6	-0.213559	0.0924921	-2.30894	0.0209469	0.120564	Gs1
FBgn0259984	3016.45	-0.153459	0.0664857	-2.30815	0.0209906	0.120717	kuz
FBgn0026598	1003.94	-0.15248	0.0660715	-2.30781	0.0210096	0.120729	Apc2
FBgn0033740	355.472	-0.230387	0.0999167	-2.30579	0.0211226	0.121279	dgt5
FBgn0021847	1063.9	-0.180982	0.07857	-2.30345	0.0212533	0.121832	Ttc7
FBgn0000499	987.402	-0.154195	0.0669633	-2.30268	0.0212967	0.121905	dsh
FBgn0011785	2977.51	-0.182693	0.0793418	-2.30261	0.0213006	0.121905	BRWD3
FBgn0052451	2880.94	-0.128469	0.0558176	-2.30159	0.0213581	0.122135	SPoCk
FBgn0036286	608.244	-0.248339	0.107932	-2.30089	0.021398	0.122265	CG10616
FBgn0039562	9956.83	-0.0827669	0.0359865	-2.29994	0.0214517	0.122443	Gp93
FBgn0010309	988.135	-0.177346	0.0771856	-2.29766	0.021581	0.122933	pigeon
FBgn0023528	3376.17	-0.118548	0.0516028	-2.29732	0.0216003	0.122933	CG2924
FBgn0037920	215.608	-0.289661	0.126099	-2.2971	0.0216133	0.122933	CG14710
FBgn0036967	1268.76	-0.13605	0.0592501	-2.2962	0.0216643	0.122984	SCCRO4
FBgn0267390	2686.89	-0.168314	0.0733048	-2.29608	0.021671	0.122984	dop
FBgn0034718	1044.61	-0.214865	0.0935854	-2.29592	0.0216805	0.122984	wdp
FBgn0031645	1090.89	-0.144229	0.0628544	-2.29465	0.0217534	0.123298	CG3036
FBgn0034726	212.984	-0.288423	0.125901	-2.29087	0.0219707	0.124231	Mes4
FBgn0032253	11.8797	-1.27317	0.556186	-2.28911	0.0220732	NA	LManI
FBgn0266282	859.086	-0.158873	0.0694052	-2.28907	0.0220752	0.124646	jnj
FBgn0039938	83.7097	-0.5978	0.261198	-2.28869	0.0220976	0.124646	Sox102F
FBgn0083990	4.03215	-2.26705	0.991981	-2.28538	0.0222908	NA	lncRNA:sphinx
FBgn0023181	289.89	-0.249753	0.109438	-2.28215	0.0224803	0.126166	Orc4
FBgn0034308	1602.88	-0.154064	0.0676202	-2.27837	0.0227044	0.126958	Naus
FBgn0044826	3321.08	-0.138889	0.0609786	-2.27767	0.0227462	0.127091	Pak3
FBgn0283427	8436.59	-0.145516	0.063981	-2.27436	0.0229444	0.127794	FASN1
FBgn0035985	7.20393	-2.01392	0.886879	-2.27079	0.0231597	NA	Cpr67B
FBgn0027070	765.692	-0.221883	0.0977914	-2.26894	0.023272	0.129009	Ugt36E1
FBgn0031319	774.353	-0.158627	0.0699839	-2.26661	0.0234138	0.129693	CG4896
FBgn0030208	1745.68	-0.126817	0.0560245	-2.2636	0.0235989	0.130422	PPP4R2r
FBgn0259226	9.20714	-1.69247	0.748702	-2.26054	0.0237877	NA	CG42326
FBgn0028886	103.676	-0.680475	0.301081	-2.2601	0.0238148	0.131297	CG15279
FBgn0040079	743.758	-0.173345	0.0768245	-2.25637	0.0240473	0.132372	pkaap
FBgn0035488	956.401	-0.166697	0.0738886	-2.25607	0.0240665	0.132375	CG11593
FBgn0034210	511.672	-0.215257	0.0954495	-2.25519	0.0241216	0.132575	Camp
FBgn0003205	2746.84	-0.105435	0.046793	-2.25321	0.024246	0.133155	Ras85D
FBgn0261274	936.333	-0.179558	0.0797426	-2.25172	0.0243401	0.133439	Ero1L
FBgn0032482	1670.38	-0.141052	0.0626484	-2.25149	0.0243543	0.133439	Pect
FBgn0260634	1949.34	-0.181265	0.0805444	-2.25049	0.0244177	0.133498	eIF4G2
FBgn0029903	2436.12	-0.143988	0.0639824	-2.25043	0.0244217	0.133498	pod1
FBgn0032728	469.923	-0.242434	0.107783	-2.24929	0.0244941	0.133602	Tango6
FBgn0038747	1838.77	-0.135551	0.0602654	-2.24924	0.0244975	0.133602	RhoGAP92B
FBgn0029688	4271.85	-0.162905	0.0724519	-2.24846	0.0245471	0.133606	lva
FBgn0039293	1000.59	-0.16329	0.0726236	-2.24845	0.0245477	0.133606	Alg9
FBgn0031194	962.109	-0.155724	0.0692735	-2.24796	0.0245788	0.133633	CG17598
FBgn0035402	3554.05	-0.0969039	0.0431136	-2.24764	0.024599	0.13364	Usp5
FBgn0266369	1286.18	-0.14212	0.0632584	-2.24666	0.0246619	0.133879	Mtp
FBgn0032514	1932.27	-0.128205	0.0570876	-2.24575	0.0247198	0.13409	CG9302
FBgn0034005	382.197	-0.580033	0.258457	-2.24421	0.0248188	0.134215	ItgaPS4
FBgn0004797	881.493	-0.183392	0.0817579	-2.24311	0.0248898	0.134394	mdy
FBgn0000158	601.058	-0.250155	0.111803	-2.23747	0.0252554	0.135849	bam
FBgn0029838	543.356	-0.278008	0.124335	-2.23596	0.0253547	0.136279	CG4666
FBgn0001180	887.4	-0.214696	0.0960721	-2.23474	0.0254346	0.136501	hb
FBgn0037344	3378.76	-0.147214	0.0658905	-2.23422	0.0254686	0.13658	CG2926
FBgn0027052	990.233	-0.170804	0.076506	-2.23256	0.0255778	0.136957	STUB1
FBgn0040493	2924.99	-0.112964	0.0506114	-2.23198	0.0256163	0.13706	grsm
FBgn0033984	1265.55	-0.152696	0.0684464	-2.23089	0.0256887	0.13724	Lap1
FBgn0034400	3208.48	-0.145266	0.0651494	-2.22974	0.0257648	0.137542	CG15099
FBgn0264871	14.1559	-1.39642	0.628205	-2.22288	0.0262239	NA	asRNA:CR44062
FBgn0015622	5408.64	-0.0918271	0.04131	-2.22288	0.0262241	0.139467	Cnx99A
FBgn0052479	4265.68	-0.17097	0.0770483	-2.21899	0.0264871	0.140549	Usp10
FBgn0034728	1538.9	-0.137064	0.0617905	-2.21821	0.0265408	0.140659	rad50
FBgn0086442	1333.51	-0.133331	0.0601103	-2.2181	0.0265478	0.140659	mib2
FBgn0029896	286.912	-0.450036	0.203147	-2.21532	0.026738	0.141397	CG3168
FBgn0035437	1087.52	-0.154324	0.0696735	-2.21496	0.0267628	0.141397	Strip
FBgn0003087	185.667	-0.499736	0.225687	-2.21429	0.0268092	0.141408	pim
FBgn0051158	2521.12	-0.151607	0.0685375	-2.21202	0.026965	0.14206	Efa6
FBgn0011737	826.371	-0.146097	0.0660503	-2.21191	0.0269729	0.14206	Wee1
FBgn0000376	1682.87	-0.170295	0.0770555	-2.21002	0.0271034	0.142641	crm
FBgn0028475	1611.89	-0.131138	0.0593463	-2.20971	0.0271251	0.142649	Hrd3
FBgn0032285	30.1674	-1.99058	0.902938	-2.20456	0.0274847	NA	CG17108
FBgn0011739	1505.74	-0.157366	0.0714092	-2.20372	0.0275441	0.143996	wts
FBgn0033233	542.539	-0.202129	0.0918089	-2.20163	0.0276914	0.144417	Kdm4A
FBgn0031882	284.154	-0.281483	0.127865	-2.20142	0.0277064	0.144417	Rab30
FBgn0260399	6981.98	-0.101084	0.0459246	-2.20108	0.0277302	0.144434	gwl
FBgn0004359	495.631	-0.190818	0.0868167	-2.19794	0.0279532	0.145382	T48
FBgn0000536	1390.8	-0.139047	0.063452	-2.19137	0.0284251	0.146932	eas
FBgn0026379	1444.36	-0.169563	0.0774169	-2.19025	0.028506	0.147092	Pten
FBgn0000482	629.173	-0.17556	0.0801745	-2.18972	0.0285444	0.147092	DOR
FBgn0027572	1049.93	-0.170482	0.0778704	-2.1893	0.0285751	0.147092	CG5009
FBgn0015778	22378.2	-0.117484	0.0537629	-2.18523	0.0288721	0.148159	rin
FBgn0017418	1447.53	-0.150378	0.0688233	-2.18499	0.0288895	0.148159	ari-1
FBgn0032197	1379.66	-0.133591	0.0611469	-2.18476	0.0289066	0.148159	ova
FBgn0010488	18606.9	-0.148066	0.0678315	-2.18285	0.0290467	0.148769	NAT1
FBgn0035575	10.202	-1.40446	0.643475	-2.18262	0.0290638	NA	CG7509
FBgn0052816	88.2342	-0.484692	0.222176	-2.18157	0.0291415	0.149147	CG32816
FBgn0033916	985.837	-0.147287	0.0675872	-2.17921	0.0293162	0.149824	Usp20-33
FBgn0024510	258.99	-0.32759	0.150363	-2.17866	0.029357	0.149925	dlt
FBgn0287767	3625.33	-0.116131	0.0533965	-2.17487	0.0296398	0.150715	NA
FBgn0039889	919.746	-0.172961	0.0795495	-2.17426	0.0296854	0.150839	Arl4
FBgn0034691	1737.75	-0.137315	0.0631973	-2.17279	0.0297958	0.151291	Synj
FBgn0031759	2953.33	-0.146716	0.0676191	-2.16975	0.0300261	0.152188	lid
FBgn0040207	2721.91	-0.118009	0.0544234	-2.16835	0.0301317	0.152558	kat80
FBgn0027506	2022.49	-0.120652	0.0556583	-2.16774	0.0301788	0.152687	EDTP
FBgn0033065	49.6368	-0.644801	0.297934	-2.16424	0.0304458	NA	Cyp6w1
FBgn0034098	1236.64	-0.13819	0.0638932	-2.16283	0.030554	0.154034	krimp
FBgn0265523	4582.61	-0.268883	0.12447	-2.16022	0.0307553	0.154597	Smr
FBgn0002044	3752.19	-0.116708	0.054128	-2.15615	0.0310722	0.155427	swm
FBgn0037554	490.166	-0.2135	0.0990623	-2.15521	0.0311452	0.155659	DNApol-iota
FBgn0035033	583.126	-0.213218	0.0989416	-2.15499	0.0311626	0.155659	CG3548
FBgn0031030	7809.56	-0.0976173	0.0453244	-2.15375	0.0312599	0.156035	Tao
FBgn0011754	2394.72	-0.117567	0.0546774	-2.15019	0.0315404	0.15677	PhKgamma
FBgn0024326	2429.14	-0.123524	0.0574821	-2.14892	0.0316407	0.157121	Mkk4
FBgn0037788	598.979	-0.171794	0.0799617	-2.14845	0.0316777	0.157121	CAH7
FBgn0027094	6483.67	-0.0868653	0.0404853	-2.1456	0.0319047	0.157915	AlaRS
FBgn0023511	1073.42	-0.137571	0.0641536	-2.14441	0.0320002	0.158277	Edem1
FBgn0034617	526.842	-0.211717	0.0987765	-2.14339	0.0320817	0.158569	Panx
FBgn0082831	2876.62	-0.145777	0.0680307	-2.14282	0.0321277	0.158685	pps
FBgn0036741	1189.18	-0.145817	0.0680801	-2.14185	0.0322054	0.158913	anchor
FBgn0000042	42602.4	-0.066506	0.0310531	-2.14169	0.0322188	0.158913	Act5C
FBgn0261786	1215.14	-0.130198	0.0608543	-2.13951	0.0323943	0.159556	mi
FBgn0085436	10462.5	-0.144812	0.0677572	-2.13722	0.0325803	0.160249	Not1
FBgn0039594	125.551	-0.98658	0.461783	-2.13646	0.0326422	0.160287	snu
FBgn0032956	2055.7	-0.106779	0.0499814	-2.13637	0.0326494	0.160287	Cul2
FBgn0032398	1501.16	-0.112507	0.052682	-2.13559	0.0327128	0.160343	CG6766
FBgn0037383	163.07	-0.397359	0.186127	-2.13488	0.0327709	0.160516	Sec20
FBgn0030049	2413.35	-0.130302	0.0610969	-2.13271	0.0329484	0.161162	Trf4-1
FBgn0087040	9599.26	-0.106985	0.0501811	-2.13198	0.0330089	0.161279	alphaTub67C
FBgn0039210	681.68	-0.154947	0.0727049	-2.13117	0.0330751	0.161446	CG13625
FBgn0082967	14.0508	-1.56801	0.735951	-2.13059	0.0331228	NA	snoRNA:Psi28S-3327a
FBgn0086779	1195.58	-0.152985	0.0718423	-2.12945	0.0332172	0.161947	step
FBgn0029756	575.359	-0.183797	0.0863264	-2.1291	0.0332463	0.161947	CG3309
FBgn0033971	840.605	-0.150646	0.0707661	-2.12879	0.0332719	0.16196	CG10209
FBgn0000183	5151.63	-0.0975851	0.0458718	-2.12734	0.0333917	0.162431	BicD
FBgn0039379	1174.29	-0.138827	0.0652959	-2.12611	0.0334937	0.162703	CG5886
FBgn0283467	346.625	-0.235856	0.11116	-2.12177	0.0338573	0.16419	Pol32
FBgn0031988	1170.74	-0.199741	0.0941455	-2.12162	0.0338695	0.16419	CG8668
FBgn0261722	1689.19	-0.112646	0.0531516	-2.11933	0.0340625	0.1649	fwe
FBgn0033204	56.8618	-0.615414	0.290619	-2.1176	0.0342093	0.165228	CG2065
FBgn0003302	326.9	-0.250881	0.118484	-2.11742	0.0342238	0.165228	rux
FBgn0031256	1326.55	-0.132579	0.0626826	-2.11508	0.0344231	0.165964	shv
FBgn0021750	623.069	-0.173918	0.0822433	-2.11468	0.0344575	0.166003	SerRS-m
FBgn0034577	2533.92	-0.103866	0.0491224	-2.11443	0.0344783	0.166003	cpa
FBgn0033688	8615.19	-0.136067	0.064412	-2.11245	0.0346481	0.166594	Prp8
FBgn0028380	858.242	-0.145878	0.069186	-2.1085	0.034988	0.167658	fal
FBgn0026262	2170.35	-0.140053	0.066482	-2.10663	0.03515	0.168213	bip2
FBgn0000075	56.554	-2.6622	1.26402	-2.10614	0.0351922	0.168294	amd
FBgn0037526	420.142	-0.217939	0.103522	-2.10525	0.0352698	0.168551	ArgRS-m
FBgn0031216	1718.72	-0.153019	0.0727288	-2.10397	0.0353811	0.168739	Zir
FBgn0000662	1703.77	-0.119078	0.056597	-2.10396	0.0353823	0.168739	fl(2)d
FBgn0037755	958.425	-0.153942	0.0732699	-2.10103	0.0356382	0.169395	CG12945
FBgn0030613	38.3603	-0.996587	0.474825	-2.09885	0.03583	NA	Rab3-GEF
FBgn0031493	2534.7	-0.0964527	0.0460037	-2.09663	0.0360264	0.170631	Sf3b2
FBgn0086855	1287.11	-0.130426	0.0622813	-2.09414	0.0362472	0.171368	CG17078
FBgn0032018	1087.06	-0.143655	0.0686326	-2.0931	0.0363401	0.171692	CG7806
FBgn0259214	5369.92	-0.111771	0.0535244	-2.08823	0.036777	0.173293	PMCA
FBgn0010762	1807.14	-0.138045	0.066116	-2.08792	0.0368054	0.173312	simj
FBgn0004003	468.616	-0.216928	0.103962	-2.08661	0.0369235	0.173521	wbl
FBgn0002948	1075.84	-0.18278	0.0876579	-2.08515	0.0370553	0.174025	nod
FBgn0026418	14744.8	-0.0902322	0.0433262	-2.08262	0.0372855	0.174873	Hsc70Cb
FBgn0042106	8.87152	-1.32197	0.634782	-2.08256	0.037291	NA	CG18754
FBgn0034113	532.256	-0.174079	0.0837072	-2.07962	0.0375606	0.176047	CG8060
FBgn0039602	456.904	-0.240519	0.11568	-2.07917	0.0376014	0.176121	CG1647
FBgn0032949	4827.33	-0.111536	0.053666	-2.07833	0.0376789	0.176251	Lamp1
FBgn0039704	13.4836	-1.17466	0.565613	-2.07678	0.0378215	NA	neo
FBgn0010348	9475	-0.0794052	0.0382646	-2.07516	0.0379714	0.177267	Arf79F
FBgn0034963	316.227	-0.220544	0.106352	-2.07372	0.0381053	0.177665	Not11
FBgn0016641	1188.81	-0.172524	0.0832485	-2.0724	0.0382283	0.178113	PTP-ER
FBgn0029965	10.8788	-1.40641	0.678685	-2.07225	0.0382419	NA	Ir7b
FBgn0284252	3581.56	-0.107321	0.0518325	-2.07054	0.0384019	0.178768	Letm1
FBgn0036257	1609.12	-0.132401	0.0639509	-2.07035	0.0384195	0.178768	RhoGAP68F
FBgn0039313	112.486	-0.662101	0.319904	-2.06969	0.0384816	0.178859	CG11892
FBgn0000546	1451.18	-0.133036	0.0642811	-2.0696	0.0384897	0.178859	EcR
FBgn0011020	507.509	-0.191177	0.0924396	-2.06813	0.0386276	0.179382	Sas-4
FBgn0032078	1069.57	-0.152117	0.0735935	-2.06699	0.0387349	0.179578	C1GalTA
FBgn0283438	1489.27	-0.114405	0.0553782	-2.06589	0.0388393	0.179694	CG46280
FBgn0011710	3005.67	-0.0966936	0.0468171	-2.06535	0.0388901	0.179762	2022-09-01
FBgn0035557	118.989	-0.494373	0.239394	-2.06511	0.0389129	0.179762	CG11353
FBgn0042185	687.193	-0.169845	0.0823028	-2.06365	0.0390505	0.180129	MCU
FBgn0035642	723.201	-0.184464	0.0894829	-2.06145	0.0392604	0.180777	CG18586
FBgn0038575	803.154	-0.171088	0.0830786	-2.05935	0.0394608	0.181463	CG7208
FBgn0261239	867.346	-0.175046	0.085039	-2.05842	0.0395497	0.181754	Hr39
FBgn0034959	518.46	-0.202576	0.0984977	-2.05666	0.0397191	0.182295	Xxylt
FBgn0034903	541.284	-0.437241	0.212761	-2.05508	0.0398713	0.182875	sona
FBgn0005386	1538.73	-0.142368	0.0693541	-2.05277	0.0400945	0.183501	ash1
FBgn0035097	9.30234	-2.9671	1.44571	-2.05235	0.0401352	NA	CG13405
FBgn0037811	125.723	-1.19251	0.581053	-2.05233	0.0401377	0.183501	CG12592
FBgn0034380	485.268	-0.180164	0.0878134	-2.05167	0.0402014	0.183585	Vps51
FBgn0035866	931.311	-0.149055	0.0726528	-2.05161	0.0402079	0.183585	Arl5
FBgn0027526	536.685	-0.220137	0.107355	-2.05055	0.0403109	0.183744	Ublcp1
FBgn0032157	1515.68	-0.128647	0.0627412	-2.05045	0.0403208	0.183744	Etl1
FBgn0038682	169.983	-0.353653	0.172559	-2.04947	0.0404165	0.183943	CG5835
FBgn0037473	400.661	-0.200736	0.0980293	-2.04772	0.0405877	0.184603	CG10068
FBgn0037149	159.572	-0.334371	0.163322	-2.04732	0.0406267	0.184662	CG14561
FBgn0035449	592.718	-0.179064	0.0875031	-2.04637	0.0407198	0.184967	CG14971
FBgn0010350	1083.47	-0.13049	0.0638449	-2.04386	0.0409672	0.185851	Cds
FBgn0266101	3900.11	-0.13923	0.0681862	-2.04191	0.0411603	0.186368	CG44838
FBgn0033581	1586	-0.131958	0.0646546	-2.04097	0.0412539	0.186616	CG12391
FBgn0052190	2904.54	-0.09334	0.0457377	-2.04077	0.041274	0.186616	NUCB1
FBgn0015270	346.168	-0.204699	0.100315	-2.04056	0.0412942	0.186616	Orc2
FBgn0262519	8430.48	-0.133822	0.0655913	-2.04023	0.0413269	0.186645	Mi-2
FBgn0003495	763.166	-0.16313	0.0802374	-2.03309	0.0420432	0.188435	spz
FBgn0026192	1864.61	-0.133925	0.0659126	-2.03186	0.0421678	0.188634	par-6
FBgn0031391	569.984	-0.167739	0.082669	-2.02904	0.0424545	0.189557	CG11723
FBgn0040752	2861.55	-0.175658	0.0866463	-2.0273	0.0426316	0.190227	Prosap
FBgn0014869	3207.37	-0.118545	0.0584932	-2.02664	0.0426991	0.190408	Pglym78
FBgn0037336	3229.31	-0.128596	0.0635432	-2.02376	0.0429949	0.191365	CG2519
FBgn0027951	2260.22	-0.123848	0.0613522	-2.01865	0.0435238	0.192562	MTA1-like
FBgn0025802	793.955	-0.153422	0.0760115	-2.01841	0.043549	0.192562	Sbf
FBgn0033214	70.2518	-0.644832	0.319489	-2.01832	0.0435576	0.192562	CG1941
FBgn0033475	895.825	-0.212715	0.105428	-2.01764	0.0436289	0.192731	CG12129
FBgn0033616	447.217	-0.23462	0.116433	-2.01506	0.043898	0.193463	CG7745
FBgn0030603	2422.14	-0.125217	0.0621887	-2.01349	0.0440629	0.193787	CG5541
FBgn0037720	596.069	-0.173062	0.0859943	-2.01249	0.0441687	0.193903	CG8312
FBgn0086695	305.257	-0.260396	0.129476	-2.01116	0.0443089	0.194398	hd
FBgn0036398	2631.42	-0.284062	0.141285	-2.01056	0.0443721	0.194554	upSET
FBgn0005390	11756.8	-0.112103	0.0558463	-2.00734	0.0447134	0.195808	fs(1)M3
FBgn0260945	1646.96	-0.144706	0.0721396	-2.00592	0.0448647	0.196106	Atg1
FBgn0264561	3249.71	-0.0976565	0.0486929	-2.00556	0.0449034	0.196154	Glg1
FBgn0038649	872.001	-0.163944	0.0817893	-2.00447	0.0450201	0.1963	CG7718
FBgn0026375	4523.39	-0.132269	0.0660029	-2.00399	0.0450708	0.196383	RhoGAPp190
FBgn0023130	530.702	-0.171263	0.0856401	-1.9998	0.0455223	0.197515	a6
FBgn0266572	2133.41	-0.131703	0.0658734	-1.99933	0.0455723	0.19761	ebo
FBgn0058191	1598.09	-0.1446	0.0723661	-1.99818	0.0456974	0.197806	CG40191
FBgn0025681	1423.49	-0.152374	0.076266	-1.99793	0.0457245	0.197806	CG3558
FBgn0033639	1275.41	-0.134349	0.0672601	-1.99746	0.045775	0.197806	CG9003
FBgn0263667	926.158	-0.163953	0.0820908	-1.99722	0.0458014	0.197806	Lpt
FBgn0003392	3125.01	-0.0982861	0.0492447	-1.99587	0.0459478	0.198266	shi
FBgn0033354	451.528	-0.216341	0.108539	-1.99321	0.0462386	0.199277	FANCI
FBgn0010316	1247.75	-0.120525	0.0605175	-1.99158	0.0464173	0.199776	dap
FBgn0030411	238.954	-0.288701	0.145084	-1.98989	0.0466027	0.200114	CG2540
FBgn0031608	293.916	-0.232134	0.116794	-1.98756	0.0468603	0.201098	CG15435
FBgn0031544	2154.23	-0.104659	0.0527276	-1.9849	0.0471557	0.201998	CG17593
FBgn0022786	737.056	-0.168298	0.0848108	-1.9844	0.0472115	0.202114	Hira
FBgn0264704	40.5716	-0.632421	0.318943	-1.98287	0.0473822	NA	lncRNA:CR43973
FBgn0032723	1391.5	-0.164452	0.0829581	-1.98235	0.0474401	0.20297	ssp3
FBgn0025725	3153.33	-0.083451	0.0421372	-1.98046	0.0476516	0.203333	alphaCOP
FBgn0003371	2666.22	-0.133654	0.0674918	-1.98029	0.0476704	0.203333	sgg
FBgn0037809	133.348	-0.365477	0.184624	-1.97958	0.0477507	0.203333	CG12818
FBgn0035388	1623.32	-0.129614	0.0654823	-1.97938	0.047773	0.203333	CG2162
FBgn0042693	4104.26	-0.0819683	0.0414131	-1.97929	0.0477839	0.203333	wrd
FBgn0011224	4010.98	-0.108998	0.0551176	-1.97756	0.0479788	0.203803	heph
FBgn0034401	2768.34	-0.119055	0.0602034	-1.97754	0.0479809	0.203803	MetRS
FBgn0260987	1069.56	-0.167314	0.0846318	-1.97697	0.0480455	0.203955	vtd
FBgn0051957	285.974	-0.251664	0.127425	-1.97499	0.048269	0.204535	CG31957
FBgn0250850	1735.78	-0.124284	0.0630071	-1.97254	0.0485475	0.204856	rig
FBgn0260431	89.1795	-0.370115	0.187715	-1.97169	0.0486452	0.205023	CG42526
FBgn0003862	2503.89	-0.278358	0.141216	-1.97116	0.0487061	0.205036	trx
FBgn0031885	1583.19	-0.136314	0.069204	-1.96974	0.0488682	0.205521	Mnn1
FBgn0037770	3065.5	-0.092591	0.0470702	-1.96708	0.0491738	0.20639	Art4
FBgn0263706	1254.75	-0.157675	0.0803171	-1.96315	0.0496282	0.207488	CG43658
FBgn0040239	934.594	-0.148759	0.0757798	-1.96304	0.049641	0.207488	bc10
FBgn0037026	623.952	-0.158995	0.0810197	-1.96243	0.0497125	0.207664	CG3634
FBgn0000351	519.664	-0.207464	0.105765	-1.96156	0.0498137	0.207964	cort
FBgn0001308	3822.48	-0.0832688	0.0424573	-1.96124	0.0498512	0.207978	Khc
FBgn0086359	841.229	-0.136304	0.0695154	-1.96077	0.0499054	0.207978	Invadolysin
FBgn0027620	2727	-0.103288	0.0527002	-1.95991	0.0500063	0.208213	Acf
FBgn0038692	429.248	-0.218705	0.111727	-1.95749	0.0502897	0.209087	Gdn1
FBgn0030932	6054.91	-0.0908936	0.046443	-1.9571	0.0503358	0.209123	Ggt-1
FBgn0033884	1205.57	-0.146807	0.0750503	-1.95612	0.050451	0.209388	CG13344
FBgn0086347	1585.68	-0.124061	0.0634736	-1.95454	0.0506377	0.209793	Myo31DF
FBgn0040375	351.168	-0.238831	0.122231	-1.95394	0.0507088	0.209965	CG13760
FBgn0003866	172.34	-0.276087	0.141434	-1.95205	0.050932	0.210396	tsh
FBgn0003557	3540.21	-0.0989722	0.05073	-1.95096	0.0510619	0.210809	Su(dx)
FBgn0034570	1458.28	-0.152169	0.0780207	-1.95036	0.0511326	0.210855	CG10543
FBgn0014127	519.853	-0.1987	0.101933	-1.94932	0.0512577	0.21114	barr
FBgn0033990	244.314	-0.248276	0.127464	-1.94781	0.0514379	0.21162	CG10265
FBgn0036844	1883.2	-0.107876	0.0554075	-1.94695	0.0515402	0.211879	Mkp3
FBgn0262003	79.0412	-0.548613	0.281805	-1.94678	0.0515609	0.211879	CG42821
FBgn0002413	5213.44	-0.106439	0.0546927	-1.94614	0.0516383	0.212074	dco
FBgn0260941	1420.18	-0.136138	0.069971	-1.94564	0.0516983	0.212121	app
FBgn0028375	750.856	-0.136338	0.0700773	-1.94554	0.0517098	0.212121	heix
FBgn0026620	3377.96	-0.091152	0.0468648	-1.945	0.0517751	0.212191	tacc
FBgn0030930	1143.71	-0.119684	0.0615511	-1.94446	0.0518396	0.21221	Pgant7
FBgn0265778	1721.8	-0.149775	0.0770301	-1.94436	0.0518515	0.21221	PDZ-GEF
FBgn0035424	4594.56	-0.155281	0.0799428	-1.94241	0.0520879	0.212807	Larp4B
FBgn0263864	219.872	-0.253342	0.130444	-1.94215	0.0521193	0.212813	Dark
FBgn0263110	1746.33	-0.151617	0.0780932	-1.94149	0.052199	0.212892	CG43367
FBgn0017551	595.791	-0.234113	0.120622	-1.94088	0.0522731	0.213072	Rca1
FBgn0036180	1203.27	-0.111589	0.0575133	-1.94023	0.0523516	0.213269	Duba
FBgn0024698	1441.81	-0.130683	0.0673653	-1.93992	0.0523896	0.213301	Cpsf160
FBgn0029092	6608.06	-0.0676488	0.0348822	-1.93935	0.0524586	0.213458	ced-6
FBgn0260799	2307.29	-0.126805	0.0654141	-1.93849	0.052563	0.213637	p120ctn
FBgn0039110	1392.69	-0.124601	0.0643522	-1.93623	0.0528389	0.214434	RanBP3
FBgn0020312	739.232	-0.172905	0.0893073	-1.93606	0.0528598	0.214434	Tmtc3
FBgn0031016	1216.29	-0.148903	0.0769566	-1.93489	0.053004	0.21461	kek5
FBgn0259176	5824.61	-0.156024	0.0806407	-1.9348	0.0530148	0.21461	bun
FBgn0052016	2579.83	-0.112129	0.0580021	-1.93319	0.0532125	0.215164	4E-T
FBgn0015360	1319.09	-0.180646	0.0936563	-1.92881	0.0537539	0.21698	oxt
FBgn0263993	2762.97	-0.187118	0.0970267	-1.92852	0.05379	0.217002	CG43736
FBgn0010288	2477.15	-0.120638	0.0626076	-1.92689	0.0539929	0.217491	Uch
FBgn0035558	899.396	-0.148879	0.0773299	-1.92524	0.0541992	0.218155	CG11357
FBgn0267795	1328.91	-0.142774	0.0742	-1.92418	0.0543318	0.218444	Frl
FBgn0034585	815.741	-0.156273	0.081246	-1.92345	0.0544238	0.218565	Rbpn-5
FBgn0011747	4983.93	-0.075477	0.0392406	-1.92344	0.0544248	0.218565	Ank
FBgn0263468	4.44547	-1.94976	1.01438	-1.92212	0.0545905	NA	snoRNA:SC35-a
FBgn0039251	467.813	-0.207115	0.107768	-1.92186	0.0546237	0.219115	Trf4-2
FBgn0040298	552.412	-0.155357	0.0808671	-1.92114	0.0547137	0.219352	Myt1
FBgn0037327	2279.1	-0.1129	0.0588153	-1.91957	0.0549123	0.219774	PEK
FBgn0039223	904.106	-0.129561	0.0675336	-1.91846	0.0550524	0.22021	CG5805
FBgn0035909	2661.77	-0.118466	0.061762	-1.9181	0.0550977	0.220266	ergic53
FBgn0029840	1761.67	-0.166466	0.0868219	-1.91733	0.0551964	0.220536	raptor
FBgn0034085	63.7971	-0.590958	0.3087	-1.91435	0.055576	0.221471	Ptp52F
FBgn0037530	5221.01	-0.0844006	0.0441061	-1.91358	0.0556733	0.22169	EMC1
FBgn0002542	2338.33	-0.10931	0.0571925	-1.91126	0.0559715	0.222376	lds
FBgn0003268	742.484	-0.152426	0.0797704	-1.9108	0.0560298	0.222482	rod
FBgn0039212	727.483	-0.187327	0.098133	-1.90891	0.0562733	0.222922	Syx18
FBgn0035833	201.575	-0.316756	0.165946	-1.90879	0.0562895	0.222922	CG7565
FBgn0026313	1579.18	-0.148253	0.0776741	-1.90865	0.0563075	0.222922	X11L
FBgn0038100	2619.71	-0.126854	0.0664686	-1.90848	0.0563298	0.222922	Paip2
FBgn0037028	1053.43	-0.126262	0.0663666	-1.90249	0.0571065	0.225239	CG3618
FBgn0000017	1946.45	-0.147685	0.0776792	-1.90121	0.057274	0.22572	Abl
FBgn0031452	979.605	-0.149026	0.0783944	-1.90098	0.0573051	0.22572	Cwc25
FBgn0262866	461.429	-0.190209	0.100133	-1.89957	0.0574899	0.225954	S6kII
FBgn0039944	44.8583	-0.526241	0.277071	-1.8993	0.0575252	NA	CG17162
FBgn0032929	1363.9	-0.12313	0.0648339	-1.89916	0.0575434	0.225954	Mcm10
FBgn0015797	1635.43	-0.107122	0.0564382	-1.89805	0.0576902	0.226404	Rab6
FBgn0033158	28.3037	-0.610292	0.321574	-1.89783	0.0577188	NA	CG12164
FBgn0030090	1063.09	-0.150333	0.0792253	-1.89754	0.057757	0.226541	fend
FBgn0001965	1209.33	-0.128324	0.0676881	-1.89581	0.0579854	0.226709	Sos
FBgn0001404	2816.29	-0.102297	0.0539839	-1.89495	0.0580986	0.226905	egh
FBgn0027505	827.673	-0.160364	0.0846298	-1.89489	0.0581068	0.226905	Rab3-GAP
FBgn0034304	698.148	-0.14013	0.0740162	-1.89324	0.0583261	0.22751	CG5742
FBgn0004509	2147.11	-0.113559	0.0600085	-1.89237	0.0584413	0.227834	Fur1
FBgn0035359	5.87958	-1.61819	0.85516	-1.89227	0.0584555	NA	CG1143
FBgn0029152	2945.11	-0.0926128	0.0489728	-1.89111	0.0586102	0.228297	Mkrn1
FBgn0035312	363.607	-0.223705	0.118341	-1.89034	0.058713	0.228515	CG15820
FBgn0037074	2557.76	-0.104284	0.0551742	-1.89009	0.0587453	0.228515	CG7324
FBgn0038755	365.311	-0.229636	0.12158	-1.88877	0.0589226	0.229079	Hs6st
FBgn0083969	1950.37	-0.11163	0.0591238	-1.88807	0.0590165	0.229162	CG34133
FBgn0265003	2975.97	-0.100628	0.0533082	-1.88766	0.0590718	0.229162	koi
FBgn0033482	3819.61	-0.0929023	0.049216	-1.88764	0.0590738	0.229162	CG1371
FBgn0025390	1125.11	-0.452597	0.239832	-1.88714	0.059141	0.229172	Mur2B
FBgn0032475	1834.77	-0.112892	0.0598363	-1.88668	0.0592027	0.229223	Sfmbt
FBgn0028539	1688.53	-0.106892	0.0566598	-1.88656	0.0592192	0.229223	Eato
FBgn0011474	2197.62	-0.143074	0.0758734	-1.88569	0.0593371	0.229394	PR-Set7
FBgn0085437	999.137	-0.137053	0.0727291	-1.88443	0.0595068	0.229582	CG34408
FBgn0031051	2988.5	-0.110009	0.0583934	-1.88393	0.0595739	0.22959	Ranbp21
FBgn0034389	987.583	-0.122493	0.065074	-1.88236	0.0597873	0.229868	Mctp
FBgn0287775	759.539	-0.174324	0.0926151	-1.88224	0.0598036	0.229868	NA
FBgn0010660	2829.85	-0.131152	0.0696799	-1.8822	0.0598087	0.229868	Nup214
FBgn0259221	1025.82	-0.143078	0.0760838	-1.88054	0.060035	0.230364	ATP8A
FBgn0036556	935.739	-0.137765	0.0732585	-1.88053	0.0600354	0.230364	hzg
FBgn0033915	1403.09	-0.141644	0.0753924	-1.87875	0.060278	0.231169	CG8485
FBgn0266982	18.0358	-0.958852	0.510842	-1.877	0.0605175	NA	lncRNA:CR45433
FBgn0261064	817.351	-0.132041	0.0703634	-1.87655	0.0605796	0.231823	Rbsn-5
FBgn0033449	215.71	-0.262071	0.139677	-1.87626	0.0606202	0.231853	CG1663
FBgn0026777	2981.75	-0.115857	0.0617714	-1.87557	0.060714	0.232036	Rad23
FBgn0288310	1341.69	-0.180071	0.0960157	-1.87543	0.0607338	0.232036	NA
FBgn0037963	2246.66	-0.136357	0.0727176	-1.87515	0.0607715	0.232054	Cad87A
FBgn0261458	3219.27	-0.0985428	0.0526127	-1.87299	0.0610704	0.232953	capt
FBgn0032397	1779.99	-0.108248	0.0577948	-1.87297	0.0610727	0.232953	Tom70
FBgn0041721	10.1616	-1.77669	0.949062	-1.87205	0.0611994	NA	snRNA:U12
FBgn0052666	1925.8	-0.104017	0.0555704	-1.87181	0.0612336	0.233016	Drak
FBgn0024994	732.24	-0.176897	0.094581	-1.87032	0.0614387	0.233091	Ugalt
FBgn0026432	530.262	-0.200433	0.107211	-1.86952	0.0615512	0.233392	Grip163
FBgn0011648	1364.88	-0.124363	0.0665689	-1.86818	0.0617366	0.233845	Mad
FBgn0053138	2571.59	-0.0954154	0.0511363	-1.8659	0.062055	0.234799	AGBE
FBgn0262166	342.81	-0.208843	0.11224	-1.86068	0.0627892	0.236943	calypso
FBgn0035375	1492.04	-0.127872	0.0687607	-1.85966	0.0629333	0.237233	Pgant6
FBgn0034406	1666.1	-0.105143	0.0565913	-1.85794	0.063178	0.237902	Jheh3
FBgn0262517	2650.13	-0.116655	0.0628072	-1.85736	0.0632604	0.238085	Ltn1
FBgn0035798	5.29524	-1.80355	0.971455	-1.85654	0.063376	NA	frac
FBgn0037578	512.497	-0.213547	0.115057	-1.85601	0.0634522	0.238568	CG9601
FBgn0033784	671.876	-0.151288	0.0815136	-1.85598	0.0634562	0.238568	SCCRO3
FBgn0015737	4735.02	-0.0953153	0.0513789	-1.85515	0.0635755	0.238781	Hmu
FBgn0285917	3074.59	-0.15695	0.084604	-1.85511	0.0635803	0.238781	sbb
FBgn0033021	2970.02	-0.0919894	0.0496151	-1.85406	0.0637305	0.239218	CG10417
FBgn0034498	1399.7	-0.123299	0.06652	-1.85357	0.0638006	0.239354	CG16868
FBgn0261561	34.4958	-0.66015	0.356641	-1.85102	0.0641664	NA	CG42675
FBgn0042131	4.4862	-1.91208	1.03385	-1.84948	0.0643891	NA	CG18808
FBgn0035693	21.4985	-0.795392	0.430104	-1.8493	0.0644142	NA	CG8219
FBgn0040309	10690.3	-0.0892806	0.0483642	-1.84601	0.0648913	0.24216	Jafrac1
FBgn0039741	1461.06	-0.127477	0.0691021	-1.84477	0.0650711	0.242471	CG7943
FBgn0035087	1571.51	-0.117937	0.0639488	-1.84423	0.0651491	0.242471	CG2765
FBgn0037371	1081.99	-0.114963	0.0623423	-1.84406	0.0651743	0.242471	Sym
FBgn0001149	3989.22	-0.12722	0.0689918	-1.84399	0.0651848	0.242471	GstD1
FBgn0034032	434.6	-0.171177	0.0928302	-1.84398	0.0651861	0.242471	CG8195
FBgn0261524	2101.63	-0.0926462	0.0502479	-1.84378	0.0652148	0.242471	lic
FBgn0036240	248.111	-0.246857	0.133932	-1.84315	0.0653069	0.242538	CG6928
FBgn0034447	1153.36	-0.118229	0.0641594	-1.84274	0.0653669	0.242538	CG7744
FBgn0286813	7266.25	-0.104699	0.0568363	-1.84211	0.0654586	0.242538	SRPK
FBgn0035414	174.445	-0.276066	0.149882	-1.84189	0.0654916	0.242538	CG14965
FBgn0261710	7052.43	-0.16799	0.0912079	-1.84184	0.065499	0.242538	nocte
FBgn0023172	2731.62	-0.137719	0.0747933	-1.84132	0.0655743	0.242538	RhoGEF2
FBgn0033236	2687.94	-0.0939961	0.0510533	-1.84114	0.0656016	0.242538	CG14764
FBgn0260012	2112.06	-0.157046	0.085301	-1.84108	0.0656102	0.242538	pds5
FBgn0267821	2206.35	-0.12783	0.0694721	-1.84001	0.0657661	0.242987	da
FBgn0046253	32.9356	-0.762104	0.414292	-1.83953	0.0658367	NA	CG3502
FBgn0027492	4881.08	-0.0975356	0.0530308	-1.83922	0.0658821	0.243289	wdb
FBgn0261811	3692.91	-0.136159	0.074064	-1.8384	0.0660034	0.243609	pico
FBgn0263459	4.07066	-2.67657	1.45628	-1.83794	0.0660708	NA	snoRNA:2R:9445410
FBgn0003159	1603.79	-0.142757	0.0776854	-1.83763	0.0661171	0.243902	CG2841
FBgn0266218	9.80044	-1.05727	0.575941	-1.83573	0.0663981	NA	lncRNA:CR44913
FBgn0043457	589.656	-0.16531	0.0900959	-1.83482	0.0665317	0.244792	CG5180
FBgn0032172	880.909	-0.124216	0.0677245	-1.83414	0.0666339	0.244913	CG5850
FBgn0086707	3197.31	-0.0837128	0.0456617	-1.83333	0.0667538	0.245121	ncm
FBgn0039936	7308.63	-0.0828148	0.0452119	-1.8317	0.0669954	0.245378	Gyf
FBgn0031390	2678.63	-0.105336	0.0575158	-1.83142	0.0670379	0.245378	tho2
FBgn0039240	2295.82	-0.112591	0.0614972	-1.83084	0.0671251	0.24541	CG3744
FBgn0011766	3213.59	-0.128748	0.0703338	-1.83052	0.0671717	0.24541	E2f1
FBgn0042627	25.8037	-0.905743	0.495293	-1.8287	0.0674445	NA	FASN2
FBgn0034270	183.708	-0.260416	0.142476	-1.82779	0.0675818	0.24641	PIG-A
FBgn0039465	856.368	-0.139576	0.0763762	-1.82748	0.067627	0.24641	Tsp97E
FBgn0035617	1565.56	-0.134232	0.0734536	-1.82744	0.0676339	0.24641	l(3)psg2
FBgn0037931	267.843	-0.22326	0.122233	-1.82651	0.0677737	0.246793	CG18476
FBgn0002973	1442.28	-0.110791	0.0607178	-1.82468	0.0680486	0.247666	numb
FBgn0036876	4.85902	-1.68242	0.922347	-1.82407	0.0681418	NA	CG9451
FBgn0031059	210.157	-0.314248	0.172387	-1.82292	0.068316	0.248511	CG14229
FBgn0036939	6.83861	-1.78695	0.981045	-1.82147	0.0685353	NA	CG7365
FBgn0038640	472.286	-0.181005	0.0995265	-1.81866	0.0689636	0.250223	CG7706
FBgn0259824	1684.54	-0.114231	0.0628422	-1.81774	0.0691036	0.250603	Hip14
FBgn0051774	5.87583	-1.43656	0.790417	-1.81747	0.0691448	NA	fred
FBgn0261988	1795.72	-0.112695	0.0620629	-1.81583	0.0693971	0.251409	Gprk2
FBgn0011837	3373.73	-0.121927	0.0671773	-1.81501	0.0695226	0.251477	Tis11
FBgn0025808	342.584	-0.195806	0.108068	-1.81189	0.0700035	0.252957	Rad17
FBgn0263236	1779.1	-0.0936616	0.0517461	-1.81002	0.0702921	0.253741	SP1029
FBgn0039156	1939.54	-0.0956644	0.0528772	-1.80918	0.0704227	0.253862	CG6178
FBgn0040397	1697.02	-0.126601	0.0699797	-1.80911	0.0704335	0.253862	CG3655
FBgn0001222	1924.91	-0.115874	0.0640761	-1.80838	0.0705477	0.254144	Hsf
FBgn0025726	1882.94	-0.125613	0.0694879	-1.8077	0.0706529	0.254264	unc-13
FBgn0034282	6005.44	-0.0775627	0.0429566	-1.80561	0.07098	0.255026	Mapmodulin
FBgn0031118	1381.78	-0.173623	0.0961677	-1.80542	0.0710091	0.255026	RhoGAP19D
FBgn0024191	369.616	-0.173317	0.0961205	-1.80313	0.0713685	0.256057	sip1
FBgn0036911	349.061	-0.182115	0.101117	-1.80103	0.071698	0.256733	Fibp
FBgn0038058	551.005	-0.204818	0.113775	-1.80021	0.0718279	0.256733	CG5608
FBgn0285926	7951.8	-0.105335	0.0585166	-1.80008	0.0718475	0.256733	Imp
FBgn0030499	715.1	-0.138843	0.0772342	-1.79769	0.0722257	0.257824	CG11178
FBgn0028647	728.727	-0.149455	0.0831661	-1.79707	0.0723245	0.258046	CG11902
FBgn0034425	491.928	-0.173302	0.0965173	-1.79556	0.0725651	0.258513	CG11906
FBgn0051015	38.5072	-0.907252	0.505503	-1.79475	0.0726937	NA	PH4alphaPV
FBgn0033766	2075.32	-0.108001	0.0601876	-1.79441	0.0727485	0.258775	Nup188
FBgn0029894	506.453	-0.21782	0.121419	-1.79395	0.0728205	0.258901	CG14440
FBgn0044046	9.04112	-1.34149	0.747795	-1.79393	0.0728249	NA	Ilp7
FBgn0036518	2531.87	-0.0924311	0.0515715	-1.79229	0.0730865	0.259586	RhoGAP71E
FBgn0039128	186.985	-0.282517	0.157693	-1.79156	0.0732031	0.259869	CG13599
FBgn0262900	10.3312	-2.52753	1.41133	-1.79089	0.0733112	NA	CG43255
FBgn0042205	96.3841	-0.349258	0.195171	-1.7895	0.0735338	0.2608	CG18764
FBgn0030790	1926.14	-0.0886844	0.0495895	-1.78837	0.0737165	0.261298	CG4768
FBgn0029935	493.01	-0.168275	0.0941185	-1.7879	0.0737913	0.261432	CG4615
FBgn0051955	33.4898	-0.523027	0.292569	-1.78771	0.0738235	NA	CG31955
FBgn0036994	496.921	-0.170994	0.0956654	-1.78741	0.0738705	0.261581	CG5199
FBgn0025352	2956.23	-0.0968919	0.0542605	-1.78568	0.0741509	0.262312	Mtpbeta
FBgn0000414	1198.22	-0.144132	0.0807894	-1.78404	0.0744173	0.262991	Dab
FBgn0030266	1452.52	-0.195659	0.109781	-1.78227	0.0747059	0.263615	CG11122
FBgn0264310	6.53495	-1.65343	0.927948	-1.78182	0.0747791	NA	lncRNA:CR43785
FBgn0029157	3241.06	-0.12345	0.0693363	-1.78046	0.0750011	0.264404	ssh
FBgn0037531	223.856	-0.243279	0.136803	-1.77832	0.0753521	0.265365	CG10445
FBgn0030501	846.903	-0.158214	0.0890303	-1.77707	0.075556	0.265686	BthD
FBgn0031820	2046.84	-0.12134	0.0682962	-1.77667	0.0756223	0.265757	Daxx
FBgn0035497	611.346	-0.210531	0.118662	-1.7742	0.07603	0.26669	CG14995
FBgn0004606	795.246	-0.150442	0.0848176	-1.77371	0.0761111	0.266699	zfh1
FBgn0001257	260.946	-0.302543	0.170577	-1.77364	0.0761224	0.266699	ImpL2
FBgn0266019	3857.88	-0.148808	0.0839061	-1.7735	0.0761457	0.266699	rudhira
FBgn0029175	400.384	-0.18069	0.101969	-1.77201	0.0763921	0.267032	sotv
FBgn0000064	5576.72	-0.0795328	0.0449197	-1.77055	0.076635	0.267749	Ald1
FBgn0034143	2825.13	-0.129628	0.0732295	-1.77016	0.0767008	0.267846	CG8303
FBgn0037716	820.418	-0.170726	0.0966075	-1.76721	0.0771929	0.269047	Son
FBgn0035593	449.475	-0.177274	0.100343	-1.76668	0.0772812	0.269047	CG4603
FBgn0001078	2575.09	-0.136129	0.0772123	-1.76305	0.0778929	0.270672	ftz-f1
FBgn0037606	632.884	-0.165272	0.0939017	-1.76006	0.078398	0.271717	CG8032
FBgn0264270	4955.7	-0.0973032	0.0553252	-1.75875	0.0786204	0.27213	Sxl
FBgn0046687	797.897	-0.14266	0.0812479	-1.75586	0.0791125	0.273428	Tre1
FBgn0011336	4556.23	-0.0779367	0.0444261	-1.7543	0.0793793	0.273952	Stt3B
FBgn0033698	1727.83	-0.107496	0.0613217	-1.75299	0.0796035	0.274458	CG8858
FBgn0036688	420.459	-0.169305	0.0966445	-1.75183	0.0798023	0.274874	Fit2
FBgn0013563	496.259	-0.154591	0.0883849	-1.74907	0.0802792	0.276113	Pex1
FBgn0031920	15.8598	-0.864905	0.494848	-1.74782	0.0804953	NA	CG6441
FBgn0030658	1597.61	-0.0926169	0.0530107	-1.74713	0.0806141	0.276517	CG7872
FBgn0264693	6220.36	-0.0952676	0.0545348	-1.74691	0.0806524	0.276517	ens
FBgn0263144	4391.13	-0.102407	0.0586255	-1.7468	0.0806718	0.276517	bin3
FBgn0020887	2416.04	-0.0876004	0.0501516	-1.74671	0.0806873	0.276517	Su(z)12
FBgn0003423	2801.91	-0.0886255	0.0507747	-1.74547	0.0809038	0.276914	slgA
FBgn0003969	2059.25	-0.0914755	0.0524885	-1.74277	0.0813733	0.277844	vap
FBgn0036690	159.16	-1.02938	0.590805	-1.74234	0.0814496	0.277844	Ilp8
FBgn0035902	123.167	-0.305675	0.17544	-1.74233	0.0814506	0.277844	CG6683
FBgn0004391	1741.02	-0.108258	0.0621696	-1.74133	0.0816256	0.278307	shtd
FBgn0022768	1446.57	-0.135395	0.0777648	-1.74108	0.0816695	0.278322	Pp2C1
FBgn0261509	28.3743	-0.688659	0.395563	-1.74096	0.0816907	NA	haf
FBgn0036144	1391.8	-0.15299	0.0879153	-1.7402	0.0818235	0.278578	GlcAT-P
FBgn0033339	1765.99	-0.115912	0.066642	-1.73932	0.0819778	0.278957	Sec31
FBgn0024992	1845.84	-0.095299	0.0548185	-1.73845	0.082132	0.278957	Spg7
FBgn0264384	259.411	-0.235734	0.135697	-1.7372	0.0823511	0.27912	lncRNA:CR43836
FBgn0039381	1600.76	-0.119342	0.0686988	-1.73718	0.0823552	0.27912	SppL
FBgn0031717	193.703	-0.254866	0.146748	-1.73676	0.0824289	0.27912	Oscillin
FBgn0000346	1411.77	-0.116263	0.0670163	-1.73485	0.0827678	0.279772	comt
FBgn0010825	3378.83	-0.140576	0.0810627	-1.73416	0.0828893	0.27985	Gug
FBgn0002921	10331	-0.109835	0.0633407	-1.73404	0.0829116	0.27985	Atpalpha
FBgn0038376	2288.23	-0.0890096	0.0513387	-1.73377	0.0829587	0.27985	Hmt-1
FBgn0038145	15796.7	-0.0553909	0.0319819	-1.73195	0.0832831	0.280574	Droj2
FBgn0015589	1980.58	-0.149209	0.0861889	-1.73119	0.0834186	0.280897	Apc
FBgn0001122	1489.11	-0.101719	0.0587714	-1.73075	0.0834966	0.281026	Galphao
FBgn0001084	105.963	-0.384162	0.222096	-1.72971	0.0836813	0.281513	fy
FBgn0033889	4625.19	-0.0943081	0.0545699	-1.72821	0.0839508	0.282049	CG6701
FBgn0034432	3275.28	-0.0943311	0.05459	-1.72799	0.0839896	0.282049	CG7461
FBgn0004838	44289.6	-0.0898211	0.0520048	-1.72717	0.0841371	0.282191	Hrb27C
FBgn0032350	6076.02	-0.0861316	0.0498758	-1.72692	0.0841816	0.282191	CG6287
FBgn0034403	2132.73	-0.11367	0.0658563	-1.72602	0.0843431	0.282396	CG18190
FBgn0030109	1688.39	-0.108035	0.0626061	-1.72562	0.0844152	0.282464	CG12121
FBgn0000221	210.414	-0.228889	0.13267	-1.72524	0.0844834	0.282464	brn
FBgn0051029	48.0287	-0.960045	0.557183	-1.72303	0.0848823	NA	CG31029
FBgn0067779	1145.98	-0.137708	0.0799271	-1.72292	0.0849022	0.283116	dbr
FBgn0038953	890.772	-0.132295	0.0767968	-1.72267	0.0849489	0.283116	CG18596
FBgn0267279	7.62682	-1.18395	0.687832	-1.72128	0.0852007	NA	asRNA:CR45715
FBgn0261885	4062.54	-0.147441	0.0857196	-1.72003	0.0854262	0.284184	osa
FBgn0026431	429.782	-0.184888	0.107496	-1.71995	0.0854419	0.284184	Grip75
FBgn0000228	2549.97	-0.115462	0.0671391	-1.71974	0.0854803	0.284184	Bsg25D
FBgn0036450	1684.54	-0.102793	0.0597824	-1.71945	0.0855317	0.284221	Tdrd3
FBgn0062413	671.359	-0.138936	0.0808388	-1.71868	0.0856724	0.284555	Ctr1A
FBgn0036988	614.417	-0.154291	0.0898045	-1.71808	0.0857827	0.284787	CG5262
FBgn0033101	868.342	-0.123898	0.0721589	-1.71702	0.0859758	0.285159	CG9436
FBgn0266281	7.11879	-1.23345	0.719148	-1.71516	0.0863167	NA	lncRNA:CR44966
FBgn0033316	811.745	-0.14554	0.0848556	-1.71515	0.0863182	0.28576	Gle1
FBgn0040064	2286.19	-0.126294	0.0737084	-1.71342	0.0866346	0.286657	yip2
FBgn0024991	801.683	-0.153183	0.0894183	-1.71311	0.0866926	0.286657	CG2694
FBgn0030703	3987.71	-0.0842885	0.0492049	-1.71301	0.0867108	0.286657	MSBP
FBgn0011761	28649.7	-0.108318	0.0632603	-1.71226	0.0868483	0.286843	dhd
FBgn0020300	46.4493	-0.532174	0.310844	-1.71203	0.0868914	NA	geko
FBgn0024806	1590.46	-0.123396	0.0721061	-1.71131	0.0870245	0.287197	DIP2
FBgn0053983	4.7274	-1.74034	1.01735	-1.71066	0.0871443	NA	obst-H
FBgn0032259	430.795	-0.175395	0.102696	-1.70791	0.087653	0.288259	CG6144
FBgn0032523	7.89693	-3.71858	2.17763	-1.70763	0.0877057	NA	CG16956
FBgn0032084	219.885	-0.256226	0.150055	-1.70754	0.087721	0.288259	CG13101
FBgn0004177	8478.52	-0.0616247	0.0361123	-1.70648	0.0879194	0.288761	mts
FBgn0029979	8611.02	-0.143501	0.0841402	-1.7055	0.0881005	0.289222	mahe
FBgn0031566	1365.95	-0.107411	0.0630087	-1.7047	0.088251	0.289447	CG2818
FBgn0039946	276.526	-0.185196	0.108734	-1.7032	0.0885305	0.290094	ATbp
FBgn0038223	1309.31	-0.135708	0.0797716	-1.70121	0.0889035	0.290912	Afti
FBgn0041210	2695.05	-0.118444	0.069645	-1.70069	0.089002	0.290987	HDAC4
FBgn0002524	2310.34	-0.0936593	0.05517	-1.69765	0.089574	0.292357	lace
FBgn0019925	2693.53	-0.0866411	0.0510574	-1.69694	0.0897088	0.292464	Surf4
FBgn0283461	67.1696	-2.72721	1.60815	-1.69587	0.08991	0.292715	Drs
FBgn0266129	45.7374	-0.562879	0.331999	-1.69542	0.0899951	NA	lov
FBgn0027513	273.995	-0.206468	0.121791	-1.69527	0.0900247	0.292953	ana2
FBgn0036846	423.106	-0.166867	0.0984628	-1.69472	0.0901282	0.29302	MESR6
FBgn0037773	136.463	-0.266712	0.157434	-1.69411	0.0902436	0.293261	CG5359
FBgn0082988	30.8726	-0.573049	0.338431	-1.69325	0.090408	NA	snoRNA:Psi28S-2442b
FBgn0028689	4475.46	-0.0631653	0.0373093	-1.69302	0.0904519	0.293667	Rpn6
FBgn0030514	1240.61	-0.121632	0.0718795	-1.69216	0.0906151	0.293808	CG9941
FBgn0261278	5511.72	-0.0871989	0.0515316	-1.69215	0.0906181	0.293808	grp
FBgn0053497	14.5465	-0.761875	0.45048	-1.69125	0.0907888	NA	Sdic2
FBgn0262872	5224.07	-0.0858798	0.0507805	-1.6912	0.0907993	0.294099	milt
FBgn0051864	152.589	-0.301797	0.178482	-1.69091	0.0908531	0.294099	Qtzl
FBgn0263855	693.131	-0.135294	0.0800179	-1.6908	0.0908759	0.294099	BubR1
FBgn0017558	1092.12	-0.121954	0.0721715	-1.68978	0.0910698	0.294523	Pdk
FBgn0036624	1059.52	-0.105703	0.0626056	-1.68839	0.0913364	0.294789	RAF2
FBgn0035677	9.12279	-1.18342	0.700977	-1.68825	0.0913635	NA	CG13293
FBgn0031182	244.31	-0.231568	0.137243	-1.68728	0.0915498	0.295205	Cyp6t1
FBgn0039654	760.24	-0.132307	0.0784149	-1.68727	0.0915519	0.295205	Brd8
FBgn0031816	33.8974	-0.807229	0.47866	-1.68643	0.0917123	NA	Rchy1
FBgn0020370	6340.2	-0.0777288	0.046107	-1.68584	0.0918276	0.295566	TppII
FBgn0035953	777.706	-0.131181	0.0779692	-1.68248	0.0924764	0.296697	CG5087
FBgn0259791	112.085	-0.394029	0.234295	-1.68176	0.0926153	0.297008	bora
FBgn0024352	7330.59	-0.0644503	0.0383316	-1.68139	0.0926875	0.297105	Stip1
FBgn0033814	2184.28	-0.136957	0.0815132	-1.68019	0.092921	0.297614	Qsox1
FBgn0042125	142.486	-0.295347	0.175788	-1.68014	0.0929306	0.297614	CG18787
FBgn0035025	1003.89	-0.11977	0.0712976	-1.67986	0.0929854	0.297654	uri
FBgn0052113	907.976	-0.132333	0.0788015	-1.67932	0.0930898	0.297854	Vps13D
FBgn0026080	419.526	-0.173714	0.103533	-1.67786	0.0933744	0.298359	Tip60
FBgn0033224	3037.35	-0.115308	0.0687568	-1.67704	0.0935355	0.298604	Nop17l
FBgn0028717	1539.07	-0.113052	0.0674441	-1.67623	0.093694	0.298816	Lnk
FBgn0051928	16.4051	-2.60838	1.55624	-1.67608	0.0937222	NA	CG31928
FBgn0035918	654.999	-0.153364	0.091503	-1.67605	0.0937275	0.298816	Cdc6
FBgn0011826	3609.29	-0.0706399	0.0421467	-1.67605	0.0937286	0.298816	Pp2B-14D
FBgn0037217	25.6105	-0.699008	0.417172	-1.67559	0.0938192	NA	CG14636
FBgn0036574	2477.9	-0.100773	0.0602229	-1.67334	0.094261	0.300107	elg1
FBgn0036106	19.3222	-2.53983	1.51839	-1.67271	NA	NA	CG6409
FBgn0051635	2234.9	-0.139064	0.0833204	-1.66902	0.0951127	0.302002	CG31635
FBgn0032883	700.454	-0.139292	0.0835177	-1.66781	0.0953531	0.302336	Rhau
FBgn0036715	298.582	-0.531993	0.319053	-1.66741	0.0954327	0.302336	Cad74A
FBgn0013773	928.307	-0.118793	0.071262	-1.66699	0.0955173	0.302336	Cyp6a22
FBgn0262536	7.65536	-7.08423	4.24994	-1.6669	NA	NA	AGO1
FBgn0027539	1015.26	-0.12033	0.0722546	-1.66537	0.0958398	0.302679	lili
FBgn0025185	180.124	-0.275444	0.165576	-1.66355	0.0962024	0.303417	az2
FBgn0085430	2724.7	-0.166901	0.100383	-1.66264	0.0963848	0.303586	CG34401
FBgn0036305	511.207	-0.155822	0.0937492	-1.66211	0.0964898	0.30367	CG10984
FBgn0013810	439.942	-0.175179	0.105411	-1.66186	0.0965404	0.30367	Dhc36C
FBgn0051145	887.203	-0.129713	0.0781256	-1.66031	0.0968524	0.304381	CG31145
FBgn0037234	1000.7	-0.111871	0.0674149	-1.65945	0.0970258	0.304732	CG9795
FBgn0011708	1408.66	-0.105545	0.0637066	-1.65674	0.0975713	0.30596	Syx5
FBgn0011232	953.892	-0.135162	0.0815859	-1.65669	0.0975824	0.30596	scat
FBgn0015576	51.821	-0.59853	0.361427	-1.65602	0.0977181	NA	alpha-Est8
FBgn0031696	820.37	-0.127576	0.0770549	-1.65565	0.0977927	0.306247	Bub1
FBgn0264492	6256.8	-0.0700391	0.0423138	-1.65523	0.0978778	0.306354	CkIIalpha
FBgn0010097	1008.72	-0.129944	0.0785605	-1.65407	0.0981139	0.306727	gammaTub37C
FBgn0032845	150.026	-0.296714	0.179563	-1.65242	0.0984485	0.307483	CG10747
FBgn0003444	1266.35	-0.133584	0.0808759	-1.65172	0.0985912	0.307793	smo
FBgn0010303	2250.26	-0.113821	0.0689477	-1.65084	0.0987721	0.308132	hep
FBgn0023458	4815.2	-0.131508	0.0796942	-1.65016	0.0989112	0.308383	Rbcn-3A
FBgn0026263	428.69	-0.190726	0.115739	-1.6479	0.0993727	0.309685	bip1
FBgn0028396	17.2684	-2.94876	1.78985	-1.64749	0.0994577	NA	TotA
FBgn0028997	137.008	-0.314717	0.191066	-1.64716	0.0995254	0.309907	nmdyn-D7
FBgn0042127	25.151	-0.641765	0.389766	-1.64654	0.0996532	NA	CG18789
FBgn0010038	246.937	-0.697927	0.424133	-1.64554	0.0998589	0.310789	GstD2
FBgn0038432	732.267	-0.135546	0.0823912	-1.64515	0.0999394	0.310903	CG14883
FBgn0015602	1143.76	-0.113765	0.0691714	-1.64468	0.100035	0.310928	BEAF-32
FBgn0038765	101.915	-0.330848	0.201189	-1.64446	0.10008	0.310931	CG4424
FBgn0038930	4.81434	-1.90158	1.15726	-1.64317	0.100348	NA	BomT3
FBgn0024365	2358.18	-0.0938243	0.0571476	-1.64179	0.100634	0.312241	CG12773
FBgn0261985	2417.65	-0.0962633	0.0586333	-1.64178	0.100635	0.312241	Ptpmeg
FBgn0038273	107.579	-0.340905	0.207899	-1.63976	0.101055	0.313271	CG14860
FBgn0002521	1772.54	-0.119805	0.0731362	-1.63811	0.101399	0.313924	pho
FBgn0027095	1319.89	-0.122604	0.0748625	-1.63772	0.101479	0.314034	Manf
FBgn0032311	64.2285	-0.413709	0.252757	-1.63679	0.101675	0.314502	CG12517
FBgn0262484	59.6266	-2.7876	1.70317	-1.63671	NA	NA	CG43074
FBgn0040020	601.639	-0.153385	0.0937496	-1.63612	0.101815	0.314662	MED21
FBgn0019985	51.9176	-0.408115	0.249482	-1.63585	0.101871	NA	mGluR
FBgn0039633	2349.83	-0.243083	0.148704	-1.63468	0.102117	0.315355	CG11873
FBgn0052218	262.562	-0.273817	0.167668	-1.63309	0.102451	0.315934	lncRNA:CR32218
FBgn0033088	265.275	-0.205246	0.125883	-1.63045	0.103005	0.317368	PGAP3
FBgn0085786	23.8637	-0.615705	0.377711	-1.63009	0.103082	NA	CR41501
FBgn0260653	42.5753	-0.442051	0.271359	-1.62903	0.103307	NA	serp
FBgn0034494	1159.48	-0.139966	0.0859331	-1.62878	0.103359	0.318181	CG10444
FBgn0000247	1546.49	-0.12449	0.076497	-1.62738	0.103656	0.318794	ca
FBgn0020392	3476.93	-0.0794115	0.0487972	-1.62738	0.103657	0.318794	Nmt
FBgn0003870	4974.97	-0.0987581	0.0606919	-1.6272	0.103694	0.318794	ttk
FBgn0019972	853.39	-0.123744	0.0760673	-1.62677	0.103786	0.318799	Drice
FBgn0267758	30.5047	-0.593099	0.364615	-1.62665	0.103812	NA	asRNA:CR46089
FBgn0026573	1973.16	-0.109148	0.0671349	-1.6258	0.103992	0.318892	ADD1
FBgn0033177	422.106	-0.156087	0.0960069	-1.62579	0.103995	0.318892	CG11141
FBgn0034145	181.768	-0.342466	0.210653	-1.62573	0.104007	0.318892	CG5065
FBgn0039056	2728.87	-0.0961493	0.0591558	-1.62536	0.104087	0.318892	CenB1A
FBgn0041150	2411	-0.0929815	0.0572185	-1.62503	0.104157	0.31897	hoe1
FBgn0034530	10.4283	-0.950243	0.584994	-1.62436	0.104298	NA	Rcd6
FBgn0050467	400.376	-0.169258	0.104265	-1.62335	0.104515	0.31957	CG30467
FBgn0039875	1300.35	-0.0965004	0.0594596	-1.62296	0.104599	0.31957	sip3
FBgn0039234	1440.91	-0.104219	0.0642202	-1.62284	0.104624	0.31957	Nct
FBgn0033259	937.5	-0.1158	0.0714641	-1.62039	0.105148	0.320306	Tmem63
FBgn0023395	490.644	-0.205801	0.12702	-1.62022	0.105185	0.320306	Chd3
FBgn0000212	2419.62	-0.0986534	0.0608892	-1.62021	0.105187	0.320306	brm
FBgn0030582	2844.65	-0.0762209	0.0470494	-1.62002	0.105228	0.320306	CG14411
FBgn0039916	7.44485	-1.09564	0.67694	-1.61852	0.10555	NA	Ekar
FBgn0004638	1788.26	-0.090324	0.0558927	-1.61603	0.106089	0.322028	drk
FBgn0034542	1334.69	-0.0978984	0.0605839	-1.61592	0.106113	0.322028	Fem-1
FBgn0035540	414.235	-0.177415	0.109825	-1.61543	0.106218	0.32221	Syx17
FBgn0027582	2892.38	-0.0984546	0.0610022	-1.61395	0.106538	0.322619	CG6230
FBgn0261108	1463.73	-0.101732	0.0630489	-1.61354	0.106627	0.322619	Atg13
FBgn0052668	6.46604	-1.54662	0.958726	-1.6132	0.106701	NA	CG32668
FBgn0027376	12.0743	-0.870353	0.540131	-1.61137	0.107099	NA	rha
FBgn0037900	448.452	-0.156757	0.0973145	-1.61083	0.107217	0.323783	CG5276
FBgn0033569	538.385	-0.149823	0.0930159	-1.61072	0.107241	0.323783	CG12942
FBgn0284220	12728.7	-0.0925141	0.0574763	-1.6096	0.107484	0.323827	Top2
FBgn0030189	94.7204	-0.316119	0.196466	-1.60903	0.10761	0.324069	CG2909
FBgn0264839	18.7264	-0.756435	0.470163	-1.60888	0.107643	NA	asRNA:CR44047
FBgn0004607	25.4959	-0.625148	0.389087	-1.6067	0.108119	NA	zfh2
FBgn0002791	760.882	-0.142717	0.088829	-1.60665	0.108132	0.325062	mr
FBgn0035001	6199.53	-0.110912	0.0690666	-1.60587	0.108302	0.325062	Slik
FBgn0050389	2482.58	-0.104267	0.0649298	-1.60584	0.108308	0.325062	CG30389
FBgn0033377	2056.3	-0.0886227	0.0552058	-1.60531	0.108425	0.325266	Pgm2a
FBgn0037655	3618.65	-0.0780653	0.0487064	-1.60277	0.108985	0.326421	Kcmf1
FBgn0261823	1043.06	-0.143096	0.0892823	-1.60274	0.108992	0.326421	Asx
FBgn0010314	581.405	-0.195204	0.121827	-1.60231	0.109088	0.326571	Cks30A
FBgn0036729	5.24789	-1.64761	1.0284	-1.60211	0.109131	NA	CG13733
FBgn0053180	1045.14	-0.11906	0.074321	-1.60197	0.109162	0.326653	Ranbp16
FBgn0035631	2545.21	-0.0713144	0.0445414	-1.60108	0.10936	0.326692	Txl
FBgn0032643	3353.39	-0.0791572	0.0494597	-1.60044	0.109502	0.326855	GCS2beta
FBgn0020621	1867.09	-0.117791	0.0736349	-1.59967	0.109672	0.327212	Pkn
FBgn0037592	784.463	-0.119105	0.0745106	-1.5985	0.109932	0.327661	CG11737
FBgn0037468	3602.41	-0.0857101	0.053623	-1.59838	0.109958	0.327661	CG1943
FBgn0026323	1632.29	-0.0822294	0.0514512	-1.5982	0.109998	0.327661	Tak1
FBgn0032938	1763.34	-0.0888305	0.0556242	-1.59698	0.110271	0.328167	CG8671
FBgn0051807	29.8179	-0.565661	0.35442	-1.59602	0.110485	NA	CG31807
FBgn0259212	3551.28	-0.1202	0.0753176	-1.59592	0.110508	0.328594	cno
FBgn0266005	371.112	-0.460126	0.288482	-1.59499	0.110714	0.329071	lncRNA:CR44779
FBgn0032814	654.451	-0.132806	0.0832874	-1.59455	0.110813	0.329211	CG10366
FBgn0037472	672.945	-0.159593	0.10014	-1.59369	0.111005	0.329379	CG10098
FBgn0039169	643.831	-0.129237	0.0811359	-1.59285	0.111193	0.329801	Spps
FBgn0024555	2865.37	-0.108112	0.0679992	-1.5899	0.111856	0.33109	flfl
FBgn0032004	12.7302	-0.89485	0.562939	-1.58961	0.111924	NA	CG8292
FBgn0044871	395.492	-0.155101	0.0975975	-1.58919	0.112018	0.331135	Gos28
FBgn0039067	319.911	-0.184912	0.116357	-1.58917	0.112022	0.331135	wda
FBgn0036913	1998.27	-0.105642	0.0665015	-1.58857	0.112157	0.331135	Usp32
FBgn0032644	415.584	-0.159827	0.100611	-1.58857	0.112158	0.331135	CG5131
FBgn0083962	1471.49	-0.10865	0.0684368	-1.5876	0.112378	0.331545	CG34126
FBgn0032026	12999.4	-0.0751982	0.0473776	-1.58721	0.112465	0.331545	CG7627
FBgn0000256	674.345	-0.12204	0.0769959	-1.58502	0.112961	0.332492	capu
FBgn0013765	1486.57	-0.0978762	0.0617564	-1.58488	0.112995	0.332492	cnn
FBgn0035754	162.208	-0.23112	0.145851	-1.58463	0.113052	0.332521	MED4
FBgn0011481	5621.99	-0.0753768	0.0476129	-1.58312	0.113395	0.333254	Ssdp
FBgn0002878	368.719	-0.177612	0.112286	-1.58177	0.113701	0.334015	mus101
FBgn0052226	419.471	-0.163917	0.103669	-1.58116	0.113841	0.334287	Pex23
FBgn0001612	1005.98	-0.106937	0.0676653	-1.58038	0.114021	0.334537	Grip91
FBgn0038248	6.66894	-1.24383	0.787163	-1.58014	0.114076	NA	CG7886
FBgn0061476	194.822	-0.238593	0.151092	-1.57912	0.114308	0.334823	Zwilch
FBgn0265590	127.55	-0.35131	0.222765	-1.57705	0.114785	0.335803	lncRNA:CR44417
FBgn0032249	153.478	-0.2988	0.189643	-1.57559	0.11512	0.336505	TBC1D16
FBgn0034468	5.3811	-6.69292	4.25081	-1.57451	NA	NA	Obp56a
FBgn0033337	501.04	-0.162313	0.103103	-1.57428	0.115422	0.337247	CG8272
FBgn0032433	7.99424	-1.45362	0.923929	-1.5733	0.115649	NA	Oatp33Ea
FBgn0036566	2522.11	-0.0920923	0.0585394	-1.57317	0.11568	0.337613	ClC-c
FBgn0043005	4.62799	-1.32358	0.841362	-1.57314	0.115686	NA	prt
FBgn0036449	1439.91	-0.146007	0.0928411	-1.57265	0.115799	0.337791	bmm
FBgn0037359	208.288	-0.240062	0.152834	-1.57074	0.116244	0.338781	MED27
FBgn0036842	1504.33	-0.0827214	0.0526696	-1.57057	0.116282	0.338781	Ugt316A1
FBgn0035294	619.708	-0.119556	0.0762288	-1.56839	0.116791	0.339844	Mfap1
FBgn0035812	1139.82	-0.0976863	0.0623176	-1.56756	0.116985	0.340206	CG7457
FBgn0017581	22923	-0.0832087	0.0531329	-1.56605	0.117338	0.340956	Lk6
FBgn0040212	280.26	-0.199734	0.12758	-1.56556	0.117452	0.341064	Dhap-at
FBgn0013718	2825.56	-0.0753767	0.0481945	-1.56401	0.117815	0.341839	nuf
FBgn0266449	2358.45	-0.0784097	0.0501486	-1.56355	0.117924	0.341889	Kr-h2
FBgn0031434	305.537	-0.190366	0.121848	-1.56233	0.11821	0.342272	insv
FBgn0037151	59.7868	-0.422936	0.270742	-1.56214	0.118255	0.342272	CG7130
FBgn0032051	3833.9	-0.064672	0.0414501	-1.56024	0.118704	0.342917	CG13097
FBgn0033935	267.558	-0.189076	0.121189	-1.56017	0.118721	0.342917	Sin1
FBgn0011774	479.872	-0.16764	0.107464	-1.55995	0.118771	0.342921	Irbp
FBgn0026326	1049.92	-0.110727	0.071037	-1.55872	0.119064	0.343504	Mad1
FBgn0030466	1028.74	-0.116979	0.0751143	-1.55735	0.119387	0.343859	CG15744
FBgn0039026	1656.21	-0.117372	0.0754313	-1.55601	0.119706	0.344427	CG7029
FBgn0035627	194.914	-0.213498	0.137218	-1.55591	0.119731	0.344427	Sse
FBgn0036008	762.399	-0.123761	0.0795733	-1.55531	0.119873	0.344621	CG3408
FBgn0086711	570.338	-0.176984	0.1138	-1.55521	0.119896	0.344621	mol
FBgn0032721	2750.25	-0.0696454	0.0448021	-1.55451	0.120063	0.344821	CG10602
FBgn0263391	3834.31	-0.100721	0.0648081	-1.55414	0.120151	0.344876	hts
FBgn0046704	1979.09	-0.105756	0.0680573	-1.55393	0.120202	0.344876	Liprin-alpha
FBgn0015279	2290.78	-0.0782153	0.0503404	-1.55373	0.120249	0.344876	Pi3K92E
FBgn0032251	140.804	-0.292472	0.188253	-1.55361	0.120277	0.344876	Nse4
FBgn0033132	38.2308	-0.554722	0.357229	-1.55285	0.12046	NA	Tsp42Ej
FBgn0035640	401.919	-0.17483	0.112619	-1.5524	0.120567	0.345275	mad2
FBgn0026179	1190.51	-0.108202	0.0697082	-1.55221	0.120612	0.345275	siz
FBgn0003744	2562.8	-0.0729693	0.047025	-1.55171	0.120731	0.345465	trc
FBgn0027086	6596.96	-0.0691863	0.0445924	-1.55153	0.120776	0.345465	IleRS
FBgn0041111	1279.38	-0.108055	0.0696983	-1.55033	0.121063	0.345804	lilli
FBgn0032339	1051.56	-0.0966204	0.0623458	-1.54975	0.121202	0.345804	Wdr59
FBgn0037734	960.572	-0.115937	0.074826	-1.54942	0.12128	0.345804	trbd
FBgn0015772	2502.33	-0.100572	0.0649519	-1.5484	0.121526	0.345804	Nak
FBgn0003656	5188.3	-0.0791441	0.0511155	-1.54834	0.121541	0.345804	sws
FBgn0039261	2475.07	-0.0892639	0.0576533	-1.54829	0.121554	0.345804	Ythdf
FBgn0036395	160.263	-0.252521	0.163109	-1.54818	0.121579	0.345804	CG17361
FBgn0036777	17.5784	-0.631467	0.408391	-1.54623	0.122049	NA	CG7341
FBgn0039214	2841.42	-0.122292	0.0791246	-1.54556	0.12221	0.346905	puf
FBgn0051159	215.692	-0.199775	0.129258	-1.54556	0.122212	0.346905	mRRF2
FBgn0021761	3857.9	-0.0705468	0.0456774	-1.54446	0.122478	0.347507	Nup154
FBgn0004650	9581.75	-0.0957634	0.0620343	-1.54372	0.122657	0.34761	fs(1)N
FBgn0031950	904.418	-0.113416	0.0735123	-1.54281	0.122877	0.347815	Herp
FBgn0264006	74.9336	-0.295387	0.191558	-1.54202	0.123068	0.348217	dysc
FBgn0259167	25.776	-0.602916	0.391419	-1.54033	0.123479	NA	CG42272
FBgn0015553	1396.91	-0.0997369	0.0647632	-1.54002	0.123555	0.349313	tos
FBgn0028695	6437.43	-0.0632039	0.0410577	-1.53939	0.123709	0.349511	Rpn1
FBgn0032472	4.40349	-2.22753	1.44761	-1.53876	0.123863	NA	CG9928
FBgn0037332	748.334	-0.119729	0.0778214	-1.53852	0.123923	0.349655	Hcs
FBgn0013726	4343.25	-0.0664563	0.0432275	-1.53736	0.124204	0.35017	pnut
FBgn0083013	12.6844	-0.83196	0.542175	-1.53449	0.12491	NA	snoRNA:Psi28S-1060
FBgn0039187	1998.62	-0.088963	0.0579762	-1.53447	0.124913	0.351655	CG6454
FBgn0034068	2523.47	-0.086819	0.0565815	-1.53441	0.12493	0.351655	casp
FBgn0264907	19.2165	-0.990004	0.64527	-1.53425	0.124969	NA	CG44098
FBgn0023097	1692.27	-0.106229	0.0692674	-1.53361	0.125126	0.351928	bon
FBgn0263102	7078.03	-0.0856998	0.0559725	-1.53111	0.125743	0.3531	psq
FBgn0050005	291.305	-0.192681	0.12612	-1.52776	0.126572	0.355004	GstT2
FBgn0036039	751.249	-0.116617	0.0764076	-1.52624	0.126949	0.355779	Naa60
FBgn0037218	2128.5	-0.0842986	0.0552437	-1.52594	0.127024	0.35585	aux
FBgn0044324	3502.71	-0.077782	0.0509863	-1.52555	0.127123	0.355984	Chro
FBgn0023518	1672.88	-0.132983	0.0872374	-1.52439	0.127413	0.356372	trr
FBgn0051198	5.23496	-3.14615	2.06571	-1.52304	0.127749	NA	CG31198
FBgn0034854	2022.75	-0.0957344	0.06293	-1.52128	0.128188	0.358258	Golgin245
FBgn0263392	93.443	-0.393337	0.258622	-1.52089	0.128287	0.358392	Tet
FBgn0042085	2518.32	-0.124516	0.0818938	-1.52046	0.128395	0.358552	Bap170
FBgn0031865	53.549	-0.622124	0.409865	-1.51788	0.129046	NA	Nha1
FBgn0032225	28.0565	-0.527136	0.347439	-1.5172	0.129215	NA	CG5022
FBgn0030396	614.257	-0.114456	0.0754904	-1.51617	0.129476	0.361009	CG2556
FBgn0030008	387.884	-0.141654	0.0934298	-1.51616	0.129479	0.361009	CG2129
FBgn0262871	1402.38	-0.103893	0.0685826	-1.51486	0.129808	0.361577	lute
FBgn0001301	1364.86	-0.0890522	0.0588066	-1.51432	0.129944	0.361577	kel
FBgn0061492	710.881	-0.126697	0.0836691	-1.51427	0.129959	0.361577	loj
FBgn0023508	1522.72	-0.0866251	0.0572107	-1.51414	0.12999	0.361577	Ocrl
FBgn0001319	40.7045	-2.21154	1.46165	-1.51304	0.130268	NA	kn
FBgn0037659	1933.25	-0.0915076	0.0604802	-1.51302	0.130275	0.361801	Kdm2
FBgn0027567	6878.96	-0.0547108	0.036171	-1.51256	0.130391	0.361982	CG8108
FBgn0260858	1252.77	-0.115324	0.0762544	-1.51235	0.130444	0.361986	Ykt6
FBgn0032258	844.623	-0.109149	0.0721912	-1.51195	0.130547	0.36213	Cog4
FBgn0038584	608.068	-0.134007	0.0886701	-1.5113	0.130713	0.362306	mTerf5
FBgn0038295	7.38377	-1.11447	0.737593	-1.51096	0.130799	NA	Gyc88E
FBgn0266412	10.2169	-3.2193	2.13065	-1.51094	0.130803	NA	lncRNA:CR45052
FBgn0262577	5.66058	-1.94772	1.28954	-1.5104	0.13094	NA	CG43117
FBgn0052277	8.30737	-2.87043	1.90122	-1.50979	NA	NA	CG32277
FBgn0013531	154.207	-0.244931	0.162239	-1.50969	0.131122	0.363156	MED20
FBgn0034590	827.818	-0.128991	0.0854985	-1.5087	0.131377	0.363717	Magi
FBgn0036689	120.633	-0.432435	0.286704	-1.5083	0.131479	0.363857	CG7730
FBgn0038872	1494.19	-0.0920389	0.0610622	-1.5073	0.131735	0.364423	Nelf-A
FBgn0015396	1805.59	-0.116045	0.0770048	-1.50699	0.131814	0.364447	jumu
FBgn0263974	1774.95	-0.113394	0.075252	-1.50686	0.131847	0.364447	qin
FBgn0003943	5855.96	-0.0664549	0.0441739	-1.50439	0.132481	0.365343	Ubi-p63E
FBgn0052446	1268.03	-0.117861	0.0783812	-1.50369	0.132662	0.365451	Atox1
FBgn0038593	681.666	-0.132275	0.0879815	-1.50344	0.132727	0.365451	Vps39
FBgn0015903	2951.32	-0.079249	0.0527241	-1.50309	0.132816	0.365526	apt
FBgn0011206	168.42	-0.225347	0.149939	-1.50293	0.132857	0.365526	bol
FBgn0033702	16.6203	-0.814516	0.542059	-1.50263	0.132933	NA	CG8854
FBgn0030938	280.235	-0.183063	0.121841	-1.50247	0.132975	0.365708	CG15047
FBgn0036053	1777.74	-0.0962985	0.0641115	-1.50205	0.133085	0.365868	iPLA2-VIA
FBgn0261787	2521.17	-0.0832703	0.0554669	-1.50126	0.133288	0.366141	brun
FBgn0260970	4678.96	-0.119926	0.0799549	-1.49992	0.133636	0.366671	Ubr3
FBgn0003391	3845.44	-0.0916301	0.0611008	-1.49966	0.133704	0.366671	shg
FBgn0033815	12.414	-0.938207	0.626263	-1.4981	0.134107	NA	CG4676
FBgn0035078	30.2842	-0.753378	0.504138	-1.49439	0.135074	NA	Tpc2
FBgn0260789	1166.23	-0.122392	0.0819306	-1.49385	0.135216	0.369531	mxc
FBgn0036194	1146.67	-0.122637	0.0820955	-1.49384	0.135218	0.369531	Dph1
FBgn0030969	791.736	-0.110121	0.0737336	-1.4935	0.135306	0.369531	Usp39
FBgn0250820	1085.54	-0.101555	0.0679986	-1.49349	0.135308	0.369531	meigo
FBgn0032974	1123.64	-0.0964109	0.0645813	-1.49286	0.135473	0.369531	CG3651
FBgn0043796	650.426	-0.124859	0.0836376	-1.49285	0.135476	0.369531	CG12219
FBgn0038968	4132.48	-0.0930626	0.0623451	-1.4927	0.135515	0.369531	CG12499
FBgn0030789	917.309	-0.10648	0.0713657	-1.49203	0.135691	0.369725	Rrp45
FBgn0046222	1253.75	-0.0991796	0.0665441	-1.49043	0.13611	0.370011	Wdr33
FBgn0259246	5.09146	-1.12569	0.755433	-1.49012	0.136192	NA	brp
FBgn0026427	2023.79	-0.106835	0.0717194	-1.48962	0.136324	0.370449	Su(var)2-HP2
FBgn0261989	22.5692	-2.23237	1.49901	-1.48923	NA	NA	CG42807
FBgn0037616	19.6302	-0.625001	0.419703	-1.48915	0.136448	NA	CG8136
FBgn0036761	1340.47	-0.105743	0.0710331	-1.48864	0.136583	0.370867	MED19
FBgn0028360	3537.61	-0.0836896	0.0562877	-1.48682	0.137063	0.371885	Cdc7
FBgn0042134	14513.4	-0.0684072	0.0460493	-1.48552	0.137406	0.372088	Capr
FBgn0030344	1747.12	-0.0951381	0.0640467	-1.48545	0.137425	0.372088	Nrd1
FBgn0010747	2520.47	-0.0769175	0.0517811	-1.48543	0.137429	0.372088	Srp54k
FBgn0001324	1170.37	-0.132277	0.089138	-1.48396	0.13782	0.37251	kto
FBgn0030833	842.126	-0.126036	0.0849447	-1.48374	0.137877	0.372521	CG8915
FBgn0039120	4642.56	-0.0819484	0.055268	-1.48275	0.138142	0.373094	Nup98-96
FBgn0029819	825.253	-0.123763	0.0835362	-1.48155	0.138461	0.373591	Usp30
FBgn0004643	1270.52	-0.0992691	0.0670077	-1.48146	0.138485	0.373591	Zw10
FBgn0027496	859.753	-0.107231	0.0724067	-1.48095	0.13862	0.373814	epsilonCOP
FBgn0051681	56.6597	-3.80897	2.57201	-1.48093	NA	NA	CG31681
FBgn0031126	2223.75	-0.0784659	0.0530147	-1.48008	0.138852	0.374155	Cyp6v1
FBgn0026577	2552.27	-0.123869	0.083769	-1.4787	0.13922	0.374728	CG8677
FBgn0030245	3363.66	-0.0911528	0.0616624	-1.47826	0.139339	0.374896	CG1637
FBgn0038659	1024.65	-0.0985368	0.0667023	-1.47726	0.139605	0.375217	EndoA
FBgn0266521	4304.75	-0.0913992	0.0618714	-1.47724	0.13961	0.375217	stai
FBgn0265140	2110.55	-0.0962603	0.0652108	-1.47614	0.139906	0.375847	Meltrin
FBgn0001114	23.2809	-1.18385	0.802574	-1.47507	0.140195	NA	Glt
FBgn0036770	1504.58	-0.167653	0.113671	-1.4749	0.140238	0.376394	Prestin
FBgn0038815	72.9338	-0.316772	0.214777	-1.47489	0.140243	0.376394	CG5466
FBgn0026314	8.35012	-1.24107	0.841589	-1.47468	0.1403	NA	Ugt35B1
FBgn0031871	805.153	-0.118966	0.0807047	-1.47409	0.140456	0.376663	Fgop2
FBgn0035802	1917.4	-0.110978	0.0752892	-1.47402	0.140476	0.376663	Pura
FBgn0015477	4323.3	-0.0783018	0.0531321	-1.47372	0.140557	0.376723	Rme-8
FBgn0035462	266.926	-0.165441	0.112296	-1.47326	0.140682	0.376723	IntS10
FBgn0037730	11.41	-0.938868	0.637559	-1.4726	0.14086	NA	CG9444
FBgn0266657	10.5265	-0.885938	0.602126	-1.47135	0.141197	NA	asRNA:CR45164
FBgn0023495	5.98322	-1.1171	0.759673	-1.47051	0.141425	NA	Lip3
FBgn0010423	18.8769	-0.708429	0.482029	-1.46968	0.141648	NA	TpnC47D
FBgn0031664	688.484	-0.122634	0.0835546	-1.46772	0.142181	0.379365	CG8892
FBgn0038984	2290.24	-0.0739992	0.0504318	-1.46731	0.142291	0.379371	AdipoR
FBgn0028408	5710.65	-0.0820338	0.0559281	-1.46677	0.142438	0.37962	Drep2
FBgn0051431	413.271	-0.194306	0.132506	-1.4664	0.142541	0.37975	CG31431
FBgn0263998	1845.06	-0.0911828	0.0621935	-1.46611	0.142617	0.379811	Ack-like
FBgn0243513	90.1049	-0.307183	0.209599	-1.46557	0.142764	0.379916	cnir
FBgn0035121	17450.8	-0.0548877	0.037465	-1.46504	0.14291	0.380162	Tudor-SN
FBgn0033090	15.6981	-0.728268	0.498079	-1.46215	0.143699	NA	CG15909
FBgn0043535	7.98597	-4.58782	3.13803	-1.46201	0.14374	NA	Obp57a
FBgn0037188	1043.56	-0.094763	0.0648621	-1.46099	0.144018	0.382533	CG7369
FBgn0026738	484.959	-0.131196	0.0898408	-1.46031	0.144204	0.382883	CG7857
FBgn0030640	7.07172	-0.975331	0.667906	-1.46028	0.144212	NA	CG6294
FBgn0030859	4.2973	-1.39415	0.955281	-1.45941	0.144452	NA	CG12990
FBgn0034674	794.424	-0.122958	0.084283	-1.45887	0.144602	0.383363	CG9304
FBgn0024983	903.875	-0.105945	0.0726736	-1.45782	0.144891	0.38384	CG4293
FBgn0031377	1210.39	-0.104602	0.0718123	-1.45661	0.145225	0.384581	CG15356
FBgn0039613	23.3313	-0.736327	0.505817	-1.45572	0.14547	NA	Nepl20
FBgn0036278	59.1309	-1.98379	1.36727	-1.45092	0.146803	0.387455	CrzR
FBgn0041781	1987.62	-0.0744783	0.0513672	-1.44992	0.147081	0.387899	SCAR
FBgn0033010	1064.93	-0.118837	0.0820605	-1.44816	0.147572	0.388613	Atf6
FBgn0032193	142.267	-0.255346	0.176362	-1.44785	0.147659	0.388699	CG5727
FBgn0035346	724.461	-0.131473	0.0909137	-1.44613	0.148142	0.389533	CG1146
FBgn0262103	1289.22	-0.129055	0.0892925	-1.44531	0.148372	0.389704	Sik3
FBgn0033783	1592.88	-0.0780542	0.0540374	-1.44445	0.148613	0.390047	CG17019
FBgn0024291	1452.88	-0.122299	0.0847601	-1.44288	0.149054	0.390915	Sirt1
FBgn0026616	630.753	-0.14611	0.101436	-1.44042	0.149749	0.391815	alpha-Man-IIb
FBgn0029893	3027.32	-0.0878805	0.0610263	-1.44004	0.149856	0.391815	CG14442
FBgn0031535	520.348	-0.165472	0.114941	-1.43962	0.149974	0.391815	CG12795
FBgn0286809	914.901	-0.119928	0.0833084	-1.43957	0.14999	0.391815	xmas
FBgn0037368	482.257	-0.144077	0.100088	-1.43951	0.150007	0.391815	CG1239
FBgn0034315	875.477	-0.128181	0.0891056	-1.43853	0.150283	0.391872	CG5721
FBgn0037980	245.305	-0.187411	0.130326	-1.43802	0.150429	0.391872	DCAF12
FBgn0000567	413.031	-0.18659	0.129759	-1.43797	0.150441	0.391872	Eip74EF
FBgn0029114	595.906	-0.136573	0.0950059	-1.43753	0.150569	0.391872	Tollo
FBgn0028541	1172.15	-0.0989071	0.0688393	-1.43678	0.15078	0.391872	TM9SF4
FBgn0050377	2289.06	-0.10825	0.0753464	-1.43669	0.150805	0.391872	CG30377
FBgn0038114	33.1233	-0.556547	0.387946	-1.4346	0.151401	NA	CG11670
FBgn0261805	12.3577	-0.774226	0.539755	-1.4344	0.151457	NA	CG42751
FBgn0261610	588.276	-0.128201	0.0894427	-1.43333	0.151763	0.393406	CG42699
FBgn0027598	2340.01	-0.0761183	0.0531085	-1.43326	0.151784	0.393406	cindr
FBgn0031818	875.833	-0.0962428	0.0671498	-1.43325	0.151785	0.393406	CG9536
FBgn0035210	152.884	-0.247239	0.172841	-1.43044	0.15259	0.394989	msd5
FBgn0030048	486.318	-0.156682	0.109673	-1.42863	0.15311	0.395679	CG12112
FBgn0050343	22.209	-0.600547	0.420738	-1.42737	0.153474	NA	Tsen15
FBgn0037078	12.0081	-0.870771	0.610136	-1.42718	0.153529	NA	CG12971
FBgn0004698	5358.08	-0.0602876	0.0422552	-1.42675	0.153652	0.396247	Xpc
FBgn0021776	14.7242	-0.76529	0.536448	-1.42659	0.153698	NA	mira
FBgn0263600	817.023	-0.11929	0.0836309	-1.42639	0.153757	0.396336	DNApol-delta
FBgn0037105	512.825	-0.128489	0.0901041	-1.426	0.153867	0.396477	S1P
FBgn0015615	1663.65	-0.0885326	0.0620993	-1.42566	0.153966	0.396586	SMC3
FBgn0033017	1364.57	-0.0866822	0.0608142	-1.42536	0.154053	0.396664	CG10465
FBgn0261671	1983.7	-0.125909	0.0883506	-1.42511	0.154126	0.396664	tweek
FBgn0030336	3982.42	-0.0823056	0.0577953	-1.42409	0.154421	0.396891	CG1578
FBgn0260990	2289.04	-0.0963453	0.0676646	-1.42387	0.154485	0.396911	yata
FBgn0052699	2509.78	-0.0712714	0.0500841	-1.42303	0.154726	0.397097	LPCAT
FBgn0029804	17.7834	-0.690033	0.48495	-1.4229	0.154767	NA	CG3097
FBgn0036837	3130.07	-0.0854165	0.060099	-1.42126	0.15524	0.397561	CG18135
FBgn0051495	126.403	-0.276146	0.194307	-1.42119	0.155262	0.397561	CG31495
FBgn0036141	959.324	-0.126532	0.0890359	-1.42113	0.155278	0.397561	wls
FBgn0041004	6.59756	-1.17966	0.8306	-1.42025	0.155534	NA	CG17715
FBgn0033677	394.518	-0.164329	0.115708	-1.4202	0.15555	0.398017	CG8321
FBgn0262582	4125.12	-0.107711	0.0758498	-1.42006	0.155591	0.398017	cic
FBgn0266557	12412.3	-0.199509	0.140658	-1.41839	0.156076	0.398822	kis
FBgn0032817	1263.67	-0.129378	0.091235	-1.41808	0.156169	0.398916	CG10631
FBgn0034722	1499.16	-0.0845273	0.0596666	-1.41666	0.156582	0.399684	Rtf1
FBgn0260766	7.53038	-1.11217	0.786035	-1.41491	0.157095	NA	CG42564
FBgn0033913	13.8123	-0.7752	0.548185	-1.41412	0.157326	NA	CG8468
FBgn0035148	595.603	-0.131299	0.0929281	-1.41291	0.157682	0.401423	CG3402
FBgn0038301	234.152	-0.194021	0.137332	-1.41279	0.157718	0.401423	CG6654
FBgn0261550	2685.4	-0.0846449	0.0599761	-1.41131	0.158153	0.402051	CG42668
FBgn0003310	4122.43	-0.0927914	0.0657735	-1.41077	0.158312	0.402051	S
FBgn0005596	2393.25	-0.0847276	0.0600616	-1.41068	0.158339	0.402051	yem
FBgn0029878	3326.56	-0.0781472	0.0554026	-1.41053	0.158382	0.402051	Pat1
FBgn0037684	6.16893	-1.35598	0.962289	-1.40912	0.158798	NA	Srr
FBgn0033302	10.4891	-0.837695	0.594499	-1.40908	0.158812	NA	Cyp6a14
FBgn0285971	524.055	-0.123646	0.0877537	-1.40901	0.158831	0.402661	prg
FBgn0034629	1072.87	-0.095382	0.0677325	-1.40822	0.159067	0.403115	Acox57D-d
FBgn0010215	2508.68	-0.0714678	0.0507691	-1.4077	0.159219	0.403355	alpha-Cat
FBgn0265929	13.533	-1.96967	1.39957	-1.40734	0.159328	NA	lncRNA:CR44718
FBgn0052438	1295.9	-0.0967133	0.0687589	-1.40656	0.159559	0.404023	SMC5
FBgn0038586	313.03	-0.17244	0.122667	-1.40575	0.159797	0.404157	CG7168
FBgn0039189	219.248	-0.214826	0.15282	-1.40574	0.159801	0.404157	CG18528
FBgn0022764	7263.43	-0.113737	0.0809317	-1.40535	0.159918	0.404157	Sin3A
FBgn0036919	1171.61	-0.0930743	0.0662844	-1.40417	0.160269	0.404635	Grasp65
FBgn0051195	1340.7	-0.106651	0.0759862	-1.40356	0.160449	0.404874	CG31195
FBgn0026378	496.729	-0.132322	0.0943092	-1.40307	0.160596	0.405102	Rep
FBgn0261862	1769.52	-0.0884109	0.0630477	-1.40229	0.16083	0.405267	whd
FBgn0039073	798.791	-0.112253	0.0800506	-1.40227	0.160834	0.405267	CG4408
FBgn0034789	49.5038	-0.441956	0.315361	-1.40143	0.161086	NA	PIP5K59B
FBgn0037638	1010.35	-0.0886686	0.0632855	-1.40109	0.161188	0.405638	CG8379
FBgn0032717	1605.78	-0.109727	0.0783174	-1.40106	0.161196	0.405638	CG10600
FBgn0084017	4.0765	-1.479	1.05686	-1.39944	0.161682	NA	CR41454
FBgn0033636	3092.56	-0.138807	0.0993913	-1.39657	0.162544	0.407542	tou
FBgn0036481	21.507	-0.710507	0.508833	-1.39635	0.16261	NA	CG16959
FBgn0034186	235.007	-0.174051	0.124668	-1.39612	0.162677	0.407608	CG8950
FBgn0037117	1008.54	-0.0905227	0.0648476	-1.39593	0.162736	0.407608	CG11248
FBgn0261931	1385.73	-0.0969922	0.0695191	-1.39519	0.162959	0.407715	CG42797
FBgn0010356	667.439	-0.128092	0.0918849	-1.39405	0.163303	0.408211	Taf5
FBgn0016977	4114.74	-0.217266	0.155863	-1.39396	0.163331	0.408211	spen
FBgn0264703	28.4836	-0.574097	0.412088	-1.39314	0.163577	NA	CR43972
FBgn0030484	168.187	-0.311935	0.224089	-1.39202	0.163917	0.409064	GstT4
FBgn0022893	25189.1	-0.0456172	0.0327715	-1.39197	0.16393	0.409064	Df31
FBgn0039754	510.11	-0.460043	0.330521	-1.39187	0.163961	0.409064	CG9747
FBgn0032656	613.52	-0.109487	0.078716	-1.39092	0.164251	0.409497	CG5674
FBgn0024689	1137.62	-0.0914483	0.0657748	-1.39032	0.164431	0.409692	fws
FBgn0051845	8.58666	-1.03228	0.742484	-1.39031	0.164435	NA	asRNA:CR31845
FBgn0263289	3991.59	-0.114083	0.0821957	-1.38794	0.165155	0.410883	scrib
FBgn0067102	1049.99	-0.0989642	0.0713411	-1.3872	0.165381	0.411261	GlcT
FBgn0015402	1034.69	-0.0955414	0.0688992	-1.38668	0.165538	0.411401	ksr
FBgn0020279	13915.4	-0.100884	0.0727784	-1.38618	0.165693	0.411489	lig
FBgn0011202	1194.55	-0.0842562	0.0607904	-1.38601	0.165743	0.411489	dia
FBgn0033494	207.784	-0.222346	0.16045	-1.38576	0.165819	0.411521	KCNQ
FBgn0085290	274.587	-0.172478	0.124521	-1.38513	0.166012	0.411844	CG34261
FBgn0004370	2140.26	-0.0808819	0.0584697	-1.38331	0.166569	0.4128	Ptp10D
FBgn0267347	696.23	-0.144839	0.104816	-1.38185	0.167019	0.413289	squ
FBgn0040751	82.4585	-0.312923	0.226474	-1.38172	0.167058	0.413289	CG13018
FBgn0063492	102.632	-0.260729	0.188732	-1.38148	0.167132	0.413327	GstE8
FBgn0033663	12802.4	-0.051126	0.0370344	-1.3805	0.167433	0.413926	ERp60
FBgn0030528	215.715	-0.200757	0.145463	-1.38012	0.16755	0.414072	CG11095
FBgn0029526	17.1392	-0.687191	0.498266	-1.37916	0.167844	NA	CR18166
FBgn0266669	990.606	-0.0873674	0.0633712	-1.37866	0.167999	0.415037	Sec3
FBgn0034964	1839.74	-0.0928808	0.0673842	-1.37838	0.168087	0.415108	IntS1
FBgn0030412	1509.16	-0.097308	0.0706525	-1.37728	0.168427	0.415802	Tomosyn
FBgn0001247	2183.66	-0.0813721	0.0591133	-1.37654	0.168653	0.415887	Ide
FBgn0030787	1390.2	-0.107957	0.0784448	-1.37622	0.168753	0.415887	CG9609
FBgn0037236	972.535	-0.107671	0.0782368	-1.37621	0.168755	0.415887	Skp2
FBgn0004108	585.347	-0.129524	0.0941428	-1.37583	0.168874	0.416035	Nrt
FBgn0044823	239.398	-0.173245	0.125966	-1.37533	0.169029	0.416272	Spec2
FBgn0058005	7.98385	-0.839157	0.610619	-1.37427	0.169357	NA	CR40005
FBgn0002778	2448.43	-0.0870551	0.0633477	-1.37424	0.169367	0.416667	mnd
FBgn0031220	303.736	-0.168978	0.123148	-1.37215	0.170016	0.417973	CG4822
FBgn0052707	435.207	-0.135158	0.0985603	-1.37132	0.170274	0.418437	APC4
FBgn0036451	3456.51	-0.119111	0.0868756	-1.37106	0.170357	0.418437	Helz
FBgn0004101	715.033	-0.113533	0.0828119	-1.37098	0.170382	0.418437	bs
FBgn0003114	253.839	-0.214863	0.156841	-1.36994	0.170704	0.418818	plu
FBgn0035104	8.99681	-0.826849	0.603608	-1.36984	0.170736	NA	CG13875
FBgn0036697	1531.88	-0.0827961	0.0604472	-1.36973	0.170773	0.418818	rogdi
FBgn0004436	1782.34	-0.071604	0.0522764	-1.36972	0.170774	0.418818	Ubc6
FBgn0036273	181.837	-0.214195	0.156452	-1.36908	0.170973	0.41916	INPP5E
FBgn0038799	6.5129	-0.949147	0.693434	-1.36876	0.171073	NA	MFS9
FBgn0264744	90.476	-0.329552	0.240768	-1.36875	0.171077	0.41927	CG44002
FBgn0030625	340.326	-0.146636	0.107149	-1.36852	0.171148	0.41927	CG5877
FBgn0025864	3255	-0.0900626	0.0658376	-1.36795	0.171328	0.419379	Crag
FBgn0265351	265.026	-0.175354	0.128197	-1.36785	0.171359	0.419379	nac
FBgn0032870	709.028	-0.132673	0.0971662	-1.36542	0.172121	0.420662	CG2608
FBgn0085201	4.94556	-1.30544	0.957923	-1.36278	0.172953	NA	CG34172
FBgn0031392	3285.28	-0.0792895	0.0582478	-1.36124	0.173437	0.422853	AIF
FBgn0030089	2915.39	-0.0782426	0.0575	-1.36074	0.173596	0.423094	AP-1gamma
FBgn0037944	970.204	-0.109656	0.0807109	-1.35863	0.174263	0.424041	CG6923
FBgn0035209	140.876	-0.285264	0.209974	-1.35857	0.174284	0.424041	msd1
FBgn0032856	7.35757	-2.72499	2.00594	-1.35846	0.174318	NA	CG16798
FBgn0031450	1140.56	-0.10173	0.0750208	-1.35602	0.175092	0.425084	Hrs
FBgn0052251	1337.43	-0.0878344	0.0647874	-1.35573	0.175184	0.425084	Claspin
FBgn0036484	1080.14	-0.0855633	0.063163	-1.35464	0.175532	0.425613	Pex3
FBgn0039296	382.77	-0.151669	0.111979	-1.35444	0.175596	0.425613	Sil1
FBgn0010638	2799.53	-0.0956172	0.0706047	-1.35426	0.175653	0.425613	Sec61beta
FBgn0267679	5.3221	-1.98446	1.4663	-1.35339	0.175932	NA	lncRNA:CR46015
FBgn0082958	5.20322	-1.52195	1.12703	-1.35041	0.176884	NA	snoRNA:Psi28S-3405c
FBgn0011817	1531.75	-0.0762891	0.056495	-1.35037	0.176898	0.427896	nmo
FBgn0029763	2403.73	-0.0631156	0.0467545	-1.34994	0.177036	0.428085	Usp16-45
FBgn0030999	17.7487	-3.3037	2.44907	-1.34896	NA	NA	Mur18B
FBgn0024371	1060.06	-0.100737	0.0747223	-1.34815	0.17761	0.428885	E2f2
FBgn0264324	1171.56	-0.114441	0.0849018	-1.34793	0.177682	0.428914	spg
FBgn0034521	406.775	-0.153608	0.114115	-1.34608	0.178276	0.429905	Mgat1
FBgn0045035	898.443	-0.106708	0.0794549	-1.343	0.179272	0.431279	tefu
FBgn0024728	1140.97	-0.0847145	0.0631145	-1.34224	0.17952	0.431371	Slip1
FBgn0038388	1134.38	-0.0851415	0.0634467	-1.34194	0.179616	0.431371	CG4287
FBgn0025881	17.4892	-0.614989	0.458399	-1.3416	0.179726	NA	snoRNA:Me18S-A1576
FBgn0051898	140.996	-0.20551	0.153201	-1.34144	0.179776	0.431483	CG31898
FBgn0015799	3432.92	-0.0776613	0.0578949	-1.34142	0.179784	0.431483	Rbf
FBgn0034139	20.3384	-0.547158	0.40792	-1.34134	0.179811	NA	CG4927
FBgn0029879	3010.01	-0.0676883	0.0504828	-1.34082	0.17998	0.431805	APC7
FBgn0027588	7171.7	-0.0465912	0.0347659	-1.34014	0.1802	0.432186	GCS2alpha
FBgn0262353	48.6253	-0.389902	0.290997	-1.33988	0.180283	NA	CG43051
FBgn0036958	2328.91	-0.0926252	0.0691496	-1.33949	0.180411	0.4324	CG17233
FBgn0032880	2951.65	-0.0652631	0.0487345	-1.33916	0.18052	0.432514	TM9SF2
FBgn0027101	2071.82	-0.073869	0.0552018	-1.33816	0.180844	0.432849	Dyrk3
FBgn0033313	3510.7	-0.0930406	0.069542	-1.33791	0.180927	0.432902	Cirl
FBgn0032598	8.51161	-0.951507	0.71125	-1.3378	0.180963	NA	ChLD3
FBgn0031918	12.2673	-0.812383	0.607544	-1.33716	0.181171	NA	CG6055
FBgn0032521	575.55	-0.104937	0.0785171	-1.33649	0.181391	0.43359	CG7110
FBgn0264747	651.876	-0.134365	0.100551	-1.33628	0.181458	0.43359	CG44005
FBgn0262527	3724.72	-0.081815	0.0612263	-1.33627	0.18146	0.43359	nsl1
FBgn0034223	1052.74	-0.106901	0.0801485	-1.33379	0.182272	0.434991	Tes
FBgn0031981	630.45	-0.125784	0.0943369	-1.33335	0.182416	0.434991	Megf8
FBgn0028579	1008.47	-0.0873433	0.0655804	-1.33185	0.182909	0.43558	phtf
FBgn0038922	3643.27	-0.0553497	0.0415654	-1.33163	0.182982	0.435607	Idh3b
FBgn0037810	10122.6	-0.0753477	0.0566474	-1.33012	0.18348	0.43616	sle
FBgn0030228	1556.73	-0.0860744	0.0647297	-1.32975	0.1836	0.43616	BTBD9
FBgn0038763	553.823	-0.130372	0.0980523	-1.32961	0.183646	0.43616	PIG-L
FBgn0035703	416.885	-0.135321	0.101911	-1.32784	0.184229	0.437198	CG8270
FBgn0034476	4.86709	-1.21746	0.918411	-1.32561	0.184968	NA	Toll-7
FBgn0032749	151.691	-0.209512	0.158124	-1.32498	0.185177	0.438194	Phlpp
FBgn0261477	2047.23	-0.0758972	0.0572826	-1.32496	0.185184	0.438194	slim
FBgn0013750	2496.45	-0.069825	0.0526998	-1.32496	0.185185	0.438194	Arf51F
FBgn0036005	515.337	-0.156403	0.118109	-1.32423	0.185428	0.438476	pall
FBgn0083068	112.385	-0.220018	0.166353	-1.3226	0.185969	0.439546	CG33947
FBgn0286567	1581.46	-0.0759906	0.057489	-1.32183	0.186225	0.439919	gry
FBgn0038014	7.09774	-1.05828	0.800817	-1.3215	0.186335	NA	CG10041
FBgn0264382	5.30712	-1.31302	0.994637	-1.3201	0.186802	NA	lncRNA:CR43834
FBgn0003175	1235.59	-0.117986	0.0893917	-1.31987	0.186878	0.440872	px
FBgn0037936	13.4353	-1.09426	0.829343	-1.31943	0.187026	NA	CG6908
FBgn0036828	854.968	-0.0849571	0.0644002	-1.31921	0.1871	0.440953	CG6841
FBgn0020622	4067.5	-0.0860205	0.065219	-1.31895	0.187186	0.440953	Pi3K21B
FBgn0029801	2721.02	-0.0610602	0.0463013	-1.31876	0.18725	0.440953	CG15771
FBgn0287186	10.5134	-0.89637	0.679994	-1.3182	0.187436	NA	scro
FBgn0034588	21.6158	-0.812165	0.616255	-1.3179	0.187536	NA	CG9394
FBgn0030010	237.508	-0.167002	0.126784	-1.31721	0.187767	0.44183	CG10959
FBgn0036519	311.969	-0.163915	0.124476	-1.31683	0.187894	0.44183	CG7650
FBgn0010441	547.584	-0.107315	0.0815111	-1.31657	0.187984	0.44183	pll
FBgn0033087	801.886	-0.11286	0.0857229	-1.31656	0.187985	0.44183	Hsepi
FBgn0035986	1486.44	-0.0754155	0.0572884	-1.31642	0.188034	0.44183	CG4022
FBgn0263006	14562.4	-0.0606534	0.0460882	-1.31603	0.188164	0.441989	SERCA
FBgn0035024	2435.81	-0.063702	0.048474	-1.31415	0.188796	0.443179	CG11414
FBgn0040357	20.1381	-0.749251	0.570313	-1.31375	0.188929	NA	CG14624
FBgn0003028	7914.5	-0.0876526	0.0667748	-1.31266	0.189298	0.444061	ovo
FBgn0266720	862.355	-0.104557	0.0798058	-1.31014	0.19015	0.445764	Snap24
FBgn0052640	4.58535	-2.22576	1.69888	-1.31013	0.190151	NA	CG32640
FBgn0286783	1872.7	-0.0785622	0.060066	-1.30793	0.190897	0.446597	Etf-QO
FBgn0011666	1569.41	-0.0822004	0.0628549	-1.30778	0.190948	0.446597	msi
FBgn0026787	771.09	-0.0904975	0.0692506	-1.30681	0.191277	0.447071	Nhe1
FBgn0037003	4.16587	-1.52973	1.17104	-1.3063	0.191451	NA	CG18281
FBgn0031574	177.062	-0.191692	0.146803	-1.30578	0.191628	0.44734	TTLL4B
FBgn0285991	885.688	-0.13535	0.103658	-1.30573	0.191645	0.44734	hpRNA:CR18854
FBgn0051619	20.093	-0.558257	0.428036	-1.30423	0.192155	NA	nolo
FBgn0034650	465.52	-0.13562	0.10404	-1.30354	0.19239	0.448635	NC2alpha
FBgn0036038	532.373	-0.116204	0.0891582	-1.30335	0.192457	0.448642	defl
FBgn0086661	8.27784	-0.979637	0.752123	-1.3025	0.192747	NA	snoRNA:Psi28S-2566
FBgn0036406	192.53	-0.216662	0.166416	-1.30193	0.192941	0.449109	CG13484
FBgn0039312	9.28294	-1.50936	1.15956	-1.30166	0.193032	NA	CG10514
FBgn0034300	1281.33	-0.11812	0.090773	-1.30127	0.193165	0.449109	CG5098
FBgn0261934	2088.13	-0.128966	0.0991907	-1.30018	0.193538	0.449828	dikar
FBgn0000182	5.42936	-1.0814	0.832378	-1.29917	0.193887	NA	BicC
FBgn0037535	237.04	-0.157793	0.121458	-1.29916	0.19389	0.450498	PIG-H
FBgn0263019	41.2141	-0.405059	0.311858	-1.29886	0.193992	NA	lncRNA:CR43314
FBgn0051759	944.52	-0.0890699	0.0686949	-1.2966	0.194769	0.452094	CG31759
FBgn0259735	2404.01	-0.111087	0.0857315	-1.29576	0.19506	0.45262	mtgo
FBgn0032363	3447.13	-0.121511	0.0938029	-1.29539	0.195186	0.452764	Dlg5
FBgn0032242	5742.4	-0.0619255	0.0478244	-1.29485	0.195372	0.452944	CG5355
FBgn0028836	1339.59	-0.0748732	0.0578263	-1.29479	0.195391	0.452944	CSN7
FBgn0046247	700.106	-0.0984433	0.0760642	-1.29421	0.195592	0.45326	CG5938
FBgn0083987	9.89125	-0.938306	0.725052	-1.29412	0.195624	NA	snRNA:U11
FBgn0038261	13.7846	-0.65564	0.506737	-1.29385	0.195718	NA	CG14856
FBgn0026597	1867.35	-0.08329	0.0644419	-1.29248	0.19619	0.454404	Axn
FBgn0034054	350.754	-0.137643	0.106501	-1.29241	0.196214	0.454404	CG8366
FBgn0036769	2895.08	-0.0694717	0.0537924	-1.29148	0.196538	0.454708	Tsp74F
FBgn0030735	1361.92	-0.0921756	0.0713839	-1.29127	0.196611	0.454728	CG3632
FBgn0037184	291.05	-0.173208	0.134279	-1.28991	0.197084	0.455373	CG14450
FBgn0029768	10.8528	-1.75737	1.36508	-1.28738	0.197961	NA	SPR
FBgn0034705	213.164	-0.182767	0.141984	-1.28724	0.198012	0.45707	CG11170
FBgn0261799	25.097	-0.583212	0.453232	-1.28678	0.198169	NA	dsx-c73A
FBgn0013749	1668.42	-0.0901984	0.0701688	-1.28545	0.198636	0.458005	Arf102F
FBgn0032669	5.75383	-1.876	1.46103	-1.28403	0.199133	NA	CG15155
FBgn0037071	356.063	-0.143471	0.111783	-1.28348	0.199325	0.458902	CG7632
FBgn0026634	563.73	-0.117673	0.0917333	-1.28277	0.199572	0.45932	Cog2
FBgn0004648	2910	-0.068215	0.0532024	-1.28218	0.19978	0.45935	svr
FBgn0033901	691.531	-0.107135	0.0836126	-1.28132	0.200081	0.459816	O-fut1
FBgn0037541	2245.42	-0.084913	0.0662853	-1.28102	0.200186	0.459816	CG2747
FBgn0041582	1513.97	-0.0919575	0.0718107	-1.28055	0.20035	0.459914	tamo
FBgn0039479	7.30968	-1.01433	0.79232	-1.28021	0.200473	NA	CG14257
FBgn0001179	1189.71	-0.0775788	0.0606097	-1.27997	0.200555	0.460234	hay
FBgn0036007	12579.6	-0.0680039	0.0532072	-1.2781	0.201216	0.461152	path
FBgn0263396	32111.5	-0.0717985	0.0562174	-1.27716	0.201547	0.461761	sqd
FBgn0028688	3288.11	-0.0655469	0.0513442	-1.27662	0.201738	0.461899	Rpn7
FBgn0016078	967.659	-0.116431	0.0912656	-1.27574	0.202049	0.462009	wun
FBgn0037445	2243.81	-0.0956076	0.0749537	-1.27556	0.202112	0.462009	CG9727
FBgn0030329	3740.15	-0.0724225	0.0568029	-1.27498	0.202317	0.462177	prtp
FBgn0033244	1309.18	-0.0907013	0.0711679	-1.27447	0.202497	0.462289	CG8726
FBgn0030170	249.836	-0.170131	0.133637	-1.27308	0.20299	0.463023	CG2990
FBgn0085411	11.2059	-0.714803	0.561621	-1.27275	0.203107	NA	CG34382
FBgn0040949	21.6693	-0.752702	0.591429	-1.27268	0.20313	NA	CG13998
FBgn0015039	10.6356	-1.64412	1.29275	-1.27179	0.203447	NA	Cyp9b2
FBgn0028484	1130.29	-0.0733439	0.0576744	-1.27169	0.203483	0.463673	Ack
FBgn0027548	2857.51	-0.0745981	0.0586624	-1.27165	0.203497	0.463673	nito
FBgn0032796	900.573	-0.0849968	0.0668494	-1.27147	0.203562	0.463673	cyst
FBgn0004228	5.36976	-1.35142	1.06363	-1.27057	0.20388	NA	mex1
FBgn0036816	2990.82	-0.0718341	0.0565525	-1.27022	0.204006	0.464236	Indy
FBgn0037377	1084.25	-0.0842095	0.0663386	-1.26939	0.204302	0.464487	CG1218
FBgn0039158	325.821	-0.133153	0.104897	-1.26937	0.204308	0.464487	TBC1d7
FBgn0051262	1859.65	-0.0850581	0.0670242	-1.26906	0.204418	0.464574	CG31262
FBgn0030502	2170.02	-0.0650743	0.0513296	-1.26777	0.204879	0.464784	tth
FBgn0035293	9.02407	-1.82894	1.44373	-1.26681	0.205223	NA	CG5687
FBgn0027835	21234.9	-0.0832436	0.0657379	-1.2663	0.205407	0.465256	Dp1
FBgn0003388	227.97	-0.247058	0.195152	-1.26598	0.205521	0.465287	shd
FBgn0033486	894.29	-0.0994641	0.0785976	-1.26549	0.205697	0.465536	dmpd
FBgn0030241	2099.49	-0.0670374	0.0529961	-1.26495	0.205889	0.46582	feo
FBgn0031492	1221.87	-0.0733205	0.058023	-1.26365	0.206357	0.466432	CG3542
FBgn0041629	358.276	-0.36419	0.288375	-1.2629	0.206624	0.466736	Hexo2
FBgn0030692	2131.3	-0.0599457	0.0474897	-1.26229	0.206845	0.466798	mRpS30
FBgn0000116	6991.64	-0.0536122	0.0424726	-1.26228	0.206849	0.466798	Argk
FBgn0036181	20.7232	-0.630832	0.499878	-1.26197	0.206959	NA	Muc68Ca
FBgn0037855	1224.26	-0.0949741	0.0754139	-1.25937	0.207897	0.467978	CG6621
FBgn0032779	267.39	-0.15244	0.12111	-1.25869	0.208142	0.467978	Alp12
FBgn0264305	638.963	-0.111379	0.088699	-1.25569	0.209228	0.469617	CG43783
FBgn0015295	1351.3	-0.0789289	0.062925	-1.25433	0.209721	0.470574	Shark
FBgn0039271	245.512	-0.154313	0.123069	-1.25388	0.209886	0.470713	CG11839
FBgn0004882	23274.7	-0.0797857	0.0636381	-1.25374	0.209937	0.470713	orb
FBgn0033232	515.57	-0.106509	0.084962	-1.25361	0.209983	0.470713	CG12159
FBgn0265717	13.9426	-0.791382	0.631428	-1.25332	0.210089	NA	lncRNA:CR44524
FBgn0030244	11.0155	-0.750744	0.59927	-1.25276	0.210292	NA	CG2157
FBgn0083042	4.9022	-1.15592	0.924496	-1.25032	0.211182	NA	snoRNA:Psi18S-1854a
FBgn0285911	1062.95	-0.0887422	0.0710215	-1.24951	0.211478	0.47302	Vps16A
FBgn0053867	27.3492	-0.66128	0.529666	-1.24849	0.211853	NA	His-Psi:CR33867
FBgn0013343	865.873	-0.111483	0.0893511	-1.2477	0.212142	0.474004	Syx1A
FBgn0031435	981.016	-0.0926344	0.0742811	-1.24708	0.212369	0.474106	Elba2
FBgn0032671	509.881	-0.118119	0.0947218	-1.24701	0.212395	0.474106	JMJD4
FBgn0031659	911.259	-0.101102	0.0811139	-1.24642	0.212608	0.474265	CG14043
FBgn0034180	1228.94	-0.0848462	0.0681074	-1.24577	0.212849	0.474437	Ehbp1
FBgn0032499	409.939	-0.119023	0.0955427	-1.24576	0.212852	0.474437	Uvrag
FBgn0031217	1274.13	-0.0760028	0.0610275	-1.24539	0.21299	0.474594	CG11377
FBgn0033752	436.3	-0.12549	0.100795	-1.245	0.213134	0.474615	CG8569
FBgn0028563	2368.73	-0.0621201	0.0499358	-1.244	0.213499	0.475268	sut1
FBgn0034628	708.702	-0.168783	0.135696	-1.24383	0.213561	0.475268	Acox57D-p
FBgn0266598	16.9489	-0.637231	0.512349	-1.24374	0.213594	NA	Kmn2
FBgn0264598	37.9062	-0.382766	0.307903	-1.24314	0.213817	NA	PsGEF
FBgn0063379	4.8607	-1.09263	0.879027	-1.243	0.213867	NA	snoRNA:U31:54Ec
FBgn0035405	560.969	-0.113271	0.0912283	-1.24162	0.214377	0.476634	CG15812
FBgn0034503	398.001	-0.124749	0.100509	-1.24117	0.214542	0.47685	MED8
FBgn0032934	540.343	-0.109428	0.0881941	-1.24077	0.214692	0.477034	CG8679
FBgn0259821	7.08095	-1.57194	1.26782	-1.23988	0.215022	NA	CG42402
FBgn0263745	136.874	-0.251541	0.203383	-1.23678	0.216168	0.479859	CR43670
FBgn0028982	3281.25	-0.0746051	0.0603402	-1.23641	0.216307	0.479871	Spt6
FBgn0024187	1098.96	-0.104708	0.0846875	-1.2364	0.216309	0.479871	syd
FBgn0031735	7.501	-0.911831	0.73755	-1.2363	0.216348	NA	CG11029
FBgn0030890	2452.78	-0.0595115	0.0482281	-1.23396	0.217219	0.480894	CG7536
FBgn0036111	10166.6	-0.051672	0.0418775	-1.23388	0.217246	0.480894	Aps
FBgn0026582	135.152	-0.209511	0.170222	-1.23081	0.218393	0.482678	Hmg-2
FBgn0032895	14.5761	-0.782728	0.636258	-1.23021	0.21862	NA	twit
FBgn0030087	2464.02	-0.077016	0.0626701	-1.22891	0.219105	0.483796	CG7766
FBgn0263346	2389.33	-0.0857977	0.0698675	-1.22801	0.219445	0.484268	smash
FBgn0034062	247.689	-0.172004	0.140071	-1.22798	0.219455	0.484268	CG8388
FBgn0021795	2885.2	-0.060923	0.0496369	-1.22737	0.219682	0.484481	Tapdelta
FBgn0011300	3566.62	-0.0753572	0.0614453	-1.22641	0.220044	0.484836	babo
FBgn0266186	1059.81	-0.0797677	0.0650424	-1.2264	0.22005	0.484836	Vamp7
FBgn0029067	1205.32	-0.0806616	0.0658643	-1.22466	0.220702	0.485655	Dd
FBgn0030717	518.032	-0.123993	0.101333	-1.22362	0.221096	0.486219	Slc25A46a
FBgn0004868	7504.4	-0.0422025	0.0345088	-1.22295	0.221349	0.486472	Gdi
FBgn0061469	1297.43	-0.0795286	0.0651544	-1.22062	0.22223	0.487673	Ube3a
FBgn0250816	1305.51	-0.0825808	0.0676641	-1.22045	0.222294	0.487673	AGO3
FBgn0023506	395.646	-0.117759	0.0965026	-1.22027	0.222363	0.487673	Es2
FBgn0033738	1420.67	-0.0667526	0.0547115	-1.22008	0.222434	0.487673	DUBAI
FBgn0035397	4980.18	-0.0586375	0.0480744	-1.21972	0.22257	0.487673	PAN3
FBgn0030788	1222.39	-0.090831	0.0744695	-1.21971	0.222576	0.487673	Sap30
FBgn0086605	1091.88	-0.0760848	0.0624076	-1.21916	0.222784	0.487673	CG9853
FBgn0036272	4644.98	-0.0493859	0.0405279	-1.21857	0.223009	0.487673	Sms
FBgn0051040	345.509	-0.131738	0.108117	-1.21848	0.22304	0.487673	Cog7
FBgn0265974	1368.92	-0.0798158	0.0655082	-1.21841	0.223069	0.487673	ttv
FBgn0259683	46.1316	-0.32046	0.263062	-1.21819	0.223152	NA	Ir40a
FBgn0030870	1879.13	-0.0708282	0.058149	-1.21805	0.223206	0.487673	CG6398
FBgn0267002	742.155	-0.0884147	0.0727405	-1.21548	0.224183	0.488351	unc-104
FBgn0032474	685.046	-0.139966	0.115159	-1.21542	0.224208	0.488351	DnaJ-H
FBgn0259685	3329.24	-0.0897272	0.0738445	-1.21508	0.224334	0.488476	crb
FBgn0037084	635.305	-0.101412	0.0835082	-1.2144	0.224596	0.488895	Syx6
FBgn0027453	853.188	-0.0865146	0.071264	-1.214	0.224747	0.488938	Dnz1
FBgn0286511	1064.63	-0.0919367	0.0757427	-1.2138	0.224823	0.488938	Pld
FBgn0053100	1596.38	-0.0791435	0.065236	-1.21319	0.225058	0.489225	eIF4EHP
FBgn0032467	2556.12	-0.0777504	0.0640926	-1.2131	0.225093	0.489225	CG9934
FBgn0032395	534.421	-0.125919	0.103847	-1.21255	0.225304	0.489443	Wdr81
FBgn0031286	280.468	-0.136413	0.112508	-1.21247	0.225332	0.489443	CG3862
FBgn0038303	864.826	-0.0872965	0.0720819	-1.21107	0.225867	0.490153	SIDL
FBgn0032391	158.18	-0.211319	0.174601	-1.21029	0.226167	0.490653	escl
FBgn0033020	29.6935	-0.421985	0.348784	-1.20987	0.226328	NA	COX4L
FBgn0039530	45.8101	-0.356789	0.294928	-1.20975	0.226375	NA	Tusp
FBgn0259834	2866.08	-0.0726685	0.0600967	-1.20919	0.226589	0.491417	out
FBgn0037688	454.67	-0.132858	0.110076	-1.20696	0.227447	0.492977	CG9356
FBgn0027338	11438.4	-0.0450433	0.0373299	-1.20663	0.227575	0.493103	Kap-alpha3
FBgn0033640	9.76229	-0.806266	0.668269	-1.2065	0.227625	NA	CG13198
FBgn0051678	701.197	-0.090433	0.0749712	-1.20624	0.227726	0.493279	CG31678
FBgn0261349	5.13704	-1.4585	1.20933	-1.20604	0.227802	NA	Mst36Fb
FBgn0067864	1330.69	-0.0779177	0.0646127	-1.20592	0.227849	0.493393	Patj
FBgn0037276	4.38924	-1.06199	0.881245	-1.2051	0.228165	NA	CG17387
FBgn0261016	10565.3	-0.0590922	0.0491001	-1.20351	0.22878	0.494724	clos
FBgn0033081	1569.92	-0.0929116	0.0772062	-1.20342	0.228813	0.494724	geminin
FBgn0039789	4.62868	-1.00833	0.838272	-1.20287	0.229027	NA	CG9717
FBgn0050440	102.488	-0.270997	0.225331	-1.20267	0.229106	0.495063	CG30440
FBgn0031652	127.089	-0.205634	0.170983	-1.20265	0.22911	0.495063	jet
FBgn0023479	22.9488	-0.724384	0.602602	-1.20209	0.229327	NA	teq
FBgn0037464	7.86869	-0.737898	0.613918	-1.20195	0.229383	NA	Mst84B
FBgn0022787	2183.37	-0.0787341	0.0655688	-1.20079	0.229834	0.496172	Hel89B
FBgn0053926	24.4384	-0.795074	0.662236	-1.20059	0.229911	NA	CG33926
FBgn0021825	975.504	-0.081987	0.0682927	-1.20052	0.229936	0.496192	DCTN2-p50
FBgn0027082	232.024	-0.145926	0.121591	-1.20014	0.230085	0.496192	ProRS-m
FBgn0005649	5797.15	-0.0552064	0.0460092	-1.1999	0.230179	0.496192	Rox8
FBgn0038621	11.0755	-0.689645	0.57481	-1.19978	0.230225	NA	CG10864
FBgn0030594	10.5428	-1.32029	1.10088	-1.19931	0.230409	NA	fiz
FBgn0036117	258.372	-0.145233	0.121166	-1.19862	0.230674	0.496826	CG6321
FBgn0034217	76.9894	-0.264389	0.220584	-1.19858	0.230689	0.496826	Lhr
FBgn0086898	236.295	-0.157572	0.131468	-1.19856	0.230699	0.496826	dgo
FBgn0051109	252.63	-0.167331	0.139637	-1.19833	0.230789	0.496867	CG31109
FBgn0033055	888.402	-0.0929058	0.0776035	-1.19719	0.231234	0.497412	Tbce
FBgn0001087	2248.55	-0.0661048	0.0552742	-1.19594	0.231718	0.497958	g
FBgn0036662	794.154	-0.0905307	0.0757259	-1.1955	0.23189	0.497986	CG9706
FBgn0032129	10.0981	-0.707168	0.591555	-1.19544	0.231915	NA	jp
FBgn0029685	1466.03	-0.0785025	0.0656786	-1.19525	0.231989	0.497986	CG2938
FBgn0025634	336.834	-0.175412	0.146777	-1.19509	0.232052	0.497986	CG13367
FBgn0262117	2217.09	-0.0600393	0.0502518	-1.19477	0.232178	0.497986	IntS3
FBgn0003716	1677.87	-0.0734806	0.0615079	-1.19465	0.232222	0.497986	tkv
FBgn0052425	5027.1	-0.0615841	0.0515519	-1.1946	0.232242	0.497986	CG32425
FBgn0037466	920.066	-0.0867952	0.0726643	-1.19447	0.232295	0.497986	CG1965
FBgn0039609	4.92575	-1.26056	1.05609	-1.19361	0.232631	NA	Nepl17
FBgn0039955	4954.05	-0.0569381	0.0477621	-1.19212	0.233214	0.4992	CG41099
FBgn0259676	408.602	-0.1371	0.115126	-1.19087	0.233704	0.500096	DNApol-alpha60
FBgn0015269	1500.29	-0.103457	0.0869415	-1.18996	0.234063	0.500681	Nf1
FBgn0031992	735.865	-0.0916271	0.0770095	-1.18982	0.234119	0.500681	Acbp1
FBgn0037656	299.536	-0.15401	0.129571	-1.18862	0.23459	0.501347	CG11986
FBgn0030121	591.419	-0.11676	0.0982426	-1.18848	0.234643	0.501347	Cfp1
FBgn0286883	6.45377	-0.846604	0.713559	-1.18645	0.235444	NA	CR46405
FBgn0262114	3066.23	-0.0683796	0.0577221	-1.18463	0.236163	0.50368	RanBPM
FBgn0015278	2208.43	-0.0638381	0.0539145	-1.18406	0.236388	0.503857	Pi3K68D
FBgn0001091	7984.41	-0.0557802	0.0471173	-1.18386	0.236469	0.503878	Gapdh1
FBgn0034479	9.9226	-0.693315	0.586077	-1.18298	0.236818	NA	CG8654
FBgn0265918	13.1867	-1.62528	1.37505	-1.18198	0.237214	NA	lncRNA:CR44707
FBgn0032908	11.1441	-0.925367	0.78374	-1.18071	0.237719	NA	CG9270
FBgn0029970	284.657	-0.167677	0.142085	-1.18011	0.237955	0.506426	Nek2
FBgn0261574	3811.67	-0.0950419	0.080548	-1.17994	0.238023	0.506426	kug
FBgn0265101	633.017	-0.0987728	0.0837848	-1.17889	0.238443	0.506907	Sgt1
FBgn0034962	3007.19	-0.0611221	0.0518576	-1.17865	0.238536	0.506907	MAN1
FBgn0023516	829.617	-0.0909415	0.0771913	-1.17813	0.238744	0.507196	Pex5
FBgn0029911	1619.58	-0.0775772	0.0658733	-1.17767	0.238927	0.507432	CG14435
FBgn0032405	65.6829	-0.264924	0.225022	-1.17732	0.239066	0.507576	firl
FBgn0037144	400.035	-0.124174	0.105558	-1.17636	0.239451	0.508088	CG7458
FBgn0267443	12.6681	-0.64942	0.552185	-1.17609	0.239558	NA	lncRNA:CR45793
FBgn0020626	1967.7	-0.0629695	0.0535655	-1.17556	0.23977	0.508613	Osbp
FBgn0243516	1105.62	-0.0772323	0.0657434	-1.17475	0.240094	0.508993	Vrp1
FBgn0034626	272.209	-0.141223	0.120389	-1.17305	0.240775	0.510058	CG10795
FBgn0001978	4519.02	-0.0538725	0.0459665	-1.172	0.241199	0.51057	stc
FBgn0051004	104.938	-0.547613	0.467488	-1.17139	0.241441	0.510929	mesh
FBgn0038760	340.563	-0.128453	0.10972	-1.17073	0.241706	0.511097	MED25
FBgn0037875	1436.74	-0.0741373	0.0633598	-1.1701	0.241961	0.51113	ZnT86D
FBgn0015513	3708.1	-0.0790552	0.0675773	-1.16985	0.242062	0.511173	mbc
FBgn0032979	1622.51	-0.0920637	0.0788514	-1.16756	0.242984	0.512661	Clamp
FBgn0260986	288.014	-0.155266	0.133092	-1.1666	0.24337	0.513322	mei-38
FBgn0035697	16.0073	-3.54592	3.04103	-1.16602	NA	NA	CG10163
FBgn0260862	275.636	-0.164104	0.140761	-1.16584	0.243681	0.513689	Vti1a
FBgn0050338	79.7063	-0.227374	0.195034	-1.16581	0.24369	0.513689	CG30338
FBgn0263852	541.579	-0.0995313	0.0854387	-1.16494	0.244042	0.513971	Dad1
FBgn0030701	1450.67	-0.0761853	0.0654421	-1.16416	0.244358	0.514483	CG16952
FBgn0004644	11.1211	-0.717436	0.616494	-1.16374	0.244531	NA	hh
FBgn0038320	2459.96	-0.0632508	0.0543659	-1.16343	0.244656	0.514629	Sra-1
FBgn0034229	6.35486	-1.51246	1.30049	-1.163	0.244831	NA	CG4847
FBgn0264978	956.735	-0.0830558	0.0714227	-1.16288	0.244879	0.514629	Slh
FBgn0038274	700.22	-0.0991543	0.0852772	-1.16273	0.24494	0.514629	Nup93-2
FBgn0259711	141.525	-0.201103	0.172983	-1.16256	0.24501	0.514629	CG42365
FBgn0026316	1538.65	-0.0733245	0.0630968	-1.1621	0.245197	0.514816	Ubc10
FBgn0029870	4354.17	-0.0569605	0.0490209	-1.16196	0.245251	0.514816	Marf
FBgn0001128	2914.88	-0.0893642	0.0769426	-1.16144	0.245463	0.514816	Gpdh1
FBgn0031875	550.75	-0.10648	0.0917522	-1.16052	0.245838	0.515298	CG3430
FBgn0032055	19.856	-0.53936	0.465095	-1.15968	0.246181	NA	Sgp
FBgn0260793	19.213	-0.499711	0.431492	-1.1581	0.246823	NA	2mit
FBgn0034703	618.673	-0.0899663	0.0777007	-1.15786	0.246922	0.517042	CG3045
FBgn0032706	5.84075	-1.24564	1.07641	-1.15722	0.247181	NA	Irk3
FBgn0001987	510.364	-0.117985	0.102014	-1.15655	0.247454	0.517725	Gli
FBgn0037710	1332.35	-0.0773604	0.0669084	-1.15621	0.247594	0.517725	CG9393
FBgn0286203	287.374	-0.166797	0.144303	-1.15588	0.247729	0.517725	stw
FBgn0039064	6.5588	-0.858384	0.743051	-1.15522	0.248002	NA	CG4467
FBgn0025335	1178.69	-0.0789448	0.0683985	-1.15419	0.248422	0.518714	Cpes
FBgn0037116	1225.6	-0.0790007	0.0685193	-1.15297	0.248923	0.519452	Als2
FBgn0024245	341.981	-0.117653	0.102076	-1.15261	0.249072	0.519611	dnt
FBgn0036897	570.373	-0.10624	0.0922037	-1.15224	0.249224	0.519774	Rnf146
FBgn0038250	92.0384	-0.320492	0.278301	-1.1516	0.249485	0.519925	CG3505
FBgn0040360	4.24878	-1.22639	1.06627	-1.15017	0.250074	NA	CG14626
FBgn0015926	636.406	-0.132823	0.115535	-1.14963	0.250298	0.521245	dah
FBgn0010019	272.553	-1.22953	1.07073	-1.14831	0.250841	0.522068	Cyp4g1
FBgn0038658	5.13145	-2.52826	2.20192	-1.14821	0.250883	NA	CG14292
FBgn0032283	7.01344	-1.23157	1.07347	-1.14728	0.251265	NA	CG7296
FBgn0039942	1333.45	-0.0947004	0.0826187	-1.14623	0.251698	0.523698	CG17163
FBgn0014141	6101.46	-0.0922003	0.0805149	-1.14513	0.252154	0.523776	cher
FBgn0036059	1587.8	-0.0752495	0.0657164	-1.14506	0.252183	0.523776	nudE
FBgn0261617	4421.08	-0.162934	0.142426	-1.14399	0.252627	0.523933	nej
FBgn0034716	6.52073	-4.87222	4.26008	-1.14369	NA	NA	Oatp58Dc
FBgn0034063	326.215	-0.125727	0.110035	-1.14261	0.253199	0.52464	CG8389
FBgn0261547	786.094	-0.111893	0.0979618	-1.14221	0.253366	0.52464	Exn
FBgn0037812	6.82551	-0.918628	0.80426	-1.1422	0.25337	NA	CG18545
FBgn0029835	204.413	-0.21417	0.187518	-1.14213	0.253399	0.52464	CG5921
FBgn0054010	17.1656	-0.6701	0.586903	-1.14175	0.253556	NA	Glyat
FBgn0050055	934.16	-0.0918305	0.0804454	-1.14153	0.253651	0.52464	lncRNA:CR30055
FBgn0014135	52.458	-0.305058	0.267248	-1.14148	0.25367	NA	bnl
FBgn0015569	359.043	-0.140106	0.122756	-1.14134	0.253729	0.52464	alpha-Est10
FBgn0010355	2313.1	-0.0812418	0.0711967	-1.14109	0.253833	0.52464	Taf1
FBgn0037556	504.723	-0.108953	0.0954862	-1.14103	0.253858	0.52464	CG9636
FBgn0030486	4048.72	-0.0878152	0.0771124	-1.13879	0.254789	0.525354	Set2
FBgn0061200	4108.88	-0.0830273	0.0729104	-1.13876	0.254804	0.525354	Nup153
FBgn0032250	341.428	-0.151077	0.132689	-1.13858	0.254877	0.525354	holn1
FBgn0029094	1012.03	-0.0801733	0.0704375	-1.13822	0.255029	0.525354	asf1
FBgn0033899	433.924	-0.112601	0.0989387	-1.13809	0.255084	0.525354	CG13016
FBgn0266627	16.3145	-0.556547	0.489431	-1.13713	0.255483	NA	asRNA:CR45134
FBgn0010421	752.254	-0.0875364	0.0769943	-1.13692	0.255571	0.526181	TfIIFbeta
FBgn0031183	1331.84	-0.072592	0.0639648	-1.13487	0.256428	0.52733	CG14621
FBgn0040575	63.3895	-0.261986	0.230893	-1.13466	0.256516	0.527358	CG15922
[truncated: 7,201 more rows]
