# Supplementary material for: Histone methylation regulates reproductive diapause in Drosophila melanogaster
Source: PLoS Genet. 2023 Sep 13;19(9):e1010906. doi: 10.1371/journal.pgen.1010906 (PMC10499233; doi:10.1371/journal.pgen.1010906)
Supplement: S4 Table — (XLSX) [file pgen.1010906.s004.xlsx]

## Sheet: Sheet1
S4 Table: Results of histone mark quantification of western blots reported in Figs 2A and S2
Histone mark	Genotype	Reproductive state	Replicate	Quantification
H3K36me1	PA	D	1	1
H3K36me1	PA	R	1	1.69
H3K36me1	PA	D	2	1
H3K36me1	PA	R	2	1.97
H3K36me1	PA	D	3	1
H3K36me1	PA	R	3	1.51
H3K36me1	FL	D	1	1
H3K36me1	FL	R	1	1
H3K36me1	FL	D	2	1
H3K36me1	FL	R	2	1.69
H3K36me1	FL	D	3	1
H3K36me1	FL	R	3	1.09
H3K4me3	PA	D	1	1
H3K4me3	PA	R	1	2.59
H3K4me3	PA	D	2	1
H3K4me3	PA	R	2	2.57
H3K4me3	PA	D	3	1
H3K4me3	PA	R	3	1.71
H3K4me3	FL	D	1	1
H3K4me3	FL	R	1	0.97
H3K4me3	FL	D	2	1
H3K4me3	FL	R	2	0.87
H3K4me3	FL	D	3	1
H3K4me3	FL	R	3	2.09
H3K27me3	PA	D	1	1
H3K27me3	PA	R	1	1.14
H3K27me3	PA	D	2	1
H3K27me3	PA	R	2	0.98
H3K27me3	FL	D	1	1
H3K27me3	FL	R	1	0.97
H3K27me3	FL	D	2	1
H3K27me3	FL	R	2	1.02
H3K9me3	PA	D	1	1
H3K9me3	PA	R	1	0.86
H3K9me3	PA	D	2	1
H3K9me3	PA	R	2	1.88
H3K9me3	FL	D	1	1
H3K9me3	FL	R	1	1.23
H3K9me3	FL	D	2	1
H3K9me3	FL	R	2	0.79
H3K9ac	PA	D	1	1
H3K9ac	PA	R	1	1.33
H3K9ac	PA	D	2	1
H3K9ac	PA	R	2	0.82
H3K9ac	FL	D	1	1
H3K9ac	FL	R	1	0.25
H3K9ac	FL	D	2	1
H3K9ac	FL	R	2	0.8
H3K27ac	PA	D	1	1
H3K27ac	PA	R	1	1.18
H3K27ac	PA	D	2	1
H3K27ac	PA	R	2	1.125
H3K27ac	FL	D	1	1
H3K27ac	FL	R	1	1.25
H3K27ac	FL	D	2	1
H3K27ac	FL	R	2	1.06
