# Supplementary material for: Histone methylation regulates reproductive diapause in Drosophila melanogaster
Source: PLoS Genet. 2023 Sep 13;19(9):e1010906. doi: 10.1371/journal.pgen.1010906 (PMC10499233; doi:10.1371/journal.pgen.1010906)
Supplement: S5 Table — (XLSX) [file pgen.1010906.s005.xlsx]

## Sheet: Sheet1
S5 Table: Results of germline stem cell number quantification reported in Fig 3B.
Genotype	Treatment	Timepoint	GSC #
FL	age-matched control	28 days	2
FL	age-matched control	28 days	2
FL	age-matched control	28 days	3
FL	age-matched control	28 days	0
FL	age-matched control	28 days	1
FL	age-matched control	28 days	2
FL	age-matched control	28 days	2
FL	age-matched control	28 days	3
FL	age-matched control	28 days	0
FL	age-matched control	28 days	1
FL	age-matched control	28 days	2
FL	age-matched control	28 days	3
FL	age-matched control	28 days	3
FL	age-matched control	28 days	1
FL	age-matched control	28 days	2
FL	age-matched control	28 days	2
FL	age-matched control	28 days	1
FL	age-matched control	28 days	2
FL	age-matched control	28 days	2
FL	age-matched control	28 days	1
FL	age-matched control	28 days	2
FL	age-matched control	28 days	1
FL	age-matched control	28 days	1
FL	age-matched control	28 days	2
FL	age-matched control	28 days	3
FL	age-matched control	28 days	1
FL	age-matched control	28 days	2
FL	age-matched control	28 days	1
FL	age-matched control	28 days	1
FL	age-matched control	28 days	3
FL	age-matched control	28 days	1
FL	age-matched control	28 days	2
FL	age-matched control	28 days	2
FL	age-matched control	28 days	1
FL	age-matched control	28 days	0
FL	age-matched control	28 days	1
FL	age-matched control	28 days	3
FL	age-matched control	28 days	1
FL	age-matched control	28 days	3
FL	age-matched control	28 days	1
FL	age-matched control	28 days	0
FL	age-matched control	28 days	2
FL	age-matched control	28 days	2
FL	age-matched control	28 days	0
FL	age-matched control	28 days	1
FL	age-matched control	28 days	3
FL	age-matched control	28 days	1
FL	age-matched control	28 days	1
FL	age-matched control	28 days	1
FL	age-matched control	28 days	2
FL	age-matched control	5 days post recovery	3
FL	age-matched control	5 days post recovery	2
FL	age-matched control	5 days post recovery	2
FL	age-matched control	5 days post recovery	2
FL	age-matched control	5 days post recovery	2
FL	age-matched control	5 days post recovery	3
FL	age-matched control	5 days post recovery	1
FL	age-matched control	5 days post recovery	2
FL	age-matched control	5 days post recovery	3
FL	age-matched control	5 days post recovery	0
FL	age-matched control	5 days post recovery	3
FL	age-matched control	5 days post recovery	0
FL	age-matched control	5 days post recovery	3
FL	age-matched control	5 days post recovery	1
FL	age-matched control	5 days post recovery	1
FL	age-matched control	5 days post recovery	0
FL	age-matched control	5 days post recovery	1
FL	age-matched control	5 days post recovery	3
FL	age-matched control	5 days post recovery	2
FL	age-matched control	5 days post recovery	1
FL	age-matched control	5 days post recovery	0
FL	age-matched control	5 days post recovery	0
FL	age-matched control	5 days post recovery	2
FL	age-matched control	5 days post recovery	2
FL	age-matched control	5 days post recovery	2
FL	age-matched control	5 days post recovery	2
FL	age-matched control	5 days post recovery	2
FL	age-matched control	5 days post recovery	2
FL	age-matched control	5 days post recovery	3
FL	age-matched control	5 days post recovery	2
FL	age-matched control	5 days post recovery	0
FL	age-matched control	5 days post recovery	3
FL	age-matched control	5 days post recovery	2
FL	age-matched control	5 days post recovery	0
FL	age-matched control	5 days post recovery	1
FL	age-matched control	5 days post recovery	2
FL	age-matched control	5 days post recovery	2
FL	age-matched control	5 days post recovery	2
FL	age-matched control	5 days post recovery	2
FL	age-matched control	5 days post recovery	2
FL	age-matched control	5 days post recovery	2
FL	age-matched control	5 days post recovery	1
FL	age-matched control	5 days post recovery	2
FL	age-matched control	5 days post recovery	3
FL	age-matched control	5 days post recovery	2
FL	age-matched control	5 days post recovery	2
FL	age-matched control	5 days post recovery	2
FL	age-matched control	5 days post recovery	1
FL	age-matched control	5 days post recovery	3
FL	age-matched control	5 days post recovery	0
FL	age-matched control	5 days post recovery	1
FL	age-matched control	5 days post recovery	3
FL	diapause	28 days	3
FL	diapause	28 days	3
FL	diapause	28 days	2
FL	diapause	28 days	3
FL	diapause	28 days	2
FL	diapause	28 days	2
FL	diapause	28 days	3
FL	diapause	28 days	1
FL	diapause	28 days	2
FL	diapause	28 days	2
FL	diapause	28 days	1
FL	diapause	28 days	3
FL	diapause	28 days	0
FL	diapause	28 days	2
FL	diapause	28 days	3
FL	diapause	28 days	3
FL	diapause	28 days	1
FL	diapause	28 days	1
FL	diapause	28 days	3
FL	diapause	28 days	2
FL	diapause	28 days	2
FL	diapause	28 days	2
FL	diapause	28 days	3
FL	diapause	28 days	2
FL	diapause	28 days	2
FL	diapause	28 days	2
FL	diapause	28 days	3
FL	diapause	28 days	2
FL	diapause	28 days	2
FL	diapause	28 days	2
FL	diapause	28 days	3
FL	diapause	28 days	2
FL	diapause	28 days	2
FL	diapause	28 days	2
FL	diapause	28 days	1
FL	diapause	28 days	3
FL	diapause	28 days	2
FL	diapause	28 days	1
FL	diapause	28 days	3
FL	diapause	28 days	0
FL	diapause	28 days	1
FL	diapause	28 days	2
FL	diapause	28 days	1
FL	diapause	28 days	2
FL	diapause	28 days	2
FL	diapause	28 days	2
FL	diapause	28 days	1
FL	diapause	28 days	2
FL	diapause	28 days	2
FL	diapause	28 days	0
FL	diapause	5 days post recovery	3
FL	diapause	5 days post recovery	3
FL	diapause	5 days post recovery	3
FL	diapause	5 days post recovery	3
FL	diapause	5 days post recovery	3
FL	diapause	5 days post recovery	1
FL	diapause	5 days post recovery	3
FL	diapause	5 days post recovery	3
FL	diapause	5 days post recovery	2
FL	diapause	5 days post recovery	2
FL	diapause	5 days post recovery	3
FL	diapause	5 days post recovery	1
FL	diapause	5 days post recovery	2
FL	diapause	5 days post recovery	3
FL	diapause	5 days post recovery	0
FL	diapause	5 days post recovery	2
FL	diapause	5 days post recovery	1
FL	diapause	5 days post recovery	2
FL	diapause	5 days post recovery	3
FL	diapause	5 days post recovery	0
FL	diapause	5 days post recovery	2
FL	diapause	5 days post recovery	3
FL	diapause	5 days post recovery	2
FL	diapause	5 days post recovery	3
FL	diapause	5 days post recovery	2
FL	diapause	5 days post recovery	3
FL	diapause	5 days post recovery	3
FL	diapause	5 days post recovery	2
FL	diapause	5 days post recovery	2
FL	diapause	5 days post recovery	2
FL	diapause	5 days post recovery	1
FL	diapause	5 days post recovery	2
FL	diapause	5 days post recovery	3
FL	diapause	5 days post recovery	3
FL	diapause	5 days post recovery	1
FL	diapause	5 days post recovery	1
FL	diapause	5 days post recovery	2
FL	diapause	5 days post recovery	2
FL	diapause	5 days post recovery	2
FL	diapause	5 days post recovery	2
FL	diapause	5 days post recovery	3
FL	diapause	5 days post recovery	2
FL	diapause	5 days post recovery	2
FL	diapause	5 days post recovery	3
FL	diapause	5 days post recovery	2
FL	diapause	5 days post recovery	1
FL	diapause	5 days post recovery	0
FL	diapause	5 days post recovery	2
FL	diapause	5 days post recovery	2
FL	diapause	5 days post recovery	1
FL	diapause	5 days post recovery	1
FL	diapause	5 days post recovery	2
FL	NA	1 day old	2
FL	NA	1 day old	2
FL	NA	1 day old	3
FL	NA	1 day old	3
FL	NA	1 day old	2
FL	NA	1 day old	2
FL	NA	1 day old	3
FL	NA	1 day old	1
FL	NA	1 day old	2
FL	NA	1 day old	3
FL	NA	1 day old	1
FL	NA	1 day old	3
FL	NA	1 day old	1
FL	NA	1 day old	2
FL	NA	1 day old	1
FL	NA	1 day old	2
FL	NA	1 day old	2
FL	NA	1 day old	2
FL	NA	1 day old	3
FL	NA	1 day old	2
FL	NA	1 day old	2
FL	NA	1 day old	3
FL	NA	1 day old	1
FL	NA	1 day old	2
FL	NA	1 day old	1
FL	NA	1 day old	2
FL	NA	1 day old	2
FL	NA	1 day old	2
FL	NA	1 day old	1
FL	NA	1 day old	2
FL	NA	1 day old	2
FL	NA	1 day old	1
FL	NA	1 day old	0
FL	NA	1 day old	2
FL	NA	1 day old	1
FL	NA	1 day old	2
FL	NA	1 day old	2
FL	NA	1 day old	3
FL	NA	1 day old	2
FL	NA	1 day old	0
FL	NA	1 day old	2
FL	NA	1 day old	2
FL	NA	1 day old	2
FL	NA	1 day old	2
FL	NA	1 day old	3
FL	NA	1 day old	3
FL	NA	1 day old	2
FL	NA	1 day old	2
FL	NA	1 day old	3
FL	NA	1 day old	2
PA	age-matched control	28 days	3
PA	age-matched control	28 days	3
PA	age-matched control	28 days	1
PA	age-matched control	28 days	2
PA	age-matched control	28 days	3
PA	age-matched control	28 days	1
PA	age-matched control	28 days	2
PA	age-matched control	28 days	2
PA	age-matched control	28 days	0
PA	age-matched control	28 days	2
PA	age-matched control	28 days	1
PA	age-matched control	28 days	1
PA	age-matched control	28 days	2
PA	age-matched control	28 days	0
PA	age-matched control	28 days	0
PA	age-matched control	28 days	1
PA	age-matched control	28 days	3
PA	age-matched control	28 days	0
PA	age-matched control	28 days	2
PA	age-matched control	28 days	3
PA	age-matched control	28 days	1
PA	age-matched control	28 days	3
PA	age-matched control	28 days	1
PA	age-matched control	28 days	3
PA	age-matched control	28 days	1
PA	age-matched control	28 days	1
PA	age-matched control	28 days	2
PA	age-matched control	28 days	0
PA	age-matched control	28 days	2
PA	age-matched control	28 days	2
PA	age-matched control	28 days	3
PA	age-matched control	28 days	2
PA	age-matched control	28 days	2
PA	age-matched control	28 days	2
PA	age-matched control	28 days	2
PA	age-matched control	28 days	2
PA	age-matched control	28 days	0
PA	age-matched control	28 days	3
PA	age-matched control	28 days	2
PA	age-matched control	28 days	1
PA	age-matched control	28 days	1
PA	age-matched control	28 days	1
PA	age-matched control	28 days	0
PA	age-matched control	28 days	2
PA	age-matched control	28 days	3
PA	age-matched control	28 days	0
PA	age-matched control	28 days	0
PA	age-matched control	28 days	3
PA	age-matched control	28 days	2
PA	age-matched control	28 days	2
PA	age-matched control	28 days	1
PA	age-matched control	5 days post recovery	3
PA	age-matched control	5 days post recovery	2
PA	age-matched control	5 days post recovery	3
PA	age-matched control	5 days post recovery	3
PA	age-matched control	5 days post recovery	2
PA	age-matched control	5 days post recovery	3
PA	age-matched control	5 days post recovery	0
PA	age-matched control	5 days post recovery	2
PA	age-matched control	5 days post recovery	3
PA	age-matched control	5 days post recovery	3
PA	age-matched control	5 days post recovery	1
PA	age-matched control	5 days post recovery	3
PA	age-matched control	5 days post recovery	2
PA	age-matched control	5 days post recovery	3
PA	age-matched control	5 days post recovery	2
PA	age-matched control	5 days post recovery	1
PA	age-matched control	5 days post recovery	3
PA	age-matched control	5 days post recovery	2
PA	age-matched control	5 days post recovery	2
PA	age-matched control	5 days post recovery	2
PA	age-matched control	5 days post recovery	2
PA	age-matched control	5 days post recovery	3
PA	age-matched control	5 days post recovery	1
PA	age-matched control	5 days post recovery	2
PA	age-matched control	5 days post recovery	3
PA	age-matched control	5 days post recovery	1
PA	age-matched control	5 days post recovery	3
PA	age-matched control	5 days post recovery	2
PA	age-matched control	5 days post recovery	2
PA	age-matched control	5 days post recovery	1
PA	age-matched control	5 days post recovery	3
PA	age-matched control	5 days post recovery	2
PA	age-matched control	5 days post recovery	3
PA	age-matched control	5 days post recovery	3
PA	age-matched control	5 days post recovery	2
PA	age-matched control	5 days post recovery	3
PA	age-matched control	5 days post recovery	1
PA	age-matched control	5 days post recovery	1
PA	age-matched control	5 days post recovery	0
PA	age-matched control	5 days post recovery	1
PA	age-matched control	5 days post recovery	1
PA	age-matched control	5 days post recovery	3
PA	age-matched control	5 days post recovery	1
PA	age-matched control	5 days post recovery	0
PA	age-matched control	5 days post recovery	2
PA	age-matched control	5 days post recovery	2
PA	age-matched control	5 days post recovery	1
PA	age-matched control	5 days post recovery	1
PA	age-matched control	5 days post recovery	3
PA	age-matched control	5 days post recovery	2
PA	age-matched control	5 days post recovery	1
PA	age-matched control	5 days post recovery	0
PA	diapause	28 days	2
PA	diapause	28 days	3
PA	diapause	28 days	1
PA	diapause	28 days	2
PA	diapause	28 days	3
PA	diapause	28 days	2
PA	diapause	28 days	2
PA	diapause	28 days	3
PA	diapause	28 days	3
PA	diapause	28 days	2
PA	diapause	28 days	3
PA	diapause	28 days	3
PA	diapause	28 days	2
PA	diapause	28 days	2
PA	diapause	28 days	2
PA	diapause	28 days	2
PA	diapause	28 days	3
PA	diapause	28 days	3
PA	diapause	28 days	3
PA	diapause	28 days	3
PA	diapause	28 days	1
PA	diapause	28 days	2
PA	diapause	28 days	3
PA	diapause	28 days	2
PA	diapause	28 days	3
PA	diapause	28 days	3
PA	diapause	28 days	2
PA	diapause	28 days	2
PA	diapause	28 days	2
PA	diapause	28 days	2
PA	diapause	28 days	3
PA	diapause	28 days	2
PA	diapause	28 days	3
PA	diapause	28 days	2
PA	diapause	28 days	1
PA	diapause	28 days	2
PA	diapause	28 days	2
PA	diapause	28 days	1
PA	diapause	28 days	2
PA	diapause	28 days	2
PA	diapause	28 days	2
PA	diapause	28 days	2
PA	diapause	28 days	2
PA	diapause	28 days	3
PA	diapause	28 days	3
PA	diapause	28 days	2
PA	diapause	28 days	3
PA	diapause	28 days	3
PA	diapause	28 days	2
PA	diapause	28 days	3
PA	diapause	28 days	2
PA	diapause	5 days post recovery	2
PA	diapause	5 days post recovery	2
PA	diapause	5 days post recovery	2
PA	diapause	5 days post recovery	1
PA	diapause	5 days post recovery	3
PA	diapause	5 days post recovery	3
PA	diapause	5 days post recovery	2
PA	diapause	5 days post recovery	3
PA	diapause	5 days post recovery	3
PA	diapause	5 days post recovery	3
PA	diapause	5 days post recovery	2
PA	diapause	5 days post recovery	3
PA	diapause	5 days post recovery	3
PA	diapause	5 days post recovery	3
PA	diapause	5 days post recovery	3
PA	diapause	5 days post recovery	3
PA	diapause	5 days post recovery	3
PA	diapause	5 days post recovery	3
PA	diapause	5 days post recovery	2
PA	diapause	5 days post recovery	2
PA	diapause	5 days post recovery	2
PA	diapause	5 days post recovery	3
PA	diapause	5 days post recovery	3
PA	diapause	5 days post recovery	2
PA	diapause	5 days post recovery	2
PA	diapause	5 days post recovery	3
PA	diapause	5 days post recovery	2
PA	diapause	5 days post recovery	3
PA	diapause	5 days post recovery	3
PA	diapause	5 days post recovery	3
PA	diapause	5 days post recovery	0
PA	diapause	5 days post recovery	2
PA	diapause	5 days post recovery	3
PA	diapause	5 days post recovery	3
PA	diapause	5 days post recovery	3
PA	diapause	5 days post recovery	3
PA	diapause	5 days post recovery	2
PA	diapause	5 days post recovery	3
PA	diapause	5 days post recovery	3
PA	diapause	5 days post recovery	3
PA	diapause	5 days post recovery	1
PA	diapause	5 days post recovery	1
PA	diapause	5 days post recovery	3
PA	diapause	5 days post recovery	3
PA	diapause	5 days post recovery	2
PA	diapause	5 days post recovery	2
PA	diapause	5 days post recovery	3
PA	diapause	5 days post recovery	3
PA	diapause	5 days post recovery	2
PA	diapause	5 days post recovery	3
PA	diapause	5 days post recovery	3
PA	diapause	5 days post recovery	2
PA	NA	1 day old	3
PA	NA	1 day old	2
PA	NA	1 day old	2
PA	NA	1 day old	3
PA	NA	1 day old	3
PA	NA	1 day old	3
PA	NA	1 day old	3
PA	NA	1 day old	3
PA	NA	1 day old	2
PA	NA	1 day old	3
PA	NA	1 day old	3
PA	NA	1 day old	3
PA	NA	1 day old	2
PA	NA	1 day old	3
PA	NA	1 day old	3
PA	NA	1 day old	2
PA	NA	1 day old	2
PA	NA	1 day old	3
PA	NA	1 day old	2
PA	NA	1 day old	3
PA	NA	1 day old	2
PA	NA	1 day old	2
PA	NA	1 day old	2
PA	NA	1 day old	2
PA	NA	1 day old	3
PA	NA	1 day old	1
PA	NA	1 day old	3
PA	NA	1 day old	3
PA	NA	1 day old	2
PA	NA	1 day old	2
PA	NA	1 day old	3
PA	NA	1 day old	3
PA	NA	1 day old	2
PA	NA	1 day old	3
PA	NA	1 day old	3
PA	NA	1 day old	3
PA	NA	1 day old	2
PA	NA	1 day old	3
PA	NA	1 day old	3
PA	NA	1 day old	3
PA	NA	1 day old	2
PA	NA	1 day old	2
PA	NA	1 day old	3
PA	NA	1 day old	3
PA	NA	1 day old	2
PA	NA	1 day old	2
PA	NA	1 day old	2
PA	NA	1 day old	3
PA	NA	1 day old	3
PA	NA	1 day old	2
PA	NA	1 day old	2
