# Supplementary material for: Histone methylation regulates reproductive diapause in Drosophila melanogaster
Source: PLoS Genet. 2023 Sep 13;19(9):e1010906. doi: 10.1371/journal.pgen.1010906 (PMC10499233; doi:10.1371/journal.pgen.1010906)
Supplement: S6 Table — (XLSX) [file pgen.1010906.s006.xlsx]

## Sheet: Sheet1
S6 Table: Results of quantification of y-H2av signal intensity reported in Fig 3C.
genotype	treatment	signal intensity	normalized signal intensity
FL	age-matched control	0.255	0.0905353
FL	age-matched control	0.745	0.264505
FL	age-matched control	1.429	0.507353
FL	age-matched control	5.649	2.00562
FL	age-matched control	2.729	0.968906
FL	age-matched control	3.037	1.07826
FL	age-matched control	7.381	2.62055
FL	age-matched control	3.276	1.16311
FL	age-matched control	5.225	1.85509
FL	age-matched control	2.061	0.731738
FL	age-matched control	2.867	1.0179
FL	age-matched control	3.163	1.12299
FL	age-matched control	1.909	0.677772
FL	age-matched control	3.472	1.2327
FL	age-matched control	2.728	0.968551
FL	age-matched control	2.421	0.859553
FL	age-matched control	3.554	1.26181
FL	age-matched control	2.775	0.985237
FL	age-matched control	3.175	1.12725
FL	age-matched control	2.43	0.862748
FL	age-matched control	1.661	0.589722
FL	age-matched control	3.913	1.38927
FL	age-matched control	1.53	0.543212
FL	age-matched control	1.093	0.388059
FL	age-matched control	5.111	1.81461
FL	age-matched control	1.491	0.529365
FL	age-matched control	2.756	0.978492
FL	age-matched control	3.91	1.38821
FL	age-matched control	2.408	0.854938
FL	age-matched control	3.259	1.15708
FL	age-matched control	1.603	0.56913
FL	age-matched control	3.597	1.27708
FL	age-matched control	2.491	0.884406
FL	age-matched control	2.34	0.830795
FL	age-matched control	1.851	0.65718
FL	age-matched control	2.247	0.797776
FL	age-matched control	3.652	1.29661
FL	age-matched control	1.104	0.391965
FL	age-matched control	1.523	0.540727
FL	age-matched control	2.031	0.721087
FL	age-matched control	1.583	0.562029
FL	age-matched control	2.033	0.721797
FL	age-matched control	2.409	0.855293
FL	age-matched control	3.765	1.33673
FL	age-matched control	3.251	1.15424
FL	age-matched control	3.104	1.10205
FL	age-matched control	4.922	1.74751
FL	age-matched control	2.27	0.805942
FL	age-matched control	3.408	1.20998
FL	age-matched control	4.232	1.50253
FL	diapause	24.207	8.59447
FL	diapause	6.365	2.25983
FL	diapause	15.471	5.49283
FL	diapause	10.064	3.57313
FL	diapause	8.937	3.173
FL	diapause	9.096	3.22945
FL	diapause	16.17	5.74101
FL	diapause	6.929	2.46008
FL	diapause	15.053	5.34442
FL	diapause	13.029	4.62582
FL	diapause	17.725	6.29309
FL	diapause	10.762	3.82095
FL	diapause	15.297	5.43105
FL	diapause	5.54	1.96692
FL	diapause	6.208	2.20409
FL	diapause	6.514	2.31273
FL	diapause	7.27	2.58114
FL	diapause	5.989	2.12634
FL	diapause	9.102	3.23158
FL	diapause	7.494	2.66067
FL	diapause	6.693	2.37629
FL	diapause	8.703	3.08992
FL	diapause	12.993	4.61304
FL	diapause	7.821	2.77677
FL	diapause	8.618	3.05974
FL	diapause	6.235	2.21368
FL	diapause	8.407	2.98483
FL	diapause	3.382	1.20075
FL	diapause	3.963	1.40703
FL	diapause	4.728	1.67863
FL	diapause	4.485	1.59236
FL	diapause	8.85	3.14211
FL	diapause	5.615	1.99355
FL	diapause	10.785	3.82911
FL	diapause	14.688	5.21484
FL	diapause	13.188	4.68227
FL	diapause	13.275	4.71316
FL	diapause	9.356	3.32176
FL	diapause	9.701	3.44425
FL	diapause	9.959	3.53585
FL	diapause	5.25	1.86396
FL	diapause	3.198	1.13542
FL	diapause	7.432	2.63866
FL	diapause	6.48	2.30066
FL	diapause	9.665	3.43147
FL	diapause	3.158	1.12122
FL	diapause	6.331	2.24776
FL	diapause	5.486	1.94775
FL	diapause	8.611	3.05725
FL	diapause	6.62	2.35037
PA	age-matched control	5.389	2.54006
PA	age-matched control	5.172	2.43778
PA	age-matched control	4.099	1.93203
PA	age-matched control	0.859	0.404883
PA	age-matched control	2.207	1.04025
PA	age-matched control	1.959	0.92336
PA	age-matched control	0.807	0.380373
PA	age-matched control	0.362	0.170626
PA	age-matched control	0.253	0.11925
PA	age-matched control	0.169	0.0796569
PA	age-matched control	2.285	1.07702
PA	age-matched control	1.149	0.541572
PA	age-matched control	0.48	0.226244
PA	age-matched control	0.099	0.0466629
PA	age-matched control	1.08	0.50905
PA	age-matched control	2.316	1.09163
PA	age-matched control	2.451	1.15526
PA	age-matched control	0.799	0.376603
PA	age-matched control	0.739	0.348322
PA	age-matched control	0.889	0.419023
PA	age-matched control	0.641	0.30213
PA	age-matched control	1.761	0.830034
PA	age-matched control	0.874	0.411953
PA	age-matched control	1.269	0.598133
PA	age-matched control	1.457	0.686746
PA	age-matched control	0.692	0.326169
PA	age-matched control	1.33	0.626885
PA	age-matched control	0.579	0.272907
PA	age-matched control	2.931	1.3815
PA	age-matched control	1.618	0.762632
PA	age-matched control	1.767	0.832862
PA	age-matched control	2.867	1.35134
PA	age-matched control	3.488	1.64404
PA	age-matched control	2.97	1.39989
PA	age-matched control	3.042	1.43382
PA	age-matched control	5.63	2.65366
PA	age-matched control	3.014	1.42063
PA	age-matched control	4.702	2.21625
PA	age-matched control	3.359	1.58324
PA	age-matched control	3.657	1.7237
PA	age-matched control	4.613	2.1743
PA	age-matched control	3.911	1.84342
PA	age-matched control	2.377	1.12038
PA	age-matched control	2.034	0.95871
PA	age-matched control	1.724	0.812594
PA	age-matched control	1.667	0.785728
PA	age-matched control	2.436	1.14819
PA	age-matched control	2.51	1.18307
PA	age-matched control	3.323	1.56627
PA	age-matched control	0.274	0.129148
PA	diapause	4.478	2.11067
PA	diapause	7.106	3.34936
PA	diapause	3.895	1.83588
PA	diapause	6.979	3.2895
PA	diapause	8.337	3.92958
PA	diapause	7.559	3.56288
PA	diapause	2.53	1.1925
PA	diapause	2.56	1.20664
PA	diapause	3.798	1.79016
PA	diapause	7.023	3.31024
PA	diapause	3.309	1.55967
PA	diapause	6.313	2.97558
PA	diapause	7.188	3.38801
PA	diapause	4.924	2.32089
PA	diapause	8.177	3.85417
PA	diapause	6.259	2.95013
PA	diapause	3.906	1.84106
PA	diapause	8.213	3.87113
PA	diapause	5.344	2.51885
PA	diapause	3.498	1.64876
PA	diapause	2.746	1.29431
PA	diapause	9.883	4.65828
PA	diapause	3.507	1.653
PA	diapause	2.713	1.27875
PA	diapause	6.874	3.24001
PA	diapause	6.095	2.87283
PA	diapause	7.447	3.51009
PA	diapause	7.548	3.55769
PA	diapause	8.833	4.16337
PA	diapause	6.477	3.05288
PA	diapause	6.62	3.12029
PA	diapause	10.965	5.16827
PA	diapause	13.72	6.46682
PA	diapause	10.53	4.96324
PA	diapause	5.832	2.74887
PA	diapause	5.797	2.73237
PA	diapause	6.072	2.86199
PA	diapause	1.599	0.753676
PA	diapause	2.777	1.30892
PA	diapause	6.204	2.92421
PA	diapause	4.034	1.9014
PA	diapause	6.136	2.89216
PA	diapause	8.377	3.94844
PA	diapause	2.923	1.37773
PA	diapause	7.352	3.46531
PA	diapause	6.936	3.26923
PA	diapause	8.354	3.93759
PA	diapause	4.754	2.24076
PA	diapause	5.395	2.54289
PA	diapause	5.589	2.63433
