# Supplementary material for: Histone methylation regulates reproductive diapause in Drosophila melanogaster
Source: PLoS Genet. 2023 Sep 13;19(9):e1010906. doi: 10.1371/journal.pgen.1010906 (PMC10499233; doi:10.1371/journal.pgen.1010906)
Supplement: S7 Table — (XLSX) [file pgen.1010906.s007.xlsx]

## Sheet: Sheet1
S7 Table: Total progeny number from diapaused and age-matched control females reported in S4 Fig.
Genotype	Treatment	Replicate	Total progeny
PA	age-matched control	1	15
PA	age-matched control	2	73
PA	age-matched control	3	45
PA	age-matched control	4	2
PA	age-matched control	5	313
PA	age-matched control	6	60
PA	age-matched control	7	263
PA	age-matched control	8	427
PA	age-matched control	9	41
PA	age-matched control	10	166
PA	age-matched control	11	249
PA	age-matched control	12	253
FL	age-matched control	1	107
FL	age-matched control	2	5
FL	age-matched control	3	46
FL	age-matched control	4	11
FL	age-matched control	5	33
FL	age-matched control	6	35
FL	age-matched control	7	20
FL	age-matched control	8	6
FL	age-matched control	9	29
FL	age-matched control	10	5
FL	age-matched control	11	17
FL	age-matched control	12	1
PA	diapause	1	650
PA	diapause	2	538
PA	diapause	3	438
PA	diapause	4	665
PA	diapause	5	701
PA	diapause	6	255
PA	diapause	7	446
PA	diapause	8	355
PA	diapause	9	684
PA	diapause	10	568
PA	diapause	11	443
PA	diapause	12	507
FL	diapause	1	52
FL	diapause	2	413
FL	diapause	3	654
FL	diapause	4	523
FL	diapause	5	94
FL	diapause	6	273
FL	diapause	7	129
FL	diapause	8	523
FL	diapause	9	279
FL	diapause	10	229
FL	diapause	11	243
FL	diapause	12	8
