# Supplementary material for: Histone methylation regulates reproductive diapause in Drosophila melanogaster
Source: PLoS Genet. 2023 Sep 13;19(9):e1010906. doi: 10.1371/journal.pgen.1010906 (PMC10499233; doi:10.1371/journal.pgen.1010906)
Supplement: S8 Table — (XLSX) [file pgen.1010906.s008.xlsx]

## Sheet: Sheet1
S8 Table: Results of the DESeq analysis of differential gene expression between diapause and persistently reproductive ovaries of the FL inbred line reported in S5D Fig.
flybase	baseMean	log2FoldChange (diapause vs. reproductive)	lfcSE	stat	pvalue	padj	SYMBOL
FBgn0029514	359.389	-0.00228125	0.105617	-0.0215994	0.982768	0.992203	312
FBgn0011710	3005.67	-0.0714068	0.0458558	-1.5572	0.119423	0.367676	2022-09-01
FBgn0014029	1616.12	0.116733	0.0578279	2.01863	0.043526	0.202453	2022-09-02
FBgn0259923	1398.82	0.260683	0.0667782	3.90372	9.47e-05	0.00282256	2022-09-04
FBgn0026361	424.11	-0.0812046	0.0934063	-0.869369	0.384645	0.676019	2022-09-05
FBgn0000427	9566.14	-1.96506	0.796572	-2.46689	NA	NA	2022-12-01
FBgn0010339	2371.81	-0.0254088	0.047963	-0.529759	0.596279	0.819373	128up
FBgn0020238	23271.3	0.00217634	0.0315919	0.0688892	0.945078	0.980451	14-3-3epsilon
FBgn0004907	17578.3	0.126512	0.0382995	3.30323	0.000955767	0.0151077	14-3-3zeta
FBgn0010340	382.84	-0.00208408	0.0979758	-0.0212714	0.983029	0.992203	140up
FBgn0250848	17946.7	-0.140712	0.0407137	-3.45612	0.000548004	0.0101714	26-29-p
FBgn0085753	180.643	-0.983312	0.502008	-1.95876	0.0501409	0.221434	28SrRNA-Psi:CR40596
FBgn0267511	7.63121	-0.684472	0.733024	-0.933764	0.350425	NA	28SrRNA-Psi:CR45851
FBgn0267519	7.30683	-0.165625	0.69944	-0.236796	0.812815	NA	28SrRNA-Psi:CR45859
FBgn0267520	4.38008	-1.1771	1.0141	-1.16073	0.24575	NA	28SrRNA-Psi:CR45860
FBgn0260793	19.213	3.47712	1.37198	2.53438	0.0112645	0.084103	2mit
FBgn0052016	2579.83	-0.0472865	0.0570208	-0.829286	0.406943	0.694034	4E-T
FBgn0087012	22.5635	0.618101	0.450518	1.37198	0.17007	0.444732	5-HT2A
FBgn0259178	508.223	0.113884	0.0836748	1.36103	0.173504	0.450079	5PtaseI
FBgn0041707	8.95086	0.379995	0.632444	0.600836	0.547949	NA	7B2
FBgn0000008	1071.06	0.0206428	0.0717294	0.287787	0.773509	0.907328	a
FBgn0028965	652.658	-0.0999684	0.0850702	-1.17513	0.239944	0.530357	A16
FBgn0023130	530.702	-0.00891772	0.086625	-0.102946	0.918006	0.972082	a6
FBgn0027780	678.818	0.0247447	0.0815071	0.30359	0.76144	0.901201	Aasdh
FBgn0031851	2264.8	0.100759	0.0631341	1.59596	0.110498	0.353784	Aatf
FBgn0023129	2135.4	-0.0419236	0.0928705	-0.45142	0.651687	0.850216	aay
FBgn0264442	107.266	0.264679	0.218164	1.21321	0.225049	0.513859	ab
FBgn0031170	1166.07	0.147225	0.0874102	1.68431	0.0921227	0.317852	ABCA
FBgn0035244	1113.12	0.0161964	0.0805827	0.20099	0.840706	0.940852	ABCB7
FBgn0039890	1801.23	0.0617145	0.0632026	0.976455	0.328839	0.625586	ABCD
FBgn0000014	181.376	0.486358	0.148368	3.27805	0.00104527	0.0161164	abd-A
FBgn0000015	13.5475	0.66738	0.542288	1.23068	0.218444	NA	Abd-B
FBgn0020510	1332.85	-0.0520712	0.0624886	-0.83329	0.404681	0.691693	Abi
FBgn0000017	1946.45	-0.0639816	0.077761	-0.822797	0.410623	0.695279	Abl
FBgn0000018	392.527	-0.0301375	0.0953451	-0.316088	0.751936	0.898702	abo
FBgn0036372	1666.8	-0.164267	0.0661257	-2.48416	0.0129856	0.0922274	Abp1
FBgn0015331	634.168	-0.036947	0.0950376	-0.388762	0.697452	0.870919	abs
FBgn0022710	598.893	-0.0244134	0.131034	-0.186314	0.852199	0.94486	Ac13E
FBgn0023416	14.4064	-0.216732	0.56162	-0.385905	0.699567	NA	Ac3
FBgn0004852	144.465	-0.0308886	0.174226	-0.17729	0.859281	0.947218	Ac76E
FBgn0024150	70.5913	-0.107009	0.222389	-0.48118	0.630389	0.839044	Ac78C
FBgn0031992	735.865	-0.0325939	0.0739702	-0.440636	0.659477	0.853443	Acbp1
FBgn0010387	22.7848	-0.470911	0.491341	-0.95842	0.337851	0.634654	Acbp2
FBgn0033246	3795.61	-0.0440838	0.0748177	-0.589216	0.555717	0.793908	ACC
FBgn0012034	2941.74	0.103354	0.0480164	2.15246	0.0313608	0.166026	AcCoAS
FBgn0000024	17.149	0.510041	0.472268	1.07998	0.28015	NA	Ace
FBgn0016122	511.458	-0.19824	0.112643	-1.75989	0.0784262	0.291828	Acer
FBgn0027620	2727	-0.120862	0.0528918	-2.28508	0.0223081	0.130936	Acf
FBgn0033749	276.403	0.0120484	0.123014	0.0979437	0.921977	0.973383	achi
FBgn0033936	34.3119	0.782657	0.472372	1.65687	0.0975466	0.327981	Achl
FBgn0000028	12.1712	0.022968	0.573461	0.0400516	0.968052	NA	acj6
FBgn0028484	1130.29	-0.0820095	0.0590573	-1.38864	0.164942	0.439441	Ack
FBgn0263998	1845.06	-0.0723599	0.0618892	-1.16918	0.242329	0.532974	Ack-like
FBgn0263198	3965.96	-0.00963335	0.0534328	-0.180289	0.856926	0.946565	Acn
FBgn0034629	1072.87	-0.138877	0.066406	-2.09133	0.0364987	0.182658	Acox57D-d
FBgn0034628	708.702	-0.00432633	0.132104	-0.0327494	0.973874	0.989525	Acox57D-p
FBgn0000032	1993.22	-0.0168869	0.0484385	-0.348627	0.72737	0.88803	Acph-1
FBgn0263120	5470.87	0.0750234	0.0486198	1.54306	0.122815	0.37383	Acsl
FBgn0000043	11516.5	-0.00100827	0.0453759	-0.0222204	0.982272	0.992095	Act42A
FBgn0000044	4579.26	0.584221	0.19183	3.04551	0.00232286	0.0283593	Act57B
FBgn0000042	42602.4	-0.0140341	0.0310022	-0.452682	0.650778	0.850033	Act5C
FBgn0000046	197.345	0.56491	0.192171	2.93962	0.00328613	0.0363015	Act87E
FBgn0000047	4.25616	0.281317	0.872688	0.322357	0.747182	NA	Act88F
FBgn0000667	2141.38	-0.0595672	0.0562836	-1.05834	0.2899	0.586055	Actn
FBgn0040507	33.5866	-0.108207	0.30311	-0.356989	0.7211	0.88524	ACXD
FBgn0038363	295.922	0.0663632	0.107685	0.61627	0.537716	0.782951	Acyp2
FBgn0037661	33.5599	-0.329616	0.365089	-0.902836	0.366613	0.659988	Ada
FBgn0051866	140.577	0.0777517	0.186207	0.417555	0.676273	0.861063	Ada1-2
FBgn0263738	208.636	0.156966	0.12957	1.21144	0.225728	0.514505	Ada2a
FBgn0037555	1619.62	-0.155208	0.0743649	-2.08711	0.0368778	0.183956	Ada2b
FBgn0030891	739.747	-0.0844817	0.0718996	-1.175	0.239997	0.530357	Ada3
FBgn0286071	958.371	0.307948	0.0810824	3.79797	0.000145885	0.00395043	AdamTS-A
FBgn0029791	6.4488	0.408738	0.762254	0.536223	0.591805	NA	AdamTS-B
FBgn0026086	1146.75	-0.00748814	0.0753515	-0.0993762	0.92084	0.972748	Adar
FBgn0028658	140.787	0.0651345	0.159495	0.40838	0.682995	0.864105	Adat1
FBgn0035039	1149.31	0.0137443	0.0594193	0.23131	0.817074	0.929139	Adck1
FBgn0036142	326.184	0.0908177	0.101501	0.894747	0.370923	0.663752	Adck5
FBgn0026573	1973.16	-0.123192	0.0669715	-1.83947	0.0658467	0.261838	ADD1
FBgn0036337	1698.07	0.0441384	0.0513807	0.859047	0.390315	0.679838	AdenoK
FBgn0284249	696.869	-0.04102	0.0793436	-0.516992	0.605162	0.825382	Adf1
FBgn0036752	1547.75	0.225804	0.0856873	2.63521	0.00840861	0.0690536	Adgf-A
FBgn0043025	39.6388	0.22356	0.313034	0.71417	0.475122	0.737972	Adgf-A2
FBgn0038173	22.1976	0.325084	0.429146	0.757514	0.448742	0.719991	Adgf-C
FBgn0038172	5.29946	0.398517	0.730777	0.545333	0.585524	NA	Adgf-D
FBgn0000055	36.6942	0.0214709	0.324986	0.0660672	0.947324	0.980962	Adh
FBgn0052068	625.409	0.0551698	0.0834957	0.66075	0.508773	0.763405	Adi1
FBgn0038984	2290.24	-0.0542295	0.0490199	-1.10627	0.268608	0.563518	AdipoR
FBgn0022709	508.363	0.13225	0.0963662	1.37237	0.169949	0.444732	Adk1
FBgn0042094	1483.22	0.221477	0.0596605	3.71229	0.000205394	0.005068	Adk3
FBgn0039747	13.253	0.083757	0.550609	0.152117	0.879095	NA	AdoR
FBgn0000057	780.332	0.0286422	0.071205	0.40225	0.6875	0.86572	adp
FBgn0038467	2858.99	0.0178694	0.043225	0.413404	0.679311	0.861696	AdSL
FBgn0027493	4832.94	0.0943342	0.0459054	2.05497	0.0398819	0.19134	AdSS
FBgn0037679	393.794	-0.0526973	0.108194	-0.487062	0.626215	0.836147	Aduk
FBgn0026602	744.107	0.0576717	0.0849405	0.678966	0.497159	0.754274	Ady43A
FBgn0036043	5142.01	-0.102811	0.0542976	-1.89347	0.0582956	0.242831	Ae2
FBgn0005694	3843.14	-0.162732	0.0468972	-3.46996	0.000520532	0.00979503	Aef1
FBgn0026309	560.036	-0.00345268	0.0948033	-0.0364194	0.970948	0.988268	aft
FBgn0038223	1309.31	-0.14453	0.0795624	-1.81656	0.0692844	0.271175	Afti
FBgn0053138	2571.59	-0.121811	0.0513289	-2.37314	0.0176375	0.112248	AGBE
FBgn0029813	84.5264	0.258847	0.193466	1.33795	0.180913	0.460092	AgmNAT
FBgn0041171	4049.05	-0.22932	0.0579997	-3.95382	7.69e-05	0.00257821	ago
FBgn0262739	4631.7	-0.0596347	0.065585	-0.909274	0.363206	0.657106	AGO1
FBgn0087035	3901.17	0.0650423	0.0510221	1.27479	0.202385	0.487139	AGO2
FBgn0250816	1305.51	-0.1713	0.0700707	-2.44467	0.0144984	0.0992518	AGO3
FBgn0030421	90.5311	-0.537457	0.223111	-2.40892	0.0159997	0.105808	Agpat1
FBgn0026718	1904.16	0.105182	0.0557726	1.8859	0.0593083	0.245931	Agpat2
FBgn0036623	1661.97	0.0241143	0.0574191	0.419971	0.674507	0.860774	Agpat3
FBgn0036622	1645.84	0.166418	0.0560738	2.96784	0.00299902	0.0339991	Agpat4
FBgn0024912	158.852	0.0617238	0.147599	0.418185	0.675812	0.861	agt
FBgn0014455	9784.41	0.0478208	0.0355817	1.34397	0.178957	0.456911	Ahcy
FBgn0035371	3086.52	-0.0636844	0.0432592	-1.47216	0.140978	0.404523	AhcyL1
FBgn0015011	10.8462	-0.0210541	0.541555	-0.0388771	0.968988	NA	AhcyL2
FBgn0031392	3285.28	0.00101114	0.0575473	0.0175706	0.985981	0.992747	AIF
FBgn0033351	1569.08	0.0521618	0.052978	0.984594	0.324824	0.62144	AIMP1
FBgn0036515	1600.35	0.0659004	0.0552185	1.19345	0.232694	0.523303	AIMP2
FBgn0050185	826.33	0.0824047	0.0773894	1.06481	0.286964	0.584066	AIMP3
FBgn0033754	773.698	0.00191838	0.0766026	0.0250432	0.98002	0.99085	Ak6
FBgn0027932	12464.8	0.0935563	0.058278	1.60535	0.108418	0.349796	Akap200
FBgn0025595	4.55261	0.941162	1.15085	0.817799	0.413472	NA	AkhR
FBgn0082598	7777.26	0.0121302	0.0389446	0.311473	0.755441	0.900118	akirin
FBgn0086254	4281.06	-0.121745	0.0501699	-2.42666	0.0152385	0.102313	Akr1B
FBgn0010379	2559.91	-0.0232099	0.0525809	-0.441413	0.658914	0.853443	Akt1
FBgn0030122	1380.42	0.0119098	0.0707222	0.168403	0.866266	0.949267	Aladin
FBgn0027094	6483.67	-0.0060383	0.0403035	-0.149821	0.880906	0.956158	AlaRS
FBgn0028962	1010.99	0.0656479	0.0708855	0.926112	0.354388	0.650785	AlaRS-m
FBgn0020764	1418.47	0.144264	0.0594626	2.42613	0.0152607	0.102313	Alas
FBgn0260972	1194	-0.113116	0.0792846	-1.4267	0.153665	0.421089	alc
FBgn0000064	5576.72	-0.0408353	0.0446912	-0.91372	0.360864	0.655927	Ald1
FBgn0012036	7943.2	0.0319207	0.0429203	0.743719	0.457046	0.724216	Aldh
FBgn0010548	1667.97	0.0633538	0.0652484	0.970963	0.331567	0.628925	Aldh-III
FBgn0036857	82.8426	0.474358	0.207784	2.28294	0.0224337	0.131376	Aldh7A1
FBgn0086378	1225.74	0.0820628	0.0695993	1.17908	0.238368	0.528821	Alg-2
FBgn0038552	1265.98	-0.0154132	0.0698179	-0.220763	0.825277	0.932741	Alg1
FBgn0052076	557.354	-0.0228837	0.0799689	-0.286158	0.774757	0.907874	Alg10
FBgn0037108	1189.46	0.00227234	0.0686632	0.033094	0.9736	0.989375	Alg11
FBgn0030645	131.06	0.0814027	0.160043	0.508631	0.611011	0.827125	Alg14
FBgn0035401	645.797	0.102877	0.0777281	1.32355	0.185652	0.465897	Alg2
FBgn0011297	713.771	-0.0300954	0.0803026	-0.374775	0.707828	0.878059	Alg3
FBgn0039293	1000.59	-0.123626	0.0721651	-1.7131	0.0866936	0.308143	Alg9
FBgn0261238	1642.84	-0.377893	0.0652727	-5.78945	7.06e-09	1.37e-06	Alh
FBgn0013746	1910.2	0.000810239	0.0500754	0.0161804	0.98709	0.993478	alien
FBgn0086346	3394.58	0.0468205	0.0488283	0.95888	0.337619	0.634525	ALiX
FBgn0040505	4.91452	0.0580806	0.850582	0.0682833	0.94556	NA	Alk
FBgn0065035	290.688	0.196002	0.109533	1.78944	0.0735446	0.281475	AlkB
FBgn0030661	23.3805	0.165445	0.413987	0.399638	0.689423	0.866459	Alp11
FBgn0032779	267.39	0.252143	0.123901	2.03503	0.0418474	0.197021	Alp12
FBgn0016123	815.79	0.666406	0.205564	3.24184	0.00118761	0.0178647	Alp4
FBgn0086361	4652.27	0.110196	0.053081	2.076	0.0378938	0.186874	alph
FBgn0010215	2508.68	-0.0935384	0.0483957	-1.93279	0.0532626	0.231009	alpha-Cat
FBgn0015568	2110.82	0.120444	0.0524572	2.29604	0.0216737	0.128866	alpha-Est1
FBgn0015569	359.043	0.0101912	0.120968	0.084247	0.93286	0.977117	alpha-Est10
FBgn0015570	5.90451	-0.292258	0.742769	-0.393471	0.693972	NA	alpha-Est2
FBgn0015572	18.3133	0.0294232	0.437127	0.0673103	0.946335	NA	alpha-Est4
FBgn0261393	244.984	0.0713845	0.122979	0.580463	0.561602	0.798023	alpha-Est5
FBgn0015575	46.7877	-0.334195	0.288713	-1.15753	0.247055	0.537589	alpha-Est7
FBgn0015576	51.821	-0.861131	0.330832	-2.60293	0.00924318	0.073879	alpha-Est8
FBgn0015577	179.216	0.0374562	0.174516	0.214629	0.830057	0.935154	alpha-Est9
FBgn0259170	1015.84	0.0275738	0.083019	0.332138	0.739785	0.892737	alpha-Man-Ia
FBgn0039634	1810.02	-0.159255	0.0571499	-2.78661	0.00532621	0.0517774	alpha-Man-Ib
FBgn0011740	1086.79	-0.0220053	0.070384	-0.312646	0.75455	0.899768	alpha-Man-IIa
FBgn0026616	630.753	0.0892335	0.102564	0.870024	0.384287	0.675695	alpha-Man-IIb
FBgn0030007	2649.78	0.0427753	0.0571847	0.748019	0.454448	0.722691	alpha-PheRS
FBgn0250789	5096.26	0.132629	0.0688694	1.9258	0.0541291	0.233022	alpha-Spec
FBgn0031491	669.403	-0.0336877	0.0847318	-0.39758	0.69094	0.867697	alpha4GT1
FBgn0025725	3153.33	-0.0286006	0.0416969	-0.685915	0.492766	0.751126	alphaCOP
FBgn0250791	1114.19	0.140147	0.0628577	2.2296	0.0257742	0.144309	alphaSnap
FBgn0087040	9599.26	-0.151816	0.0499398	-3.03998	0.00236595	0.0287242	alphaTub67C
FBgn0003884	29035.8	0.0110963	0.0430893	0.257518	0.796779	0.919627	alphaTub84B
FBgn0003885	9661.29	0.137263	0.0414514	3.31141	0.000928285	0.0148851	alphaTub84D
FBgn0031068	651.746	-0.0661435	0.0864259	-0.76532	0.444081	0.716221	Alr
FBgn0037116	1225.6	-0.00656496	0.0678098	-0.0968144	0.922874	0.973383	Als2
FBgn0038535	5769.62	-0.182835	0.0525764	-3.47752	0.000506079	0.00959945	alt
FBgn0004372	4.98373	-0.646314	0.800878	-0.807007	0.419663	NA	aly
FBgn0032881	387.596	0.176739	0.105665	1.67264	0.094399	0.321881	Amacr
FBgn0000075	56.554	-2.96577	1.24368	-2.38468	0.0170938	0.110801	amd
FBgn0052626	3704.54	0.0568253	0.0613719	0.925916	0.35449	0.650818	AMPdeam
FBgn0027356	1309.41	0.0225603	0.0611875	0.368707	0.712346	0.880385	Amph
FBgn0023169	2280.42	0.109166	0.0512288	2.13095	0.0330929	0.172033	AMPKalpha
FBgn0038309	56.5952	0.0423726	1.45926	0.029037	0.976835	0.98973	Amt
FBgn0030328	5873.75	-0.150575	0.0445191	-3.38226	0.000718908	0.0123149	Amun
FBgn0000077	216.889	-0.0152772	0.119141	-0.128228	0.897969	0.962653	amx
FBgn0011746	912.66	0.239118	0.11011	2.17162	0.0298841	0.159731	ana
FBgn0262167	303.995	-0.518245	0.142072	-3.64776	0.000264537	0.00594596	ana1
FBgn0027513	273.995	-0.311231	0.123428	-2.52156	0.0116836	0.0863717	ana2
FBgn0266111	525.372	-0.443538	0.121187	-3.65996	0.000252257	0.00573627	ana3
FBgn0012037	177.623	0.907023	0.231809	3.91281	9.12e-05	0.00279157	Ance
FBgn0035076	5.76209	0.661037	0.79283	0.833769	0.404411	NA	Ance-5
FBgn0036741	1189.18	0.0754838	0.06609	1.14214	0.253397	0.544986	anchor
FBgn0016762	366.792	0.159956	0.113439	1.41006	0.158522	0.428661	angel
FBgn0011747	4983.93	0.0801988	0.0390148	2.0556	0.0398212	0.191166	Ank
FBgn0261788	7.91213	-0.44917	0.731804	-0.613784	0.539358	NA	Ank2
FBgn0028343	2212.26	-0.204775	0.055924	-3.66167	0.000250579	0.00572123	Ankle2
FBgn0052000	4224.91	0.120447	0.0513545	2.3454	0.0190068	0.118064	anne
FBgn0025111	95.1061	0.000756448	0.260689	0.00290173	0.997685	0.999613	Ant2
FBgn0260642	8.4738	0.730204	0.714544	1.02192	0.30682	NA	Antp
FBgn0000084	1080.91	0.0850326	0.0812502	1.04655	0.295306	0.591836	AnxB10
FBgn0030749	1192.47	0.0967761	0.0681156	1.42076	0.155386	0.423601	AnxB11
FBgn0000083	2549.64	0.248376	0.0628381	3.95263	7.73e-05	0.00258	AnxB9
FBgn0000097	1585.47	-0.108112	0.104343	-1.03612	0.300145	0.597158	aop
FBgn0004569	247.451	0.130025	0.139815	0.929979	0.352382	0.648633	aos
FBgn0029512	1786.76	-0.103737	0.0571584	-1.81491	0.069538	0.271894	Aos1
FBgn0267408	1491.8	0.118691	0.0651339	1.82226	0.0684161	0.269131	AOX1
FBgn0038348	13.1445	0.553939	0.515466	1.07464	0.282538	NA	AOX2
FBgn0038349	2268.5	-0.0581604	0.0551691	-1.05422	0.291782	0.587916	AOX3
FBgn0267978	18.4024	-0.00321228	0.541864	-0.0059282	0.99527	NA	ap
FBgn0010380	3706.39	-0.0459163	0.049921	-0.91978	0.357688	0.653604	AP-1-2beta
FBgn0030089	2915.39	-0.0474932	0.0575532	-0.825205	0.409255	0.694887	AP-1gamma
FBgn0024833	1651.18	-0.0811293	0.0582841	-1.39196	0.163934	0.438265	AP-1mu
FBgn0039132	1200.21	-0.00300973	0.0634655	-0.047423	0.962176	0.985519	AP-1sigma
FBgn0264855	4468.4	-0.0744063	0.0476331	-1.56207	0.118271	0.36627	AP-2alpha
FBgn0263351	2056.43	-0.00732401	0.0540939	-0.135394	0.8923	0.96034	AP-2mu
FBgn0043012	934.104	-0.0251375	0.0637907	-0.394062	0.693536	0.868119	AP-2sigma
FBgn0015589	1980.58	-0.00888766	0.0870702	-0.102075	0.918697	0.972202	Apc
FBgn0034231	211.771	0.0661366	0.125302	0.527816	0.597627	0.820019	APC10
FBgn0026598	1003.94	-0.180378	0.0660601	-2.73052	0.00632347	0.0575177	Apc2
FBgn0052707	435.207	-0.219509	0.0971446	-2.25961	0.0238455	0.137245	APC4
FBgn0029879	3010.01	-0.0509676	0.0489551	-1.04111	0.297825	0.594808	APC7
FBgn0026150	1965.83	-0.0206458	0.0470139	-0.439143	0.660558	0.853632	ApepP
FBgn0031458	390.676	-0.0467219	0.0943811	-0.495035	0.620575	0.833103	aph-1
FBgn0261854	2269.54	-0.0401815	0.0519539	-0.773406	0.439282	0.711964	aPKC
FBgn0042178	502.178	-0.0563746	0.0918396	-0.613838	0.539322	0.78369	Apl
FBgn0040281	9.03496	0.490854	0.578762	0.848109	0.396377	NA	Aplip1
FBgn0087002	139.079	0.319689	1.10511	0.289282	0.772365	0.907083	apolpp
FBgn0032136	19.103	-0.349184	0.686909	-0.508342	0.611214	0.827255	Apoltp
FBgn0260941	1420.18	-0.0817761	0.0697134	-1.17303	0.240783	0.531375	app
FBgn0261112	797.063	0.00728539	0.0748417	0.0973439	0.922453	0.973383	APP-BP1
FBgn0000108	69.5155	0.179962	0.283662	0.634424	0.525804	0.775935	Appl
FBgn0000109	444.65	0.147209	0.0931167	1.58091	0.113898	0.359784	Aprt
FBgn0036111	10166.6	-0.0250766	0.0420574	-0.596248	0.55101	0.790934	Aps
FBgn0015903	2951.32	-0.331474	0.0546258	-6.06808	1.29e-09	3.25e-07	apt
FBgn0286516	17031	-0.0193966	0.0517491	-0.37482	0.707795	0.878059	aqz
FBgn0028646	2905	-0.0779677	0.0460082	-1.69465	0.0901427	0.31481	aralar1
FBgn0033926	1386.19	-0.00347104	0.0800174	-0.0433786	0.9654	0.98587	Arc1
FBgn0033928	21.4685	0.194823	0.359454	0.541998	0.58782	0.814299	Arc2
FBgn0038742	731.884	-0.0492356	0.0863163	-0.57041	0.5684	0.800974	Arc42
FBgn0038893	576.621	0.0699313	0.0842756	0.829792	0.406656	0.694034	Archease
FBgn0013749	1668.42	-0.0584846	0.0685708	-0.852909	0.39371	0.682542	Arf102F
FBgn0013750	2496.45	-0.03809	0.052077	-0.731417	0.464525	0.730115	Arf51F
FBgn0010348	9475	-0.0631366	0.0378964	-1.66603	0.0957072	0.324179	Arf79F
FBgn0020655	2255.98	0.0188314	0.0567347	0.331921	0.739949	0.892737	ArfGAP1
FBgn0037182	2369.15	0.00213547	0.0519438	0.0411111	0.967207	0.986833	ArfGAP3
FBgn0037884	645.653	-0.0187249	0.0937479	-0.199737	0.841686	0.941299	Arfip
FBgn0030088	404.884	-0.123408	0.0904483	-1.3644	0.172442	0.448672	Arfrp1
FBgn0000116	6991.64	0.00189647	0.0424401	0.0446858	0.964358	0.985519	Argk
FBgn0032076	86.3045	-0.158982	0.223238	-0.712164	0.476363	0.738985	Argl
FBgn0027093	2855.35	-0.012059	0.0547502	-0.220254	0.825673	0.932919	ArgRS
FBgn0037526	420.142	-0.1566	0.100125	-1.56404	0.117809	0.365457	ArgRS-m
FBgn0017418	1447.53	-0.122276	0.0678594	-1.8019	0.0715615	0.27702	ari-1
FBgn0025186	845.596	-0.246507	0.0847235	-2.90955	0.0036195	0.03915	ari-2
FBgn0000115	783.12	0.0608634	0.0764164	0.796471	0.425759	0.705011	Arl1
FBgn0004908	223.967	0.022358	0.125616	0.177988	0.858733	0.946801	Arl2
FBgn0039889	919.746	-0.118066	0.079512	-1.48488	0.137575	0.399521	Arl4
FBgn0035866	931.311	-0.190225	0.0692942	-2.74518	0.00604782	0.0560993	Arl5
FBgn0034446	7.38625	0.299661	0.832694	0.35987	0.718945	NA	Arl6
FBgn0038453	1287.21	-0.0783563	0.0814721	-0.961755	0.336173	0.633797	Arl6IP1
FBgn0037551	1075.18	0.0946971	0.0694175	1.36417	0.172515	0.448712	Arl8
FBgn0000117	7560.95	-0.0197383	0.0475747	-0.414891	0.678222	0.861252	arm
FBgn0011745	2461.04	0.010114	0.0590447	0.171295	0.863992	0.948987	Arp1
FBgn0031050	590.808	0.0308412	0.0798902	0.386044	0.699464	0.872171	Arp10
FBgn0011742	5824.35	-0.0436695	0.0451267	-0.967707	0.333191	0.630008	Arp2
FBgn0262716	3342.59	0.0327933	0.050712	0.646657	0.517854	0.770785	Arp3
FBgn0038576	509.46	-0.0196853	0.0932808	-0.211032	0.832862	0.936362	Arp5
FBgn0011741	910.979	0.108668	0.0721217	1.50674	0.131878	0.39086	Arp6
FBgn0030877	603.802	0.164947	0.0770849	2.1398	0.0323707	0.169641	Arp8
FBgn0001961	2199.31	0.0513078	0.0489201	1.04881	0.294267	0.591106	Arpc1
FBgn0032859	8369.31	-0.0569111	0.0373979	-1.52177	0.128066	0.384284	Arpc2
FBgn0038369	799.762	-0.0173915	0.0914546	-0.190166	0.849179	0.943383	Arpc3A
FBgn0065032	14.7828	0.489675	0.504747	0.97014	0.331977	NA	Arpc3B
FBgn0284255	1029.45	0.135796	0.065894	2.06083	0.0393191	0.18981	Arpc4
FBgn0031437	1103.56	0.0293996	0.0688203	0.427193	0.669239	0.858573	Arpc5
FBgn0000119	572.356	0.0780807	0.097804	0.798339	0.424674	0.704448	arr
FBgn0033062	3711.48	0.0335819	0.0549533	0.611099	0.541134	0.785228	Ars2
FBgn0037834	6671.43	0.0479304	0.0523815	0.915026	0.360178	0.655229	Art1
FBgn0038306	2876.13	0.0799282	0.0512743	1.55884	0.119035	0.367127	Art3
FBgn0037770	3065.5	-0.14679	0.0475872	-3.08465	0.00203795	0.0256874	Art4
FBgn0034817	1295.28	-0.00131388	0.0656972	-0.019999	0.984044	0.992203	Art7
FBgn0032329	5.40394	0.0545358	0.819964	0.06651	0.946972	NA	Art8
FBgn0042177	3066.83	0.0733538	0.0527289	1.39115	0.16418	0.438733	Arts
FBgn0029095	802.026	0.116431	0.10925	1.06573	0.286547	0.583609	aru
FBgn0052442	128.288	0.0790509	0.168103	0.470252	0.638175	0.844206	Arv1
FBgn0036826	540.261	-0.0196385	0.104592	-0.187763	0.851063	0.944047	arx
FBgn0050372	2000.64	-0.0237442	0.0564326	-0.420753	0.673935	0.860774	Asap
FBgn0039908	1087.21	0.117075	0.0728229	1.60767	0.107908	0.348939	Asator
FBgn0035407	156.173	0.0384394	0.152642	0.251827	0.801175	0.92101	Asciz
FBgn0029094	1012.03	-0.184503	0.0680381	-2.71176	0.0066928	0.0596786	asf1
FBgn0005386	1538.73	-0.186435	0.0690303	-2.70076	0.00691804	0.0608616	ash1
FBgn0000139	748.727	-0.0682937	0.0809402	-0.843755	0.398806	0.686025	ash2
FBgn0014006	1963.23	0.0378299	0.0584268	0.647475	0.517325	0.770439	Ask1
FBgn0261004	1258.97	-0.068299	0.0586418	-1.16468	0.244147	0.534882	asl
FBgn0086443	4822.48	0.00966779	0.0417654	0.231478	0.816943	0.929127	AsnRS
FBgn0034177	245.265	0.00620262	0.134737	0.0460352	0.963282	0.985519	AsnRS-m
FBgn0270926	3322.33	-0.0135413	0.0572205	-0.236651	0.812928	0.92722	AsnS
FBgn0000140	2287.37	-0.329923	0.0621316	-5.31006	1.1e-07	1.44e-05	asp
FBgn0034075	405.954	0.556641	0.109764	5.07125	3.95e-07	4.39e-05	Asph
FBgn0034606	552.856	0.235742	0.153173	1.53906	0.123791	0.375684	ASPP
FBgn0002069	1300.97	0.0862115	0.0672564	1.28183	0.199901	0.48354	AspRS
FBgn0051739	2483.15	-0.103537	0.056874	-1.82046	0.0686896	0.27007	AspRS-m
FBgn0034793	1162.96	0.013084	0.0618693	0.211478	0.832514	0.936157	asrij
FBgn0263619	13.7776	-0.130771	0.519633	-0.251661	0.801303	NA	asRNA:ASTR
FBgn0051144	6.65327	0.223988	0.776619	0.288415	0.773029	NA	asRNA:CR31144
FBgn0051514	46.7501	-0.023064	0.334981	-0.0688516	0.945108	0.980451	asRNA:CR31514
FBgn0051845	8.58666	-0.0845458	0.642315	-0.131627	0.89528	NA	asRNA:CR31845
FBgn0259112	112.388	-0.00536076	0.259665	-0.0206449	0.983529	0.992203	asRNA:CR42254
FBgn0260720	7.1805	-0.20822	0.740281	-0.281271	0.778502	NA	asRNA:CR42547
FBgn0262902	24.8148	-0.516735	0.397677	-1.29938	0.193813	0.475715	asRNA:CR43257
FBgn0263414	16.0415	-0.603232	0.495551	-1.21729	0.223492	NA	asRNA:CR43460
FBgn0263441	5.31591	0.623821	0.837226	0.745105	0.456208	NA	asRNA:CR43464
FBgn0263457	32.5979	0.0568399	0.379438	0.1498	0.880922	0.956158	asRNA:CR43480
FBgn0263492	34.5437	-0.329657	0.401412	-0.821243	0.411508	0.695789	asRNA:CR43481
FBgn0263620	8.44867	0.745947	0.593212	1.25747	0.208583	NA	asRNA:CR43629
FBgn0263628	21.1695	0.941178	0.45164	2.08391	0.0371682	0.184834	asRNA:CR43637
FBgn0263967	46.6783	0.0382878	0.309172	0.12384	0.901442	0.96391	asRNA:CR43723
FBgn0264446	12.3249	-0.0470404	0.61582	-0.0763866	0.939112	NA	asRNA:CR43864
FBgn0264481	5.94611	0.228626	0.780657	0.292864	0.769626	NA	asRNA:CR43889
FBgn0264507	6.2548	-0.772562	0.831292	-0.929351	0.352707	NA	asRNA:CR43906
FBgn0264554	25.4066	-0.478274	0.426595	-1.12114	0.262227	0.555914	asRNA:CR43933
FBgn0264617	45.7362	0.52536	0.279497	1.87966	0.0601541	0.247654	asRNA:CR43957
FBgn0264679	7.40254	0.293378	0.650106	0.451278	0.651789	NA	asRNA:CR43964
FBgn0264702	46.2642	-0.270684	0.272908	-0.991851	0.32127	0.617102	asRNA:CR43971
FBgn0264789	4.21723	-1.33159	0.911377	-1.46107	0.143995	NA	asRNA:CR44019
FBgn0264790	80.0293	0.222008	0.236172	0.940027	0.347204	0.645673	asRNA:CR44020
FBgn0264821	235.844	0.34927	0.168862	2.06837	0.0386052	0.188352	asRNA:CR44029
FBgn0264822	5.21892	1.39258	0.86061	1.61813	0.105634	NA	asRNA:CR44030
FBgn0264839	18.7264	1.00723	0.460559	2.18697	0.0287445	NA	asRNA:CR44047
FBgn0264871	14.1559	-0.0783622	0.520817	-0.15046	0.880402	NA	asRNA:CR44062
FBgn0264902	10.3167	0.318371	0.573846	0.554802	0.57903	NA	asRNA:CR44093
FBgn0264904	12.677	-0.395151	0.591187	-0.668403	0.503876	NA	asRNA:CR44095
FBgn0264950	19.3466	0.255558	0.456675	0.559606	0.575748	0.80492	asRNA:CR44119
FBgn0264955	7.66931	-0.0995321	0.788067	-0.126299	0.899495	NA	asRNA:CR44124
FBgn0265038	15.6	-0.110949	0.441771	-0.251147	0.801701	NA	asRNA:CR44155
FBgn0265068	4.62312	0.749923	0.883021	0.849271	0.395731	NA	asRNA:CR44179
FBgn0265096	4.26396	-0.611711	0.909299	-0.672728	0.501121	NA	asRNA:CR44201
FBgn0265498	4.25354	-0.803177	0.849011	-0.946015	0.344141	NA	asRNA:CR44367
FBgn0265499	12.7472	0.705814	0.549151	1.28528	0.198693	NA	asRNA:CR44368
FBgn0265508	98.7447	0.46757	0.254837	1.83478	0.0665384	0.263459	asRNA:CR44370
FBgn0265525	17.0251	0.186899	0.435637	0.429026	0.667904	NA	asRNA:CR44375
FBgn0265532	10.717	-0.224474	0.562558	-0.399024	0.689876	NA	asRNA:CR44382
FBgn0265611	5.53024	-0.106978	0.788153	-0.135732	0.892033	NA	asRNA:CR44429
FBgn0265705	13.424	0.788389	0.573256	1.37528	0.169044	NA	asRNA:CR44512
FBgn0265810	8.15655	0.181299	0.71028	0.25525	0.79853	NA	asRNA:CR44599
FBgn0265901	11.9051	-0.396373	0.616475	-0.642966	0.520246	NA	asRNA:CR44690
FBgn0265937	22.2973	0.0303234	0.364773	0.0831296	0.933749	0.977334	asRNA:CR44724
FBgn0266042	35.0338	0.0404491	0.322403	0.125461	0.900158	0.963332	asRNA:CR44807
FBgn0266117	8.58447	0.657424	0.689713	0.953186	0.340496	NA	asRNA:CR44843
FBgn0266167	27.622	0.102908	0.37071	0.277596	0.781322	0.910814	asRNA:CR44873
FBgn0266197	64.4259	0.405438	0.251004	1.61526	0.106254	0.345025	asRNA:CR44892
FBgn0266199	18.5798	-0.00605206	0.463183	-0.0130663	0.989575	NA	asRNA:CR44894
FBgn0266216	24.9022	-0.21139	0.452026	-0.46765	0.640035	0.845229	asRNA:CR44911
FBgn0266310	12.9321	-0.107868	0.478094	-0.22562	0.821497	NA	asRNA:CR44975
FBgn0266316	33.7856	0.15056	0.36266	0.415153	0.67803	0.861252	asRNA:CR44981
FBgn0266319	29.5277	-0.139266	0.333209	-0.417953	0.675982	0.861	asRNA:CR44984
FBgn0266322	26.4148	0.0664575	0.370073	0.17958	0.857483	0.946565	asRNA:CR44987
FBgn0266372	4.2697	0.0307602	0.910613	0.0337797	0.973053	NA	asRNA:CR45016
FBgn0266388	7.27468	0.468114	0.722414	0.647986	0.516994	NA	asRNA:CR45028
FBgn0266413	7.89897	0.199189	0.681181	0.292417	0.769967	NA	asRNA:CR45053
FBgn0266596	4.67881	0.273591	1.15234	0.237422	0.81233	NA	asRNA:CR45121
FBgn0266617	5.03993	0.294589	0.850824	0.346239	0.729163	NA	asRNA:CR45124
FBgn0266619	20.5162	0.47196	0.412254	1.14483	0.252281	0.544204	asRNA:CR45126
FBgn0266624	14.6878	-0.312821	0.464502	-0.673455	0.500658	NA	asRNA:CR45131
FBgn0266627	16.3145	0.860591	0.642347	1.33976	0.180323	NA	asRNA:CR45134
FBgn0266639	5.08867	-0.0837446	0.719407	-0.116408	0.907329	NA	asRNA:CR45146
FBgn0266657	10.5265	-0.240697	0.526405	-0.457247	0.647493	NA	asRNA:CR45164
FBgn0266681	24.6498	-0.182903	0.357883	-0.511069	0.609303	0.826539	asRNA:CR45171
FBgn0267495	73.9532	0.32151	0.259354	1.23965	0.215103	0.500757	asRNA:CR45185
FBgn0266699	21.9046	-0.451388	0.396035	-1.13977	0.254383	0.545899	asRNA:CR45189
FBgn0266737	10.0789	0.225045	0.591494	0.380469	0.703597	NA	asRNA:CR45210
FBgn0266808	41.7051	-0.148487	0.276183	-0.537639	0.590826	0.816283	asRNA:CR45270
FBgn0266889	5.99174	0.86042	0.765384	1.12417	0.260942	NA	asRNA:CR45350
FBgn0267023	6.77685	0.841177	0.761009	1.10534	0.269011	NA	asRNA:CR45467
FBgn0267081	6.48689	1.11171	0.731097	1.52061	0.128357	NA	asRNA:CR45525
FBgn0267084	4.90493	0.168137	0.955616	0.175946	0.860336	NA	asRNA:CR45528
FBgn0267180	74.0065	-0.0820385	0.223908	-0.366393	0.714072	0.881421	asRNA:CR45620
FBgn0267181	6.07126	0.0161563	0.80538	0.0200605	0.983995	NA	asRNA:CR45621
FBgn0267242	4.3897	0.142233	0.873971	0.162744	0.87072	NA	asRNA:CR45682
FBgn0267279	7.62682	-0.180283	0.733176	-0.245893	0.805765	NA	asRNA:CR45715
FBgn0267439	8.08972	-0.202566	0.718061	-0.282102	0.777866	NA	asRNA:CR45789
FBgn0267454	7.36884	0.416794	0.783865	0.531717	0.594922	NA	asRNA:CR45804
FBgn0267463	7.5644	-0.955776	0.619817	-1.54203	0.123066	NA	asRNA:CR45813
FBgn0267482	6.78653	0.427429	0.761803	0.561075	0.574747	NA	asRNA:CR45832
FBgn0267534	29.6488	0.0438114	0.367034	0.119366	0.904985	0.965974	asRNA:CR45874
FBgn0267567	14.3209	-0.294534	0.506829	-0.581132	0.561151	NA	asRNA:CR45907
FBgn0267568	22.164	0.495827	0.434218	1.14189	0.253502	0.54506	asRNA:CR45908
FBgn0267586	23.0582	0.699197	0.469887	1.48801	0.136748	0.398909	asRNA:CR45924
FBgn0267590	6.69938	0.576486	0.837233	0.688561	0.491099	NA	asRNA:CR45928
FBgn0267661	18.6849	0.719796	0.428368	1.68032	0.092895	NA	asRNA:CR45999
FBgn0267717	6.80991	0.648423	0.726902	0.892037	0.372373	NA	asRNA:CR46050
FBgn0267735	5.92237	-0.62443	0.846374	-0.737771	0.460654	NA	asRNA:CR46066
FBgn0267758	30.5047	-0.294444	0.319531	-0.921488	0.356796	0.65274	asRNA:CR46089
FBgn0267762	4.68914	0.284749	0.769139	0.370218	0.71122	NA	asRNA:CR46093
FBgn0267773	8.00339	-0.112833	0.625069	-0.180512	0.856751	NA	asRNA:CR46104
FBgn0267803	9.2173	0.423974	0.68044	0.623088	0.533227	NA	asRNA:CR46128
FBgn0267810	8.96646	0.868592	0.655156	1.32578	0.184913	NA	asRNA:CR46135
FBgn0267811	7.08432	0.0435842	0.676879	0.06439	0.94866	NA	asRNA:CR46136
FBgn0267812	11.1139	-0.379792	0.634783	-0.598303	0.549638	NA	asRNA:CR46137
FBgn0267814	22.4697	0.514266	0.392543	1.31009	0.190166	0.471327	asRNA:CR46139
FBgn0267966	4.89473	0.801412	1.01118	0.792551	0.42804	NA	asRNA:CR46246
FBgn0267989	4.83843	-0.0433856	0.840678	-0.0516078	0.958841	NA	asRNA:CR46256
FBgn0287604	24.3976	0.683874	0.4015	1.7033	0.0885127	0.311195	asRNA:CR46473
FBgn0287615	66.4721	0.134886	0.253016	0.533112	0.593956	0.819006	asRNA:CR46484
FBgn0287616	10.5259	0.522542	0.621137	0.841267	0.400199	NA	asRNA:CR46485
FBgn0287618	23.9984	0.370998	0.369314	1.00456	0.315109	0.611122	asRNA:CR46487
FBgn0015905	782.057	-0.00696099	0.0739437	-0.0941391	0.924999	0.974098	ast
FBgn0036790	6.36288	1.59818	0.924948	1.72786	0.0840134	NA	AstC-R1
FBgn0020407	386.044	-0.0186379	0.0995108	-0.187295	0.851429	0.944319	asun
FBgn0261823	1043.06	0.0276795	0.0901054	0.307191	0.758698	0.90083	Asx
FBgn0031876	109.286	0.150635	0.178206	0.845286	0.397951	0.68516	Atac1
FBgn0032691	496.556	0.0480705	0.0903561	0.532012	0.594718	0.819373	Atac2
FBgn0052343	391.156	-0.169335	0.111937	-1.51278	0.130337	0.388205	Atac3
FBgn0039946	276.526	-0.0912933	0.110284	-0.8278	0.407784	0.694738	ATbp
FBgn0025720	1131.16	0.0255168	0.0807263	0.316091	0.751934	0.898702	Ate1
FBgn0020762	1511.42	0.167592	0.0989215	1.69419	0.0902292	0.31481	Atet
FBgn0265193	409.309	-0.085804	0.100897	-0.850416	0.395094	0.684022	Atf-2
FBgn0028550	253.94	-0.0668375	0.155352	-0.430233	0.667027	0.857432	Atf3
FBgn0033010	1064.93	-0.0603321	0.0801151	-0.753068	0.451409	0.721924	Atf6
FBgn0260945	1646.96	-0.0740164	0.0721658	-1.02564	0.30506	0.602127	Atg1
FBgn0040780	87.985	0.122124	0.201982	0.604626	0.545427	0.787997	Atg10
FBgn0030960	1029.22	0.170775	0.0738608	2.31212	0.0207709	0.125709	Atg101
FBgn0036255	84.4396	0.0866737	0.245008	0.353759	0.72352	0.885684	Atg12
FBgn0261108	1463.73	0.0613085	0.0629814	0.973438	0.330336	0.627801	Atg13
FBgn0039636	436.967	-0.0208511	0.0935908	-0.22279	0.823699	0.932358	Atg14
FBgn0039705	813.872	-0.137882	0.0728755	-1.89202	0.0584888	0.243375	Atg16
FBgn0037363	2304.81	-0.0502231	0.0786953	-0.638197	0.523345	0.773775	Atg17
FBgn0035850	1448.94	0.0212705	0.055309	0.384576	0.700552	0.873212	Atg18a
FBgn0032935	286.262	0.0706841	0.133086	0.531116	0.595338	0.819373	Atg18b
FBgn0044452	1514.15	0.0380494	0.0666698	0.570713	0.568194	0.800974	Atg2
FBgn0036813	704.275	-0.0669221	0.0863609	-0.774911	0.438392	0.711472	Atg3
FBgn0031298	802.037	0.0129921	0.074887	0.173489	0.862267	0.948346	Atg4a
FBgn0038325	679.828	-0.130811	0.0879958	-1.48656	0.137131	0.399521	Atg4b
FBgn0029943	434.378	0.0329701	0.0930904	0.354173	0.723209	0.885592	Atg5
FBgn0264325	428.724	-0.149253	0.0907234	-1.64515	0.0999392	0.333239	Atg6
FBgn0034366	498.135	-0.135889	0.0953822	-1.42468	0.15425	0.422112	Atg7
FBgn0052672	4573.89	0.10506	0.071524	1.46888	0.141864	0.405838	Atg8a
FBgn0034110	756.012	0.146648	0.0747206	1.96261	0.0496913	0.220199	Atg9
FBgn0032422	51.4898	-0.742762	0.31851	-2.33199	0.0197012	0.12112	atilla
FBgn0036995	7.57909	-0.0626753	0.648148	-0.0966989	0.922965	NA	atk
FBgn0039213	4009.48	-0.0629323	0.0455496	-1.38162	0.167088	0.441596	atl
FBgn0010750	1297.77	-0.00389666	0.0684926	-0.0568917	0.954631	0.983626	atms
FBgn0052446	1268.03	-0.146849	0.0758993	-1.93478	0.053017	0.230471	Atox1
FBgn0013672	25183.6	0.132657	0.0724612	1.83073	0.0671403	0.265455	ATP6
FBgn0037671	4211.97	0.00538417	0.0427284	0.126009	0.899725	0.963306	ATP6AP2
FBgn0030343	1788.73	0.0977308	0.0681138	1.43482	0.151339	0.417817	ATP7
FBgn0013673	15.2027	-0.00723288	0.424334	-0.0170453	0.986401	NA	ATP8
FBgn0259221	1025.82	0.137474	0.0741158	1.85485	0.0636173	0.256881	ATP8A
FBgn0037989	273.148	0.33213	0.121455	2.73459	0.00624589	0.0571462	ATP8B
FBgn0002921	10331	-0.0150138	0.0631363	-0.2378	0.812037	0.926506	Atpalpha
FBgn0020236	7803.92	0.0554219	0.050591	1.09549	0.273302	0.567904	ATPCL
FBgn0019644	4424.39	0.268143	0.0684791	3.91569	9.01e-05	0.00277975	ATPsynB
FBgn0010217	32744.4	0.0669558	0.0334554	2.00134	0.0453554	0.208323	ATPsynbeta
FBgn0039830	35418	0.0749563	0.0363318	2.06311	0.0391026	0.189733	ATPsynC
FBgn0016119	3109.88	0.0352449	0.0626256	0.562788	0.57358	0.802967	ATPsynCF6
FBgn0016120	4010.56	0.0533557	0.0420723	1.26819	0.20473	0.490055	ATPsynD
FBgn0028342	3979.81	0.0797	0.0398395	2.00053	0.0454432	0.208477	ATPsyndelta
FBgn0038224	3468.62	0.0955759	0.0505789	1.88964	0.0588064	0.244435	ATPsynE
FBgn0051477	7.68368	0.59433	0.724664	0.820147	0.412133	NA	ATPsynepsilonL
FBgn0035032	3760.18	0.307047	0.0565143	5.43308	5.54e-08	7.98e-06	ATPsynF
FBgn0010612	3481.46	0.0400753	0.0454682	0.881392	0.378106	0.670373	ATPsynG
FBgn0020235	7286.95	0.0690855	0.0394853	1.74965	0.0801783	0.29538	ATPsyngamma
FBgn0016691	5507.17	0.066792	0.03974	1.68072	0.0928167	0.3184	ATPsynO
FBgn0041581	12.1607	-0.683604	0.571825	-1.19548	0.231901	NA	AttB
FBgn0041579	6.31889	-0.0129456	0.888428	-0.0145714	0.988374	NA	AttC
FBgn0029907	23.1061	0.942101	0.418542	2.25091	0.0243913	0.138764	Atx-1
FBgn0041188	4115.38	-0.015931	0.0705134	-0.225928	0.821257	0.931059	Atx2
FBgn0031420	607.599	0.0731155	0.0870289	0.840129	0.400836	0.68769	Atxn7
FBgn0000146	5011.95	0.185408	0.060897	3.04462	0.00232974	0.0283987	aub
FBgn0000147	672.982	-0.413601	0.0834044	-4.95898	7.09e-07	7.07e-05	aurA
FBgn0024227	196.314	-0.483751	0.158472	-3.05259	0.00226874	0.0279177	aurB
FBgn0037218	2128.5	-0.048983	0.0551765	-0.887751	0.374675	0.667512	aux
FBgn0050476	111.324	-0.0275626	0.176213	-0.156416	0.875705	0.9541	ave
FBgn0030410	192.241	0.0147846	0.14552	0.101598	0.919076	0.972205	Aven
FBgn0000150	23925	0.0456836	0.0512003	0.892252	0.372258	0.664917	awd
FBgn0035708	25.2512	0.586296	0.397274	1.4758	0.139998	0.402949	axed
FBgn0026597	1867.35	0.0149007	0.0651549	0.228697	0.819104	0.93036	Axn
FBgn0262870	15.4148	0.56572	0.521077	1.08568	0.277623	NA	axo
FBgn0000152	155.416	-0.0101027	0.153937	-0.0656285	0.947674	0.980962	Axs
FBgn0261647	582.596	0.0436867	0.0872568	0.500669	0.616604	0.830797	Axud1
FBgn0025185	180.124	-0.359142	0.166181	-2.16115	0.030684	0.163221	az2
FBgn0023407	3406.14	0.00944893	0.0552585	0.170995	0.864228	0.948987	B4
FBgn0004587	9826.16	0.188391	0.0536523	3.51134	0.000445859	0.00874065	B52
FBgn0038342	4.16138	0.801299	0.966431	0.829133	0.407029	NA	B9d1
FBgn0004870	43.126	0.134564	0.275299	0.488791	0.62499	0.835576	bab1
FBgn0025525	58.8182	0.386753	0.263305	1.46884	0.141876	0.405838	bab2
FBgn0011300	3566.62	0.00218335	0.0616495	0.0354155	0.971748	0.988268	babo
FBgn0034724	1109.91	-0.143542	0.119004	-1.2062	0.227741	0.517727	babos
FBgn0031453	7213.73	0.416387	0.0641938	6.48641	8.79e-11	2.97e-08	Bacc
FBgn0031977	1602.53	0.0291159	0.0650024	0.44792	0.654211	0.851358	baf
FBgn0045866	2121.32	-0.0847552	0.0540551	-1.56794	0.116895	0.364365	bai
FBgn0260960	4701.94	0.0264094	0.0445447	0.592875	0.553264	0.792702	Baldspot
FBgn0027889	1390.5	-0.089664	0.0569855	-1.57345	0.115614	0.362984	ball
FBgn0000158	601.058	-0.313451	0.105039	-2.98413	0.00284384	0.0327167	bam
FBgn0030093	1653.94	0.263353	0.0767294	3.43223	0.000598649	0.0109033	Bap111
FBgn0042085	2518.32	-0.0912931	0.0826088	-1.10513	0.269105	0.563801	Bap170
FBgn0025716	1092.79	-0.0251845	0.0677633	-0.371654	0.710151	0.879113	Bap55
FBgn0025463	2255.73	-0.0816261	0.0539548	-1.51286	0.130315	0.388205	Bap60
FBgn0037081	1252.8	0.00107127	0.0728353	0.0147081	0.988265	0.994403	barc
FBgn0031571	1124.28	0.179047	0.108017	1.65758	0.0974029	0.327781	bark
FBgn0014127	519.853	-0.266885	0.0984608	-2.71057	0.00671677	0.0597393	barr
FBgn0000163	1347.49	0.0484704	0.0699222	0.693204	0.488182	0.748012	baz
FBgn0033844	3084.31	-0.0107841	0.0430993	-0.250215	0.802421	0.921529	bbc
FBgn0087007	1597.12	0.0876861	0.0895812	0.978845	0.327657	0.624834	bbg
FBgn0034622	6.41496	-0.316282	0.766521	-0.41262	0.679885	NA	BBS9
FBgn0024251	5.45403	0.96958	0.7723	1.25545	0.209317	NA	bbx
FBgn0040239	934.594	-0.154143	0.0744092	-2.07156	0.0383069	0.188012	bc10
FBgn0039558	537.87	-0.0134272	0.0973452	-0.137934	0.890292	0.95964	BCAS2
FBgn0000166	839.207	-0.372056	0.090322	-4.11922	3.8e-05	0.00158099	bcd
FBgn0043362	278.885	0.146154	0.143173	1.02082	0.307338	0.604647	bchs
FBgn0026149	669.472	-0.0211945	0.087716	-0.241627	0.809069	0.925134	BCL7-like
FBgn0013432	917.182	0.0908803	0.0704184	1.29058	0.196851	0.479908	bcn92
FBgn0038857	399.069	-0.126861	0.132093	-0.960392	0.336858	0.634167	Bdbt
FBgn0034049	888.553	0.00549882	0.0707111	0.0777646	0.938015	0.979564	bdg
FBgn0028482	375.387	0.375228	0.131672	2.8497	0.00437599	0.0448972	bdl
FBgn0032512	1512.88	0.0837604	0.0737202	1.13619	0.255876	0.54744	Bdp1
FBgn0052594	701.134	0.0917951	0.0773898	1.18614	0.235567	0.526741	be
FBgn0015602	1143.76	-0.0950929	0.0671782	-1.41553	0.156913	0.426086	BEAF-32
FBgn0037660	632.153	-0.0550087	0.0792096	-0.694471	0.487387	0.747624	beag
FBgn0028645	18.9303	-1.13001	0.663199	-1.70387	0.0884052	0.311098	beat-Ib
FBgn0028644	10.2593	-1.26495	0.653921	-1.93441	0.0530625	NA	beat-Ic
FBgn0038494	6.80493	-1.09608	0.721843	-1.51845	0.128902	NA	beat-IIb
FBgn0032629	119.959	0.470989	0.203884	2.31008	0.0208837	0.125999	beat-IIIc
FBgn0036691	596.423	-0.0632994	0.080306	-0.788227	0.430564	0.706883	beg
FBgn0263231	17539.4	0.158891	0.0616284	2.57822	0.00993113	0.0776636	bel
FBgn0025109	622.45	0.0387897	0.0732156	0.529802	0.59625	0.819373	Bem46
FBgn0000173	2951.93	-0.00481291	0.0500677	-0.096128	0.923419	0.973458	ben
FBgn0040238	1905.27	0.0936761	0.0633895	1.47779	0.139465	0.402158	Best1
FBgn0035696	886.033	0.0343784	0.0867018	0.396513	0.691726	0.86779	Best2
FBgn0260857	328.259	-0.243658	0.101447	-2.40183	0.0163132	0.106971	Bet1
FBgn0260859	313.55	-0.108558	0.106425	-1.02005	0.307706	0.605145	Bet3
FBgn0260860	275.379	0.0799977	0.118021	0.677828	0.497881	0.755074	Bet5
FBgn0037215	2736.34	0.0570988	0.0562181	1.01567	0.309789	0.606683	beta-Man
FBgn0039175	2717.47	0.00882465	0.0579942	0.152164	0.879057	0.955075	beta-PheRS
FBgn0250788	3882.59	0.280577	0.0729435	3.84649	0.00011982	0.00341333	beta-Spec
FBgn0025724	2909.53	0.00656531	0.0515875	0.127265	0.89873	0.962912	beta'COP
FBgn0033315	317.425	-0.0869118	0.111916	-0.77658	0.437406	0.710871	beta3GalTII
FBgn0027538	722.286	0.0367627	0.0748491	0.491158	0.623315	0.834446	beta4GalNAcTA
FBgn0039258	617.054	0.0690836	0.0938965	0.735742	0.461888	0.728395	beta4GalT7
FBgn0008635	3407.86	-0.0218144	0.0509628	-0.428046	0.668618	0.85806	betaCOP
FBgn0015000	904.727	-0.115123	0.068766	-1.67413	0.0941047	0.32127	betaggt-I
FBgn0028970	768.808	0.0673187	0.0699371	0.962559	0.335769	0.633497	betaggt-II
FBgn0270927	755.625	-0.0194035	0.0775705	-0.25014	0.802479	0.921529	betaGlu
FBgn0284243	26720.9	-0.0930403	0.0371824	-2.50227	0.01234	0.0894391	betaTub56D
FBgn0003888	4178.05	0.179368	0.0629634	2.84876	0.00438903	0.0449125	betaTub60D
FBgn0003889	4.03982	-0.402864	0.927347	-0.434427	0.663978	NA	betaTub85D
FBgn0003890	1191.37	0.336018	0.0750634	4.47645	7.59e-06	0.000447142	betaTub97EF
FBgn0013753	246.621	-0.141275	0.122189	-1.1562	0.247601	0.538628	Bgb
FBgn0004581	21.5184	-0.034092	0.46113	-0.0739314	0.941065	0.980451	bgcn
FBgn0027348	1037.77	-0.805475	0.118962	-6.77088	1.28e-11	4.98e-09	bgm
FBgn0261111	152.484	-0.198141	0.171936	-1.15241	0.249152	0.540433	BHD
FBgn0000179	5.12667	0.136441	0.898455	0.151862	0.879296	NA	bi
FBgn0035871	2143.53	0.108109	0.0613413	1.76242	0.0779981	0.290965	BI-1
FBgn0000180	99.7675	0.146348	0.188801	0.775146	0.438254	0.711396	bib
FBgn0000181	41657.6	0.11185	0.0393548	2.84209	0.00448183	0.0454435	bic
FBgn0000182	5.42936	0.864048	0.785696	1.09972	0.271453	NA	BicC
FBgn0000183	5151.63	-0.0474107	0.045761	-1.03605	0.300179	0.597158	BicD
FBgn0014133	7024.11	-0.227547	0.0508005	-4.47922	7.49e-06	0.000444746	bif
FBgn0038252	3612.2	-0.241391	0.0707838	-3.41025	0.00064903	0.0115913	BigH1
FBgn0039509	470.313	0.199153	0.0961542	2.07118	0.0383421	0.188012	bigmax
FBgn0045759	9.217	0.0456865	0.548075	0.0833582	0.933567	NA	bin
FBgn0024491	476.097	-0.00907669	0.0992578	-0.0914456	0.927139	0.974979	Bin1
FBgn0263144	4391.13	0.0388775	0.0593812	0.654711	0.512654	0.766271	bin3
FBgn0026263	428.69	-0.354529	0.113865	-3.1136	0.00184817	0.0238362	bip1
FBgn0026262	2170.35	-0.121632	0.0667354	-1.8226	0.0683636	0.269061	bip2
FBgn0010520	913.032	0.105156	0.068798	1.52848	0.126394	0.381587	Bka
FBgn0035625	34.1968	0.396969	0.342483	1.15909	0.246419	0.536957	Blimp-1
FBgn0002906	1368.33	-0.318037	0.0857532	-3.70875	0.000208288	0.00510795	Blm
FBgn0050077	197.138	-0.0281587	0.136951	-0.205612	0.837094	0.938323	Blos1
FBgn0036118	108.443	-0.0471348	0.186538	-0.252683	0.800514	0.92101	Blos2
FBgn0085284	40.5656	0.10386	0.279977	0.370959	0.710668	0.879234	Blos3
FBgn0036105	104.465	-0.094833	0.193124	-0.491046	0.623394	0.834446	Blos4
FBgn0027660	2741.98	-0.200714	0.0760312	-2.63988	0.00829348	0.0686154	blot
FBgn0004133	441.639	0.152529	0.266503	0.572333	0.567096	0.800855	blow
FBgn0038387	734.345	0.0167563	0.0844147	0.198499	0.842654	0.941569	blp
FBgn0011211	34726.1	0.0346416	0.0387841	0.893191	0.371755	0.664603	blw
FBgn0036199	1237.44	0.155622	0.0846853	1.83765	0.0661141	0.262357	Bmcp
FBgn0036449	1439.91	-0.073552	0.091898	-0.800365	0.423499	0.703751	bmm
FBgn0001090	33.665	-1.4745	0.513663	-2.87057	0.00409733	0.0426572	bnb
FBgn0014135	52.458	0.164404	0.24148	0.680818	0.495987	0.75323	bnl
FBgn0004132	716.601	-0.0816367	0.0884642	-0.922822	0.3561	0.652234	boca
FBgn0037719	576.638	0.109143	0.0828019	1.31812	0.187463	0.467988	bocks
FBgn0039560	1688.42	-0.0363477	0.0616063	-0.590001	0.55519	0.793697	BOD1
FBgn0040388	896.489	0.0425689	0.0796287	0.534593	0.592932	0.818029	boi
FBgn0011206	168.42	0.00844452	0.164738	0.0512604	0.959118	0.985519	bol
FBgn0025583	7.84893	-0.667153	1.59281	-0.418853	0.675323	NA	BomS2
FBgn0040736	4.6102	-0.016819	1.12074	-0.015007	0.988027	NA	BomS3
FBgn0038930	4.81434	0.116509	0.974618	0.119543	0.904845	NA	BomT3
FBgn0023097	1692.27	-0.106339	0.0700173	-1.51876	0.128824	0.385259	bon
FBgn0260942	985.911	-0.155863	0.0840689	-1.85399	0.0637411	0.257247	bond
FBgn0026261	1431.78	-0.0278827	0.0600144	-0.464601	0.642217	0.845691	bonsai
FBgn0033374	2905.3	-0.0541679	0.0493111	-1.09849	0.271989	0.56679	Boot
FBgn0287225	2527.53	0.156002	0.0460413	3.38832	0.000703232	0.0122094	bor
FBgn0259791	112.085	-0.681165	0.226726	-3.00435	0.00266153	0.0311363	bora
FBgn0030346	315.629	-0.101885	0.134252	-0.758903	0.44791	0.719184	BORCS5
FBgn0035140	107.071	0.134964	0.175551	0.768803	0.44201	0.714066	BORCS6
FBgn0032105	935.315	-0.279759	0.0926215	-3.02045	0.00252397	0.0299221	borr
FBgn0027535	398.849	0.0378727	0.106853	0.354437	0.723012	0.885592	botv
FBgn0261284	430.881	0.0359467	0.0885316	0.406033	0.684719	0.864515	bou
FBgn0004893	620.504	0.152471	0.0930398	1.63877	0.10126	0.335081	bowl
FBgn0037205	537.723	-0.127791	0.0970042	-1.31737	0.187714	0.4682	BoYb
FBgn0283451	1005.27	1.34e-05	0.0871781	0.000153625	0.999877	1	br
FBgn0033155	2581.52	-0.156729	0.0529361	-2.96073	0.00306914	0.0345423	Br140
FBgn0010300	3516.97	-0.293219	0.0719111	-4.07752	4.55e-05	0.00184761	brat
FBgn0050169	602.929	-0.238335	0.0788303	-3.0234	0.00249954	0.0296777	Brca2
FBgn0039654	760.24	-0.0685553	0.0781605	-0.877109	0.380428	0.671948	Brd8
FBgn0086694	2406	-0.158022	0.0475326	-3.3245	0.000885785	0.0144722	Bre1
FBgn0038499	739.278	0.00917948	0.0753468	0.12183	0.903034	0.965346	Brf
FBgn0024250	148.4	-0.528258	0.219341	-2.40838	0.0160234	0.105874	brk
FBgn0000212	2419.62	-0.0656441	0.0606463	-1.08241	0.279071	0.574923	brm
FBgn0030434	888.205	-0.130289	0.072578	-1.79516	0.0726288	0.279277	Brms1
FBgn0000221	210.414	-0.168257	0.120991	-1.39066	0.164329	0.438869	brn
FBgn0259246	5.09146	-0.982302	1.19085	-0.824872	0.409444	NA	brp
FBgn0000114	29460.8	0.0723268	0.0364237	1.98571	0.047066	0.212562	bru1
FBgn0262475	543.576	0.242366	0.11781	2.05727	0.0396601	0.190982	bru2
FBgn0264001	115.157	0.482638	0.182546	2.64393	0.00819497	0.0681628	bru3
FBgn0266717	3727.58	0.0298869	0.075425	0.396247	0.691923	0.86779	Bruce
FBgn0261787	2521.17	-0.0796895	0.0552763	-1.44166	0.149399	0.41555	brun
FBgn0040333	11.7604	0.514625	0.49588	1.0378	0.299362	NA	brv3
FBgn0011785	2977.51	-0.17187	0.0792917	-2.16757	0.0301917	0.161264	BRWD3
FBgn0032130	1059.41	-0.0358224	0.0703387	-0.509284	0.610553	0.827125	brwl
FBgn0004101	715.033	-0.0061849	0.0853224	-0.0724886	0.942213	0.980451	bs
FBgn0284256	5439.18	0.128851	0.0560892	2.29726	0.021604	0.128747	bsf
FBgn0261822	5704.53	0.0782175	0.0600162	1.30327	0.192482	0.473712	Bsg
FBgn0000228	2549.97	-0.0565894	0.0670383	-0.844136	0.398593	0.68581	Bsg25D
FBgn0000229	457.988	-0.0847794	0.102808	-0.824641	0.409575	0.694887	bsk
FBgn0005666	1925.62	0.622955	0.158044	3.94165	8.09e-05	0.00261137	bt
FBgn0030228	1556.73	-0.171946	0.0645846	-2.66234	0.00775993	0.0653277	BTBD9
FBgn0263108	4573.93	-0.0462341	0.0568387	-0.813426	0.415974	0.699672	BtbVII
FBgn0000233	4.19487	0.237636	1.14358	0.207801	0.835384	NA	btd
FBgn0030501	846.903	-0.169893	0.0920462	-1.84574	0.0649302	0.260022	BthD
FBgn0003502	1948.84	-0.18216	0.0516386	-3.52759	0.000419356	0.00844904	Btk29A
FBgn0285896	20.7945	0.704747	0.412394	1.70892	0.0874666	0.309335	btl
FBgn0014949	15.8943	-0.560546	0.45607	-1.22908	0.219043	NA	btn
FBgn0266756	1722.56	0.309035	0.101739	3.03752	0.00238535	0.0288057	btsz
FBgn0023096	34.8876	0.409728	0.319029	1.2843	0.199038	0.482894	btv
FBgn0045862	2369.38	0.0164477	0.0639423	0.257226	0.797004	0.919627	btz
FBgn0031696	820.37	-0.165114	0.0762276	-2.16606	0.0303062	0.161543	Bub1
FBgn0025457	1386.25	-0.0482054	0.0542169	-0.889121	0.373938	0.666693	Bub3
FBgn0263855	693.131	-0.249485	0.0798901	-3.12286	0.00179104	0.0234843	BubR1
FBgn0040491	145.484	0.165283	0.144041	1.14748	0.251185	0.543087	Buffy
FBgn0034050	318.339	0.159942	0.104124	1.53607	0.124521	0.37725	bug
FBgn0032248	524.483	-0.107106	0.0965637	-1.10917	0.267355	0.56264	Bug22
FBgn0032600	2058.88	0.0864579	0.0557911	1.54967	0.12122	0.3713	BuGZ
FBgn0259176	5824.61	-0.0688213	0.0809975	-0.849671	0.395508	0.684022	bun
FBgn0000239	6206.02	-0.0332679	0.051541	-0.645466	0.518625	0.770852	bur
FBgn0031150	1259.14	-0.0480265	0.0711882	-0.674641	0.499904	0.756644	bves
FBgn0000241	4.84244	0.0494084	0.861662	0.0573408	0.954274	NA	bw
FBgn0045064	521.364	0.128329	0.12696	1.01078	0.312122	0.608355	bwa
FBgn0265598	247.984	-0.241605	0.132429	-1.82442	0.0680887	0.268386	Bx
FBgn0004856	1942.85	-0.0445322	0.0513093	-0.867916	0.38544	0.676805	Bx42
FBgn0000244	682.924	0.22117	0.0902713	2.45006	0.0142834	0.0983025	by
FBgn0010292	2658.09	0.0742051	0.0491098	1.511	0.130788	0.388814	bys
FBgn0028525	1156.43	-0.0390618	0.0689952	-0.566151	0.571291	0.802407	c(2)M
FBgn0000246	2930.26	0.0657109	0.0502428	1.30787	0.190919	0.47155	c(3)G
FBgn0040236	1944.28	0.0628229	0.0516493	1.21634	0.223856	0.512425	c11.1
FBgn0040235	814.627	0.0730466	0.0784397	0.931245	0.351727	0.648259	c12.1
FBgn0040234	1165.78	0.187925	0.06549	2.86952	0.00411101	0.0427303	c12.2
FBgn0032078	1069.57	-0.230939	0.0736944	-3.13374	0.00172595	0.0230236	C1GalTA
FBgn0259228	1445.28	0.284642	0.110731	2.57057	0.0101531	0.0791983	C3G
FBgn0000247	1546.49	-0.0341913	0.0760577	-0.449544	0.653039	0.850908	ca
FBgn0001991	107.348	0.606215	0.230911	2.62532	0.00865681	0.0703491	Ca-alpha1D
FBgn0264386	177.206	0.53894	0.181238	2.97366	0.00294275	0.0335078	Ca-alpha1T
FBgn0261999	102.373	0.609728	0.234161	2.60388	0.00921743	0.0738249	Ca-Ma2d
FBgn0025678	3161.73	-0.12639	0.0590339	-2.14097	0.0322767	0.169491	CaBP1
FBgn0263111	115.858	-0.150286	0.184514	-0.814498	0.41536	0.699037	cac
FBgn0000250	2723.42	-0.215197	0.0595443	-3.61406	0.00030144	0.0064939	cact
FBgn0031114	608.183	-0.151954	0.0907638	-1.67417	0.0940974	0.32127	cactin
FBgn0000251	2463.57	-0.105225	0.0514594	-2.04482	0.0408724	0.194175	cad
FBgn0036715	298.582	-1.40966	0.320931	-4.39241	1.12e-05	0.000610699	Cad74A
FBgn0261053	349.281	0.0786947	0.143382	0.548847	0.58311	0.810736	Cad86C
FBgn0037963	2246.66	-0.00175981	0.0729074	-0.0241376	0.980743	0.991323	Cad87A
FBgn0038247	92.7573	-1.64364	0.323109	-5.08695	3.64e-07	4.1e-05	Cad88C
FBgn0039709	2206.73	-0.140171	0.088987	-1.57519	0.115214	0.362742	Cad99C
FBgn0015609	784.704	0.385147	0.120389	3.19918	0.0013782	0.0194877	CadN
FBgn0053653	55.7017	0.105297	0.271903	0.387261	0.698563	0.871467	Cadps
FBgn0033526	720.025	-0.356342	0.091435	-3.89722	9.73e-05	0.00287731	Caf1-105
FBgn0030054	3026.72	-0.273629	0.0529094	-5.17167	2.32e-07	2.79e-05	Caf1-180
FBgn0263979	2428.33	-0.081015	0.055466	-1.46062	0.144119	0.40819	Caf1-55
FBgn0017414	133.046	0.0964625	0.160196	0.602153	0.547072	0.788762	cag
FBgn0027844	8.07699	-0.969523	0.72508	-1.33713	0.181182	NA	CAH1
FBgn0027843	1079.35	0.130214	0.0875652	1.48705	0.137003	0.399502	CAH2
FBgn0030056	3940.42	0.118385	0.0513604	2.30498	0.0211676	0.127317	CAH3
FBgn0040629	4.85285	0.194671	0.900329	0.216222	0.828815	NA	CAH5
FBgn0037788	598.979	-0.0600661	0.0731325	-0.821332	0.411457	0.695789	CAH7
FBgn0039486	160.731	0.666929	0.198321	3.36288	0.000771329	0.012956	CAH9
FBgn0037646	274.668	-0.152036	0.122819	-1.23788	0.21576	0.501183	CAHbeta
FBgn0038478	1516.17	-0.295054	0.0693134	-4.25681	2.07e-05	0.0010079	cal1
FBgn0012051	608.166	0.179383	0.090011	1.9929	0.0462726	0.210446	CalpA
FBgn0025866	878.65	-0.0334032	0.0833527	-0.400745	0.688608	0.865853	CalpB
FBgn0260450	275.547	0.0997319	0.114539	0.870721	0.383906	0.675331	CalpC
FBgn0005585	14530.6	0.0224423	0.0447453	0.501556	0.61598	0.830704	Calr
FBgn0039928	1985.93	0.239204	0.0627339	3.813	0.000137289	0.00378616	Cals
FBgn0013995	1615.34	-0.191283	0.0617398	-3.09821	0.00194694	0.0248218	Calx
FBgn0262166	342.81	-0.0583143	0.108173	-0.539085	0.589828	0.815483	calypso
FBgn0000253	11880.3	-0.0644848	0.0353779	-1.82274	0.0683426	0.269061	Cam
FBgn0016126	2719.42	0.0469338	0.0699019	0.671423	0.501951	0.758437	CaMKI
FBgn0264607	2828.75	0.0129149	0.0593004	0.217788	0.827594	0.933546	CaMKII
FBgn0034210	511.672	-0.133052	0.0932253	-1.42721	0.153519	0.421089	Camp
FBgn0287478	810.522	0.0511703	0.091634	0.55842	0.576558	0.805586	Camta
FBgn0040233	2574.89	-0.217812	0.0639983	-3.4034	0.000665518	0.0117364	cana
FBgn0267912	1894.78	-0.199507	0.068771	-2.90104	0.00371928	0.0397319	CanA-14F
FBgn0010015	6.1991	1.64282	0.76715	2.14146	0.0322368	NA	CanA1
FBgn0010014	202.176	0.251024	0.370997	0.676619	0.498648	0.755353	CanB
FBgn0015614	2627.83	-0.0156398	0.0457112	-0.342144	0.732242	0.889727	CanB2
FBgn0027568	2138.15	0.0105157	0.0599842	0.175307	0.860838	0.948022	Cand1
FBgn0033504	1106.17	0.119859	0.0641928	1.86718	0.0618768	0.252474	CAP
FBgn0039680	480.397	-0.341919	0.0874841	-3.90835	9.29e-05	0.00279157	Cap-D2
FBgn0051989	357.518	-0.076564	0.0976656	-0.783941	0.433075	0.708063	Cap-D3
FBgn0259876	1730.83	-0.161756	0.062994	-2.56779	0.0102349	0.0792006	Cap-G
FBgn0037831	1500.36	0.155667	0.0683819	2.27643	0.0228201	0.132838	Cap-H2
FBgn0031883	3364.47	0.160075	0.0701689	2.28128	0.0225321	0.131824	Caper
FBgn0042134	14513.4	-0.0477281	0.0459957	-1.03766	0.299427	0.596476	Capr
FBgn0023095	983.356	0.33643	0.0879429	3.82554	0.000130484	0.00365505	caps
FBgn0261458	3219.27	0.0316796	0.0518513	0.610971	0.541219	0.785228	capt
FBgn0000256	674.345	0.0626728	0.0777527	0.806053	0.420212	0.701586	capu
FBgn0000257	1088.21	0.115041	0.0706504	1.62831	0.103459	0.339822	car
FBgn0052698	15.5112	-0.0191856	0.492566	-0.0389504	0.96893	NA	CARPB
FBgn0032879	19.5874	0.308638	0.501978	0.614842	0.538659	0.783312	CarT
FBgn0004878	132.944	0.34545	0.161311	2.14152	0.0322325	0.169373	cas
FBgn0013759	2051.15	-0.0308549	0.0732365	-0.421305	0.673532	0.860774	CASK
FBgn0034068	2523.47	-0.0467861	0.0561631	-0.83304	0.404822	0.691782	casp
FBgn0286781	5158.51	0.0206596	0.0449292	0.459827	0.645641	0.846879	cass
FBgn0000261	1651.93	0.0603608	0.0669513	0.901562	0.36729	0.660772	Cat
FBgn0029093	5936.99	0.0304499	0.0605725	0.502701	0.615174	0.83046	cathD
FBgn0002022	1371.52	0.013984	0.0577293	0.242234	0.808599	0.924871	Catsup
FBgn0026257	599.094	-0.283756	0.102294	-2.77392	0.00553857	0.0531115	cav
FBgn0285954	4027.31	0.0385413	0.0673957	0.571866	0.567413	0.800866	caz
FBgn0033842	266.888	-0.168249	0.1127	-1.49289	0.135466	0.396207	cbc
FBgn0020224	2919.3	-0.124592	0.051047	-2.44074	0.0146571	0.0997276	Cbl
FBgn0026144	1825.38	-0.258401	0.0643341	-4.01654	5.91e-05	0.00215633	CBP
FBgn0022943	472.884	0.178494	0.0997955	1.78859	0.0736802	0.281716	Cbp20
FBgn0004580	5.63883	-0.353032	0.771492	-0.457596	0.647243	NA	Cbp53E
FBgn0022942	2315.64	0.113182	0.0576221	1.9642	0.0495066	0.219631	Cbp80
FBgn0086757	727.274	-0.0966028	0.0832622	-1.16022	0.245958	0.536553	cbs
FBgn0031148	6260.31	0.0220424	0.0353467	0.623605	0.532887	0.780632	Cbs
FBgn0043364	2815.38	0.076172	0.0768355	0.991366	0.321507	0.617221	cbt
FBgn0263113	44.2572	-0.20974	0.324659	-0.646033	0.518258	0.770852	Cc2d2a
FBgn0031979	125.228	0.0759828	0.176198	0.431237	0.666296	0.856777	CCDC53
FBgn0036909	805.209	0.0804493	0.0796034	1.01063	0.312196	0.608355	Ccdc58
FBgn0031488	362.823	0.122181	0.118909	1.02752	0.304178	0.601932	Ccdc85
FBgn0050106	8.01142	-0.321998	0.829397	-0.388231	0.697845	NA	CCHa1-R
FBgn0038925	3300.16	0.112981	0.047604	2.37335	0.0176275	0.112248	Cchl
FBgn0030954	4.4565	0.134461	0.821284	0.16372	0.869952	NA	CCKLR-17D3
FBgn0038331	667.149	-0.0961957	0.078597	-1.22391	0.220986	0.508464	Ccm3
FBgn0004777	5.26205	1.72472	1.04103	1.65675	0.0975707	NA	Ccp84Ag
FBgn0010531	307.179	0.0680694	0.105419	0.645703	0.518472	0.770852	Ccs
FBgn0003676	14523.6	0.075828	0.0356377	2.12775	0.0333578	0.172949	CCT1
FBgn0030086	11814.4	0.00800287	0.0346614	0.230887	0.817403	0.929319	CCT2
FBgn0015019	15208.1	0.0841064	0.0326242	2.57804	0.00993638	0.0776636	CCT3
FBgn0032444	14081.9	0.0694339	0.0376053	1.84639	0.0648361	0.259913	CCT4
FBgn0010621	14357.6	0.0917779	0.0387364	2.36929	0.0178222	0.113053	CCT5
FBgn0027329	10393.4	0.00491394	0.0371578	0.132245	0.89479	0.961624	CCT6
FBgn0037632	11763	0.0254045	0.0420046	0.604802	0.54531	0.787974	CCT7
FBgn0284436	10468.2	0.0355196	0.0379705	0.935452	0.349555	0.647414	CCT8
FBgn0035470	480.198	0.0792797	0.0909011	0.872154	0.383124	0.674793	Ccz1
FBgn0263986	8.94634	0.317555	0.627297	0.506228	0.612697	NA	cd
FBgn0037533	5450.04	-0.100083	0.0442566	-2.26142	0.0237334	0.137027	CD98hc
FBgn0051973	175.051	-0.360496	0.170189	-2.11821	0.0341576	0.175593	Cda5
FBgn0039774	86.663	0.275384	0.230774	1.1933	0.232751	0.523303	CDase
FBgn0031952	1555.4	0.0874908	0.0788017	1.11026	0.266885	0.562331	cdc14
FBgn0025781	605.573	-0.180957	0.0844236	-2.14344	0.032078	0.169247	Cdc16
FBgn0032863	462.404	-0.0967952	0.0879605	-1.10044	0.271141	0.566089	Cdc23
FBgn0012058	1904.75	-0.0749222	0.0564541	-1.32714	0.184464	0.464564	Cdc27
FBgn0013435	328.705	-0.143572	0.109755	-1.30812	0.190834	0.47155	Cdc2rk
FBgn0011573	1568.66	0.0490991	0.0591298	0.830362	0.406334	0.694034	Cdc37
FBgn0010341	4745.02	0.0135205	0.0443403	0.304925	0.760423	0.90083	Cdc42
FBgn0026143	1311.9	-0.138384	0.0608633	-2.27369	0.0229845	0.133644	Cdc45
FBgn0265574	1122.17	0.0220258	0.0636686	0.345945	0.729384	0.888198	Cdc5
FBgn0030752	997.607	0.0455429	0.0625587	0.728003	0.466612	0.732211	CDC50
FBgn0035918	654.999	-0.398237	0.0906725	-4.39204	1.12e-05	0.000610699	Cdc6
FBgn0028360	3537.61	-0.0437582	0.0566758	-0.772079	0.440067	0.712407	Cdc7
FBgn0265082	898.218	0.171377	0.0925398	1.85193	0.0640363	0.257769	Cdep
FBgn0032821	1078.84	-0.111446	0.0802182	-1.38929	0.164745	0.439441	CdGAPr
FBgn0004876	1444.86	-0.314335	0.0693633	-4.53172	5.85e-06	0.00036694	cdi
FBgn0004106	1393.4	-0.128948	0.0747483	-1.7251	0.0845096	0.303431	Cdk1
FBgn0037093	2673.23	-0.0658515	0.0474345	-1.38826	0.165057	0.439456	Cdk12
FBgn0004107	1077.74	-0.102737	0.0659374	-1.5581	0.119211	0.367169	Cdk2
FBgn0030269	625.835	0.0520831	0.0978879	0.532069	0.594678	0.819373	CDK2AP1
FBgn0016131	1457.66	0.0517707	0.064968	0.796864	0.42553	0.705011	Cdk4
FBgn0013762	486.687	-0.0675308	0.0922679	-0.731899	0.46423	0.730095	Cdk5
FBgn0027491	7.27868	-1.08216	0.860688	-1.25733	0.208636	NA	Cdk5alpha
FBgn0263237	1345.99	0.0313975	0.0691267	0.454202	0.649683	0.849232	Cdk7
FBgn0015618	201.935	-0.0618483	0.137768	-0.448932	0.653481	0.850915	Cdk8
FBgn0019949	775.853	0.0954774	0.0741138	1.28825	0.197657	0.480993	Cdk9
FBgn0261532	1723.7	0.108157	0.0636012	1.70055	0.0890279	0.312339	cdm
FBgn0010350	1083.47	-0.101199	0.0619574	-1.63337	0.102392	0.337273	Cds
FBgn0032409	659.592	-0.113517	0.0795637	-1.42675	0.153652	0.421089	Ced-12
FBgn0029092	6608.06	-0.0285395	0.0349788	-0.81591	0.414552	0.69884	ced-6
FBgn0032876	1835.02	-0.313364	0.0643635	-4.86866	1.12e-06	0.000108498	Cen
FBgn0039056	2728.87	0.102975	0.0580475	1.77398	0.0760663	0.286541	CenB1A
FBgn0028509	950.176	-0.111258	0.0695469	-1.59976	0.109653	0.352024	CenG1A
FBgn0266916	1365.79	-0.204874	0.0875029	-2.34134	0.0192145	0.119069	Cenp-C
FBgn0036480	408.184	-0.109751	0.117993	-0.930152	0.352292	0.648633	Cep135
FBgn0035168	29.5668	-0.0957544	0.411779	-0.232538	0.81612	0.928643	cep290
FBgn0031575	641.439	-0.120008	0.0740417	-1.62082	0.105057	0.342484	Cep97
FBgn0034443	621.572	0.22434	0.126021	1.78018	0.0750466	0.285315	cer
FBgn0037315	1201.54	0.0737391	0.0784191	0.940321	0.347053	0.645673	Cerk
FBgn0027569	1125.14	0.0677487	0.0619934	1.09284	0.274465	0.569203	cert
FBgn0030657	279.937	-0.0201998	0.115847	-0.174366	0.861578	0.948127	cerv
FBgn0000286	922.509	-0.0635199	0.078451	-0.809677	0.418126	0.701541	Cf2
FBgn0030121	591.419	-0.193896	0.0985439	-1.96761	0.0491129	0.218383	Cfp1
FBgn0000289	4196.32	-0.038127	0.0565969	-0.67366	0.500528	0.757316	cg
FBgn0037972	9.12431	-0.769426	0.573431	-1.34179	0.179663	NA	CG10005
FBgn0039590	378.553	0.0528528	0.11911	0.443731	0.657237	0.852649	CG10011
FBgn0038012	173.479	0.288363	0.14678	1.96459	0.0494616	0.219556	CG10013
FBgn0031568	9.62441	0.337314	0.701885	0.480583	0.630813	NA	CG10019
FBgn0032785	15.483	-0.167844	0.559179	-0.300161	0.764055	NA	CG10026
FBgn0038013	535.332	-0.0437677	0.0949403	-0.461003	0.644797	0.846313	CG10038
FBgn0038014	7.09774	0.100856	0.8395	0.120138	0.904373	NA	CG10041
FBgn0037492	287.807	0.110869	0.117862	0.940669	0.346875	0.645665	CG10050
FBgn0037490	265.184	-0.12459	0.108769	-1.14546	0.252018	0.543826	CG10053
FBgn0037482	1328.13	-0.0690242	0.0681902	-1.01223	0.311427	0.60785	CG10055
FBgn0034439	31.2381	0.192333	0.340825	0.564317	0.572538	0.802552	CG10062
FBgn0035727	27.4758	0.411995	0.407773	1.01036	0.312325	0.608455	CG10063
FBgn0037473	400.661	-0.0251787	0.0955561	-0.263497	0.792168	0.917725	CG10068
FBgn0035722	393.34	-0.0240753	0.107443	-0.224074	0.8227	0.931993	CG10075
FBgn0035720	7805.38	0.0340236	0.0599142	0.567871	0.570122	0.801635	CG10077
FBgn0034644	1039.19	0.0306655	0.0790096	0.388124	0.697924	0.871369	CG10082
FBgn0037517	8.49172	-0.551562	0.60955	-0.904868	0.365535	NA	CG10086
FBgn0036369	63.9426	-0.0426913	0.258703	-0.16502	0.868928	0.95037	CG10089
FBgn0037472	672.945	-0.0979719	0.0961773	-1.01866	0.308364	0.605899	CG10098
FBgn0038088	176.387	0.193319	0.198343	0.974674	0.329722	0.626956	CG10126
FBgn0032798	32.3899	0.434074	0.366438	1.18458	0.236184	0.52706	CG10132
FBgn0032800	70.9847	0.169931	0.239818	0.708585	0.478582	0.740644	CG10137
FBgn0033951	253.199	0.0936372	0.166252	0.563226	0.573281	0.80283	CG10139
FBgn0035702	122.029	-0.100141	0.175897	-0.569314	0.569143	0.801272	CG10147
FBgn0033960	167.942	0.161992	0.153016	1.05866	0.289753	0.586055	CG10151
FBgn0035697	16.0073	-4.94633	2.98039	-1.65963	NA	NA	CG10163
FBgn0032801	119.976	-0.0411372	0.169191	-0.243141	0.807896	0.924684	CG10165
FBgn0032799	686.913	0.0323324	0.0785952	0.411379	0.680795	0.863006	CG10166
FBgn0036353	510.58	0.151528	0.0876437	1.72891	0.0838255	0.302509	CG10171
FBgn0039084	170.237	-0.324508	0.414285	-0.783297	0.433452	0.708063	CG10175
FBgn0039094	241.042	-0.102977	0.147248	-0.699347	0.484335	0.744991	CG10184
FBgn0038397	17.3909	0.0878473	0.501183	0.17528	0.86086	NA	CG10185
FBgn0032793	325.915	0.0926882	0.114931	0.806466	0.419974	0.701586	CG10189
FBgn0032790	384.348	0.0898604	0.112238	0.800623	0.42335	0.703653	CG10194
FBgn0032787	329.24	0.0946077	0.11016	0.858817	0.390441	0.679857	CG10195
FBgn0039118	576.934	0.0731568	0.0918289	0.796664	0.425646	0.705011	CG10208
FBgn0033971	840.605	-0.0365126	0.069517	-0.525233	0.599421	0.821011	CG10209
FBgn0032685	15.5689	0.847082	0.471389	1.79699	0.072337	NA	CG10211
FBgn0039115	652.423	0.0271844	0.092442	0.29407	0.768705	0.906156	CG10214
FBgn0036356	180.601	-0.315517	0.150428	-2.09746	0.0359532	0.181236	CG10222
FBgn0035695	51.5708	0.902854	0.322294	2.80134	0.00508907	0.049846	CG10226
FBgn0032783	1832.35	-0.460621	0.0950386	-4.84667	1.26e-06	0.000116239	CG10237
FBgn0027514	336.584	-0.127677	0.0986877	-1.29375	0.195752	0.47843	CG1024
FBgn0027512	18078.6	-0.128527	0.0481315	-2.67032	0.00757786	0.0644781	CG10254
FBgn0033990	244.314	-0.29942	0.123389	-2.42662	0.01524	0.102313	CG10265
FBgn0032811	317.136	0.00265033	0.115601	0.0229266	0.981709	0.991881	CG10268
FBgn0035690	593.737	0.0261411	0.0895403	0.291947	0.770327	0.906603	CG10274
FBgn0032681	1613.31	0.121674	0.10381	1.17208	0.241164	0.531614	CG10283
FBgn0037439	3159.84	0.150404	0.0646429	2.32669	0.0199818	0.122449	CG10286
FBgn0037432	6.04102	0.0665645	0.732504	0.0908725	0.927594	NA	CG10298
FBgn0034655	43.7523	0.574579	0.285039	2.01579	0.0438216	0.203107	CG10307
FBgn0038420	52.4186	-0.0717661	0.252752	-0.283939	0.776457	0.908934	CG10311
FBgn0034643	1244.18	0.0204455	0.0719441	0.284186	0.776268	0.908918	CG10321
FBgn0038454	270.676	0.0791759	0.111779	0.708325	0.478744	0.740644	CG10324
FBgn0032690	1339.82	0.0756203	0.065298	1.15808	0.246831	0.537253	CG10333
FBgn0032698	529.704	-0.038196	0.0931864	-0.409888	0.681888	0.864047	CG10336
FBgn0032805	335.864	0.154203	0.100808	1.52966	0.126101	0.380997	CG10337
FBgn0032700	389.513	-0.0074138	0.11424	-0.0648969	0.948256	0.980962	CG10338
FBgn0022344	1274.79	0.0619511	0.0683609	0.906235	0.364811	0.658161	CG10340
FBgn0032701	2416.08	0.100004	0.0661227	1.5124	0.130433	0.388205	CG10341
FBgn0032703	886.808	0.0405433	0.0678994	0.597108	0.550435	0.790934	CG10343
FBgn0034729	160.42	0.0124499	0.136769	0.0910285	0.92747	0.974984	CG10344
FBgn0030342	708.684	0.0266338	0.089512	0.297545	0.766051	0.904475	CG10347
FBgn0030349	1071.62	0.00662427	0.0713117	0.0928917	0.92599	0.97435	CG10353
FBgn0035452	7.06042	-1.04711	0.912343	-1.14772	0.251086	NA	CG10359
FBgn0039109	1223.03	0.111452	0.111211	1.00217	0.316262	0.612594	CG10365
FBgn0032814	654.451	-0.130247	0.0828473	-1.57213	0.11592	0.362984	CG10366
FBgn0039116	273.663	0.0131689	0.124381	0.105876	0.915681	0.971577	CG10375
FBgn0032702	751.652	-0.020426	0.0850245	-0.240237	0.810147	0.925321	CG10376
FBgn0032699	664.997	-0.0566561	0.0876813	-0.64616	0.518176	0.770852	CG10383
FBgn0033019	550.189	-0.172489	0.106396	-1.62119	0.104976	0.342484	CG10395
FBgn0038395	396.688	-0.916997	0.462179	-1.98407	0.0472476	0.213259	CG10407
FBgn0032689	1624.1	-0.0682695	0.0515445	-1.32448	0.185345	0.465727	CG10413
FBgn0033021	2970.02	-0.0722357	0.0481316	-1.5008	0.133408	0.393295	CG10417
FBgn0036277	573.702	0.143878	0.0943681	1.52464	0.127349	0.383259	CG10418
FBgn0039304	555.607	0.0224723	0.0873292	0.257329	0.796925	0.919627	CG10425
FBgn0032724	969.201	0.0128968	0.0656025	0.196589	0.844149	0.942056	CG10428
FBgn0032730	114.304	-0.100774	0.218094	-0.462069	0.644032	0.846196	CG10431
FBgn0034638	218.66	0.255083	0.160175	1.59252	0.111268	0.355009	CG10433
FBgn0037539	743.807	0.00391994	0.0905451	0.0432927	0.965468	0.98587	CG10435
FBgn0034494	1159.48	-0.364366	0.0871202	-4.18234	2.89e-05	0.00128221	CG10444
FBgn0037531	223.856	-0.134469	0.134246	-1.00166	0.316507	0.612611	CG10445
FBgn0032815	1834.41	0.105023	0.0691179	1.51948	0.128642	0.385085	CG10462
FBgn0032819	975.206	0.0218674	0.0758938	0.288131	0.773246	0.907328	CG10463
FBgn0033017	1364.57	-0.0714762	0.0608312	-1.17499	0.239998	0.530357	CG10465
FBgn0032822	128.682	-0.0502634	0.159175	-0.315775	0.752173	0.898702	CG10466
FBgn0035679	212.059	-0.248698	0.158845	-1.56566	0.117427	0.364876	CG10467
FBgn0035678	50.1762	-0.256013	0.294467	-0.869412	0.384622	0.676019	CG10469
FBgn0032746	1179.65	-0.0194186	0.0657619	-0.295287	0.767775	0.905655	CG10470
FBgn0035656	106.358	0.108555	0.180047	0.602924	0.546559	0.788463	CG10479
FBgn0035649	8.86636	0.557639	0.642782	0.86754	0.385646	NA	CG10483
FBgn0032748	2224.33	-0.215928	0.0570592	-3.78428	0.000154152	0.00409545	CG10492
FBgn0034634	353.415	-0.140436	0.110052	-1.27609	0.201924	0.486481	CG10494
FBgn0032750	450.063	-0.0832924	0.116814	-0.713034	0.475825	0.738621	CG10495
FBgn0034612	9.38376	0.677485	0.733092	0.924148	0.355409	NA	CG10505
FBgn0037060	8.07995	0.950533	0.648008	1.46685	0.142416	NA	CG10508
FBgn0037057	184.157	0.0290442	0.178644	0.162581	0.870848	0.950852	CG10512
FBgn0039311	7.41681	4.50862	4.00247	1.12646	0.259971	NA	CG10513
FBgn0039312	9.28294	2.06331	0.969083	2.12914	0.0332428	NA	CG10514
FBgn0036549	152.833	-0.122819	0.145764	-0.84259	0.399458	0.686414	CG10516
FBgn0034583	361.912	0.218724	0.102414	2.13569	0.0327048	0.170619	CG10527
FBgn0034570	1458.28	-0.158788	0.0785109	-2.02249	0.0431257	0.201314	CG10543
FBgn0039321	12.2439	-0.00779609	0.490689	-0.015888	0.987324	NA	CG10550
FBgn0039324	5.38001	4.83401	1.50342	3.21535	0.00130287	NA	CG10553
FBgn0030034	2489.52	0.187772	0.061795	3.03863	0.00237659	0.0287445	CG10555
FBgn0039323	42.759	0.451283	0.319926	1.41058	0.158367	0.428635	CG10559
FBgn0039325	7.44419	2.5929	1.2159	2.13249	0.0329667	NA	CG10560
FBgn0002036	186.509	-0.0686644	0.14644	-0.468891	0.639148	0.844631	CG10561
FBgn0037051	8221.24	0.0590807	0.0407771	1.44887	0.147374	0.412808	CG10565
FBgn0035630	26028.1	0.0452129	0.0336194	1.34485	0.178675	0.456789	CG10576
FBgn0037046	136.791	0.186838	0.157649	1.18515	0.235957	0.526878	CG10581
FBgn0037045	252.628	-0.209064	0.13664	-1.53003	0.126008	0.380865	CG10584
FBgn0037035	16.0457	-0.0945391	0.496496	-0.190413	0.848986	NA	CG10589
FBgn0032717	1605.78	-0.0625315	0.0786073	-0.795491	0.426328	0.705286	CG10600
FBgn0032721	2750.25	-0.118426	0.0442908	-2.67384	0.00749883	0.0640862	CG10602
FBgn0036286	608.244	-0.203141	0.105243	-1.93021	0.0535812	0.231654	CG10616
FBgn0032726	23.4023	-0.163565	0.394486	-0.414627	0.678415	0.861252	CG10621
FBgn0032727	3007.93	0.162193	0.0676453	2.3977	0.0164982	0.108002	CG10623
FBgn0032818	832.363	0.131105	0.0678638	1.93188	0.0533745	0.231121	CG10628
FBgn0032817	1263.67	-0.0671909	0.0910152	-0.738239	0.46037	0.727406	CG10631
FBgn0036290	978.613	0.17629	0.0695966	2.53302	0.0113084	0.0842391	CG10638
FBgn0036292	155.853	0.179795	0.14909	1.20595	0.227837	0.517793	CG10646
FBgn0046302	119.083	0.313054	0.215008	1.45601	0.145389	0.410554	CG10650
FBgn0036294	214.017	0.337887	0.147483	2.29102	0.0219624	0.129789	CG10654
FBgn0036288	83.7499	-0.0116809	0.205578	-0.0568199	0.954689	0.983626	CG10660
FBgn0036287	34.593	0.143136	0.330007	0.433737	0.66448	0.855523	CG10663
FBgn0039329	287.391	0.109906	0.110333	0.996134	0.319185	0.61565	CG10669
FBgn0035588	617.03	-0.0912996	0.0842942	-1.08311	0.278761	0.574437	CG10672
FBgn0032836	10.146	0.511939	0.854174	0.599338	0.548947	NA	CG10680
FBgn0036291	97.0651	-0.107399	0.182335	-0.58902	0.555848	0.793908	CG10681
FBgn0032752	579.06	-0.260453	0.0963258	-2.70388	0.00685352	0.0603622	CG10702
FBgn0036377	10.5952	0.575928	0.630632	0.913255	0.361108	NA	CG10710
FBgn0032843	46.1669	0.577583	0.264535	2.18339	0.029007	0.156332	CG10730
FBgn0034081	235.906	0.00469627	0.149205	0.0314754	0.97489	0.989576	CG10731
FBgn0034420	1378.46	0.0920294	0.073449	1.25297	0.210216	0.49571	CG10737
FBgn0036368	51.4432	-0.0548314	0.285969	-0.191739	0.847946	0.943281	CG10738
FBgn0037250	182.626	0.132704	0.174178	0.761887	0.446127	0.717541	CG1074
FBgn0032845	150.026	0.086303	0.168114	0.513361	0.607699	0.826377	CG10747
FBgn0037405	41.0631	-6.35751	1.81562	-3.50156	0.000462541	0.008926	CG1077
FBgn0029980	479.208	-0.0276064	0.0991946	-0.278306	0.780778	0.910771	CG10778
FBgn0034626	272.209	-0.212521	0.121448	-1.7499	0.0801363	0.295365	CG10795
FBgn0029664	481.887	0.0154889	0.0914609	0.16935	0.865522	0.948987	CG10802
FBgn0029666	1411.32	0.018555	0.0606184	0.306095	0.759533	0.90083	CG10803
FBgn0036052	670.897	-0.218352	0.0776684	-2.81133	0.00493364	0.0490025	CG10809
FBgn0038163	4.24875	0.647007	1.07028	0.604523	0.545496	NA	CG10841
FBgn0027552	2064.11	0.0495121	0.0586207	0.844618	0.398324	0.685498	CG10863
FBgn0038621	11.0755	-1.02262	0.573411	-1.7834	0.074522	NA	CG10864
FBgn0035475	149.282	-0.266493	0.187106	-1.42429	0.154364	0.422112	CG10866
FBgn0031347	4.70704	1.58299	0.987694	1.60271	0.108998	NA	CG10869
FBgn0031395	281.051	0.20657	0.132349	1.5608	0.11857	0.36661	CG10874
FBgn0038804	590.697	-0.078471	0.0936774	-0.837673	0.402215	0.688992	CG10877
FBgn0037911	274.446	-0.129859	0.120288	-1.07957	0.280335	0.57638	CG10898
FBgn0037238	24.4472	0.758763	0.686545	1.10519	0.269077	0.563801	CG1090
FBgn0037543	68.1174	0.296407	0.222826	1.33022	0.183447	0.463054	CG10903
FBgn0034945	229.503	0.0759762	0.12553	0.605244	0.545017	0.787911	CG10904
FBgn0036207	282.146	-0.0673215	0.108815	-0.618678	0.536129	0.782409	CG10907
FBgn0034307	684.426	0.0369633	0.0823769	0.448709	0.653641	0.850915	CG10914
FBgn0034312	204.075	0.332828	0.15912	2.09168	0.0364671	0.182658	CG10916
FBgn0037228	7.17379	0.637122	0.634311	1.00443	0.315171	NA	CG1092
FBgn0034360	143.838	0.041323	0.192722	0.214418	0.830221	0.935201	CG10927
FBgn0029969	2268.77	-0.0189073	0.0741269	-0.255066	0.798672	0.920496	CG10932
FBgn0034253	258.887	-0.0967102	0.133839	-0.722588	0.469933	0.73549	CG10936
FBgn0010620	1467.36	-0.0688356	0.0845081	-0.814545	0.415333	0.699037	CG10939
FBgn0036317	529.077	0.00436778	0.0958289	0.045579	0.963646	0.985519	CG10948
FBgn0032858	331.378	-0.28224	0.106484	-2.65055	0.00803613	0.0671289	CG10949
FBgn0030004	160.281	0.272366	0.15131	1.80005	0.0718526	0.277733	CG10958
FBgn0030010	237.508	-0.205908	0.12465	-1.65189	0.0985565	0.330662	CG10959
FBgn0036316	3996.5	-0.0496042	0.0487596	-1.01732	0.309001	0.605973	CG10960
FBgn0030073	55.479	-0.655325	0.675835	-0.969652	0.33222	0.629397	CG10962
FBgn0036306	464.436	0.0510026	0.101243	0.503762	0.614429	0.830162	CG10973
FBgn0037379	1894	-0.148486	0.0675791	-2.19722	0.0280051	0.152617	CG10979
FBgn0036305	511.207	-0.191211	0.0906443	-2.10946	0.0349046	0.177305	CG10984
FBgn0263353	25.7778	0.318226	0.417671	0.761905	0.446116	0.717541	CG11000
FBgn0034455	830.971	-0.0874619	0.0788594	-1.10909	0.267393	0.56264	CG11007
FBgn0031735	7.501	0.426132	0.803302	0.530475	0.595782	NA	CG11029
FBgn0037235	665.545	-0.178227	0.0826062	-2.15755	0.0309632	0.164257	CG1103
FBgn0031736	2630.44	0.103062	0.0571292	1.80401	0.0712293	0.276284	CG11030
FBgn0031741	253.785	-0.706322	0.138535	-5.09852	3.42e-07	3.92e-05	CG11034
FBgn0037544	137.57	-0.0109207	0.155454	-0.0702505	0.943994	0.980451	CG11035
FBgn0034484	4.00601	0.472191	1.0392	0.45438	0.649555	NA	CG11044
FBgn0037465	583.206	0.120922	0.0870632	1.3889	0.164865	0.439441	CG1105
FBgn0031836	2059.35	0.126827	0.0825119	1.53708	0.124274	0.376796	CG11050
FBgn0040524	103.305	-0.0310203	0.164256	-0.188854	0.850207	0.943383	CG11052
FBgn0039244	162.37	-0.0608144	0.175468	-0.346585	0.728903	0.888198	CG11069
FBgn0028467	1178.88	-0.0648828	0.0585768	-1.10765	0.268011	0.563026	CG11070
FBgn0039929	3826.52	-0.0111213	0.0500215	-0.222331	0.824056	0.932358	CG11076
FBgn0039241	4700.88	0.0933901	0.0489279	1.90873	0.0562972	0.238206	CG11089
FBgn0030528	215.715	-0.0741134	0.148078	-0.500503	0.616721	0.830797	CG11095
FBgn0030522	142.966	0.0860576	0.154829	0.555823	0.578332	0.806326	CG11103
FBgn0037200	12.6961	-0.0379301	0.508747	-0.074556	0.940568	NA	CG11109
FBgn0034535	274.233	-0.0760035	0.11855	-0.641109	0.521452	0.772167	CG11110
FBgn0033164	4.55069	-2.17276	1.09714	-1.98038	0.0476612	NA	CG11112
FBgn0030266	1452.52	-0.160262	0.110347	-1.45234	0.146406	0.412088	CG11122
FBgn0033169	2122.55	0.111513	0.0694446	1.60578	0.108322	0.349796	CG11123
FBgn0033174	304.055	0.196655	0.133385	1.47434	0.140389	0.403603	CG11125
FBgn0033178	714.43	0.0127825	0.0783239	0.1632	0.870361	0.950673	CG11127
FBgn0030518	693.302	0.0133332	0.0788815	0.169029	0.865774	0.94913	CG11134
FBgn0033177	422.106	-0.0421728	0.0963784	-0.437575	0.661694	0.853824	CG11141
FBgn0031734	128.868	-0.56911	0.287625	-1.97865	0.0478553	0.214641	CG11147
FBgn0030519	1392.69	0.122441	0.0967208	1.26593	0.205539	0.490426	CG11151
FBgn0039927	227.597	0.581447	0.157487	3.69203	0.000222475	0.00530733	CG11155
FBgn0030511	108.029	0.122211	0.227954	0.536118	0.591877	0.817299	CG11158
FBgn0037297	531.695	-0.00311447	0.0822104	-0.0378841	0.96978	0.987817	CG1116
FBgn0030507	275.736	-0.165165	0.14133	-1.16864	0.242548	0.533048	CG11164
FBgn0039249	412.381	-0.0100546	0.0961914	-0.104527	0.916751	0.971614	CG11168
FBgn0034705	213.164	-0.280938	0.136306	-2.06108	0.0392952	0.18981	CG11170
FBgn0030499	715.1	-0.122098	0.0755271	-1.61661	0.105963	0.344303	CG11178
FBgn0034528	3353.45	0.0332165	0.0464228	0.715521	0.474287	0.737267	CG11180
FBgn0034500	1382.03	0.0147574	0.0673707	0.219047	0.826613	0.933218	CG11200
FBgn0037290	4.92404	-1.46913	0.986016	-1.48997	0.136232	NA	CG1124
FBgn0037186	283.706	0.0428533	0.161826	0.264811	0.791155	0.917314	CG11241
FBgn0037120	758.992	-0.0430716	0.0705359	-0.610633	0.541442	0.785228	CG11247
FBgn0037117	1008.54	-0.0104208	0.0635759	-0.163911	0.869801	0.950484	CG11248
FBgn0037115	5.80369	1.0609	0.955977	1.10976	0.267104	NA	CG11249
FBgn0034442	147.205	-0.0148722	0.183076	-0.0812354	0.935255	0.978038	CG11257
FBgn0036330	1047.64	0.0400872	0.0623262	0.643184	0.520105	0.771695	CG11263
FBgn0036334	4384.84	0.0194174	0.0465537	0.417097	0.676608	0.861096	CG11267
FBgn0034706	120.095	0.329442	0.185603	1.77498	0.0759014	0.286541	CG11275
FBgn0036342	813.95	0.175172	0.0778599	2.24984	0.0244593	0.138921	CG11279
FBgn0037279	1066.21	0.0235317	0.0754365	0.31194	0.755086	0.899832	CG1129
FBgn0037106	443.271	-0.103947	0.11774	-0.882857	0.377313	0.670253	CG11307
FBgn0037070	34.5485	-0.0215691	0.347049	-0.0621502	0.950443	0.982107	CG11309
FBgn0031835	56.8489	0.401559	0.300964	1.33424	0.182124	0.461234	CG11319
FBgn0039849	1466.19	-0.0536652	0.0578241	-0.928075	0.353368	0.649987	CG11334
FBgn0035537	156.709	-0.259411	0.158068	-1.64114	0.100769	0.334477	CG11342
FBgn0035557	118.989	-0.146621	0.213285	-0.687441	0.491805	0.750674	CG11353
FBgn0035558	899.396	-0.261526	0.0750537	-3.48451	0.000493031	0.00937482	CG11357
FBgn0035490	365.591	0.343376	0.157422	2.18125	0.0291647	0.156856	CG1136
FBgn0039920	1120.87	0.140734	0.0836049	1.68332	0.0923132	0.318086	CG11360
FBgn0037185	225.425	-0.406229	0.125459	-3.23795	0.00120392	0.0179365	CG11367
FBgn0031217	1274.13	-0.123584	0.0581867	-2.12392	0.0336765	0.174369	CG11377
FBgn0040364	705.854	-0.20181	0.137291	-1.46995	0.141576	0.405537	CG11378
FBgn0040359	99.455	0.245933	0.208151	1.18151	0.237401	0.528108	CG11380
FBgn0040367	194.772	-0.0790173	0.240209	-0.328952	0.742192	0.894361	CG11382
FBgn0040366	290.933	-0.164808	0.109762	-1.5015	0.133226	0.393057	CG11398
FBgn0037021	4209.98	-0.164842	0.0649156	-2.53933	0.0111066	0.0836165	CG11399
FBgn0034198	21.6397	0.18814	0.436883	0.430642	0.666729	0.857191	CG11400
FBgn0026876	315.452	-0.223486	0.109478	-2.04138	0.0412133	0.195318	CG11403
FBgn0034990	5.02672	0.0758675	0.846484	0.0896267	0.928584	NA	CG11406
FBgn0038733	41.9987	0.0958459	0.271044	0.353617	0.723626	0.885684	CG11407
FBgn0024366	223.346	0.445599	0.163488	2.72558	0.00641894	0.0579559	CG11409
FBgn0035024	2435.81	-0.0533207	0.0480716	-1.10919	0.267347	0.56264	CG11414
FBgn0024364	3560.33	0.052292	0.0516438	1.01255	0.311275	0.60785	CG11417
FBgn0037504	1082.09	0.0898567	0.0757924	1.18556	0.235795	0.526878	CG1142
FBgn0037166	82.6315	0.304917	0.216086	1.41109	0.158218	0.428466	CG11426
FBgn0035359	5.87958	-0.495179	0.85436	-0.57959	0.562191	NA	CG1143
FBgn0029713	255.873	-0.148815	0.127491	-1.16726	0.243105	0.533926	CG11436
FBgn0037164	56.7035	0.756466	0.256613	2.94788	0.00319957	0.0356491	CG11438
FBgn0029715	3751.16	0.0595787	0.0597304	0.99746	0.318541	0.614866	CG11444
FBgn0038737	184.803	-0.113384	0.148605	-0.762992	0.445468	0.717119	CG11447
FBgn0038734	157.69	0.165089	0.143699	1.14885	0.250616	0.5422	CG11453
FBgn0031224	321.953	-0.158003	0.117978	-1.33926	0.180486	0.459307	CG11454
FBgn0037031	246.085	0.0543472	0.131466	0.413393	0.679318	0.861696	CG11456
FBgn0035346	724.461	-0.0639679	0.0895619	-0.714232	0.475084	0.737972	CG1146
FBgn0034688	514.271	-0.0207344	0.10872	-0.190713	0.848751	0.943383	CG11474
FBgn0039749	11.6332	0.583147	0.657571	0.886821	0.375175	NA	CG11498
FBgn0039733	598.635	-0.225664	0.0878075	-2.56999	0.0101703	0.0792006	CG11504
FBgn0037156	460.921	-0.20324	0.0993821	-2.04504	0.0408513	0.194175	CG11523
FBgn0035400	1615.2	-0.00983685	0.0640483	-0.153585	0.877937	0.954523	CG11537
FBgn0039859	77.8243	0.175974	0.208945	0.842204	0.399674	0.686605	CG11539
FBgn0086856	1080.57	-0.0347953	0.0737279	-0.471942	0.636968	0.843141	CG11555
FBgn0036249	148.603	-0.0982009	0.173057	-0.567449	0.570409	0.80189	CG11560
FBgn0031247	337.704	0.153998	0.110268	1.39658	0.16254	0.436488	CG11562
FBgn0039868	2033.09	0.141933	0.0768825	1.8461	0.0648777	0.259945	CG11563
FBgn0035524	2995.81	0.0289591	0.0487304	0.594272	0.55233	0.79191	CG11583
FBgn0035520	418.846	0.00722058	0.095714	0.0754392	0.939865	0.979672	CG11586
FBgn0030545	216.972	-0.1095	0.143614	-0.762461	0.445785	0.717482	CG11590
FBgn0035488	956.401	-0.293371	0.072188	-4.06399	4.82e-05	0.00191417	CG11593
FBgn0035484	75.8567	0.25056	0.211122	1.1868	0.235305	0.52661	CG11594
FBgn0023522	4061.14	0.0308705	0.0506678	0.609272	0.542344	0.785736	CG11596
FBgn0036212	109.56	0.174244	0.17671	0.986049	0.324109	0.620684	CG11597
FBgn0031244	313.367	0.0579641	0.128978	0.449409	0.653137	0.850908	CG11601
FBgn0037313	812.921	0.0362716	0.0819692	0.442502	0.658126	0.852827	CG1161
FBgn0031232	6.30241	-0.331934	0.731342	-0.453869	0.649923	NA	CG11617
FBgn0036836	19.7451	0.0856774	0.581715	0.147284	0.882908	0.956254	CG11619
FBgn0038705	11.3341	-0.749595	0.595336	-1.25911	0.20799	NA	CG11626
FBgn0040351	71.8431	0.428073	0.216119	1.98073	0.0476218	0.21445	CG11638
FBgn0030638	585.942	0.174168	0.0859264	2.02694	0.0426686	0.1999	CG11655
FBgn0038109	34.8662	0.343609	0.325639	1.05518	0.291342	0.587595	CG11656
FBgn0036196	184.116	0.321137	0.186868	1.71853	0.0857006	0.306293	CG11658
FBgn0038114	33.1233	-0.303945	0.348451	-0.872277	0.383057	0.674793	CG11670
FBgn0030551	6212.83	0.0271612	0.0461331	0.588756	0.556025	0.794015	CG11674
FBgn0030678	498.815	0.0358098	0.0911144	0.39302	0.694305	0.868523	CG11679
FBgn0040551	68.947	-0.192763	0.24972	-0.771919	0.440162	0.712412	CG11686
FBgn0030316	254.863	-0.105095	0.137586	-0.763852	0.444956	0.717037	CG11695
FBgn0030314	797.632	-0.0403206	0.0741441	-0.543814	0.586569	0.813635	CG11696
FBgn0029856	20.3402	0.145049	0.387632	0.374192	0.708262	0.878353	CG11700
FBgn0031115	822.174	0.148694	0.0708115	2.09985	0.035742	0.180615	CG11710
FBgn0264712	1111.27	-0.177188	0.0736226	-2.40671	0.016097	0.10609	CG1172
FBgn0037777	375.839	0.00998831	0.105093	0.0950422	0.924281	0.97387	CG11722
FBgn0031391	569.984	-0.169911	0.0803633	-2.11429	0.0344903	0.17635	CG11723
FBgn0037592	784.463	-0.117896	0.0724782	-1.62664	0.103814	0.340193	CG11737
FBgn0030292	454.867	0.145536	0.109477	1.32938	0.183724	0.463602	CG11752
FBgn0037603	260.674	0.0997002	0.117667	0.84731	0.396822	0.684241	CG11753
FBgn0037611	182.717	-0.0484001	0.142602	-0.339406	0.734304	0.890208	CG11755
FBgn0037615	30.8713	0.135272	0.392953	0.344245	0.730662	0.888563	CG11760
FBgn0039252	2332.59	0.0275192	0.0537177	0.512293	0.608446	0.826377	CG11771
FBgn0033527	184.642	0.0877596	0.145241	0.604233	0.545689	0.78814	CG11777
FBgn0038683	3379.65	0.0753022	0.0486712	1.54716	0.121824	0.372124	CG11779
FBgn0034495	174.483	-0.170383	0.150161	-1.13467	0.256515	0.548313	CG11788
FBgn0039265	1015.59	-0.0296611	0.0608623	-0.487347	0.626012	0.836147	CG11790
FBgn0039266	911.445	0.124144	0.0770228	1.61178	0.10701	0.346901	CG11791
FBgn0033996	641.112	-0.151099	0.0775298	-1.94891	0.0513057	0.225045	CG11807
FBgn0034000	247.529	-0.0940864	0.119231	-0.78911	0.430048	0.706881	CG11808
FBgn0036099	2483.87	-0.040612	0.0593605	-0.684159	0.493875	0.75213	CG11811
FBgn0033519	111.066	0.0431997	0.924472	0.046729	0.962729	0.985519	CG11825
FBgn0031264	8.94961	-0.524972	0.657036	-0.799001	0.42429	NA	CG11835
FBgn0039272	435.342	-0.173449	0.107271	-1.61692	0.105895	0.344291	CG11836
FBgn0039627	1595.05	0.103085	0.0539606	1.91038	0.0560839	0.237821	CG11837
FBgn0039271	245.512	0.223638	0.120676	1.8532	0.0638536	0.257567	CG11839
FBgn0039297	108.792	0.999855	0.209298	4.77718	1.78e-06	0.000148655	CG11852
FBgn0039303	3150.72	-0.085474	0.0506504	-1.68753	0.0915021	0.316986	CG11857
FBgn0039305	914.842	0.133499	0.0734371	1.81787	0.0690838	0.270799	CG11858
FBgn0039633	2349.83	-0.201795	0.148906	-1.35518	0.17536	0.452826	CG11873
FBgn0039642	384.549	0.0959732	0.105347	0.911018	0.362286	0.656913	CG11882
FBgn0033538	2004.31	-0.0373303	0.054815	-0.681024	0.495856	0.75323	CG11883
FBgn0031253	306.329	-0.0620393	0.117648	-0.527328	0.597966	0.820317	CG11885
FBgn0039313	112.486	0.757941	0.257965	2.93815	0.00330173	0.036319	CG11892
FBgn0039316	15.9405	-0.15095	0.550735	-0.274089	0.784017	NA	CG11893
FBgn0014427	2376.25	0.0168325	0.0546249	0.308147	0.75797	0.90083	CG11899
FBgn0028647	728.727	-0.0737062	0.0808228	-0.911949	0.361796	0.656427	CG11902
FBgn0034425	491.928	-0.117927	0.0946504	-1.24592	0.212793	0.498369	CG11906
FBgn0039274	1229.99	0.119297	0.0578331	2.06278	0.0391331	0.189737	CG11920
FBgn0031638	344.431	-0.230125	0.108804	-2.11504	0.0344261	0.17635	CG11927
FBgn0039656	13.4962	0.818918	0.577204	1.41877	0.155967	NA	CG11951
FBgn0034436	267.825	0.118287	0.122692	0.964097	0.334997	0.632348	CG11961
FBgn0037644	1436.64	0.0252266	0.0577528	0.436803	0.662254	0.854121	CG11964
FBgn0027503	1484.67	-0.0220344	0.0770543	-0.285959	0.774909	0.907874	CG11970
FBgn0037648	573.635	-0.0612832	0.0812472	-0.75428	0.450681	0.721522	CG11975
FBgn0037652	3455.37	0.0125731	0.0422571	0.297539	0.766055	0.904475	CG11980
FBgn0037654	11.5624	-0.250883	0.532398	-0.471233	0.637475	NA	CG11983
FBgn0037656	299.536	-0.120647	0.126465	-0.954	0.340084	0.636884	CG11986
FBgn0037312	695.186	-0.0038302	0.0854519	-0.0448228	0.964249	0.985519	CG11999
FBgn0035234	32.914	0.0118456	0.333361	0.0355339	0.971654	0.988268	CG12003
FBgn0035236	1672.46	-0.0563677	0.056076	-1.0052	0.314799	0.610688	CG12004
FBgn0037293	682.679	0.0606478	0.0774367	0.783191	0.433515	0.708063	CG12007
FBgn0035443	378.714	0.0453915	0.0936493	0.484696	0.627892	0.837361	CG12010
FBgn0035444	537.496	0.0429732	0.100633	0.427027	0.66936	0.858587	CG12012
FBgn0035283	473.609	0.0818181	0.100255	0.816102	0.414442	0.69884	CG12024
FBgn0035285	1477.68	0.0209263	0.0622646	0.336086	0.736806	0.892165	CG12025
FBgn0035179	9.02148	-0.541866	0.749402	-0.723065	0.46964	NA	CG12038
FBgn0039831	3445.76	-0.045016	0.0465115	-0.967846	0.333121	0.630008	CG12054
FBgn0030099	219.495	0.156809	0.151041	1.03818	0.299185	0.596146	CG12056
FBgn0040031	7.51183	0.162892	0.656613	0.248079	0.804073	NA	CG12061
FBgn0030052	1452.5	0.200379	0.0867271	2.31045	0.0208632	0.125999	CG12065
FBgn0039808	30.7078	-0.163353	0.515898	-0.316638	0.751519	0.898702	CG12071
FBgn0030065	69.2964	-0.609561	0.237938	-2.56185	0.0104116	0.0799318	CG12075
FBgn0030053	736.453	-0.00593529	0.0769853	-0.0770965	0.938547	0.979564	CG12081
FBgn0043458	1285.51	-0.102284	0.0688659	-1.48527	0.137473	0.399521	CG12084
FBgn0035228	2818.9	0.0770969	0.0571618	1.34875	0.177418	0.454622	CG12091
FBgn0035372	687.482	-0.0420405	0.0835609	-0.503112	0.614885	0.83046	CG12093
FBgn0030457	598.267	-0.115724	0.0856898	-1.3505	0.176855	0.453628	CG12096
FBgn0035232	1625.91	0.130897	0.105669	1.23874	0.215442	0.501022	CG12099
FBgn0035238	462.568	0.0310212	0.0983203	0.315511	0.752373	0.898803	CG12104
FBgn0035241	32.1785	0.710426	0.336421	2.11172	0.0347106	0.176651	CG12105
FBgn0030100	85.6801	-0.0204929	0.193403	-0.10596	0.915614	0.971577	CG12106
FBgn0033209	1080.34	-0.124954	0.0701775	-1.78054	0.0749872	0.285311	CG12107
FBgn0030048	486.318	-0.197639	0.126525	-1.56206	0.118274	0.36627	CG12112
FBgn0030097	5.70336	-0.556059	1.09539	-0.507635	0.61171	NA	CG12115
FBgn0030041	94.6282	0.525017	0.286828	1.83042	0.0671864	0.265503	CG12116
FBgn0030101	276.221	-0.00804573	0.131887	-0.0610047	0.951355	0.982171	CG12118
FBgn0030109	1688.39	-0.0675768	0.0621432	-1.08744	0.276844	0.57196	CG12121
FBgn0030039	212.236	-0.0145464	0.140791	-0.10332	0.917709	0.972082	CG12123
FBgn0033473	2003.99	0.10315	0.049257	2.09412	0.0362494	0.181996	CG12128
FBgn0033475	895.825	-0.109946	0.102935	-1.06812	0.285468	0.583006	CG12129
FBgn0037387	7.22871	0.674059	1.15071	0.585778	0.558025	NA	CG1213
FBgn0033471	88.8228	0.13511	0.18327	0.737221	0.460988	0.727704	CG12134
FBgn0029957	701.062	0.0386257	0.0768643	0.502517	0.615304	0.830479	CG12155
FBgn0033232	515.57	-0.00221183	0.0845805	-0.0261506	0.979137	0.990472	CG12159
FBgn0260462	4457.92	0.0308694	0.0505308	0.610902	0.541265	0.785228	CG12163
FBgn0033158	28.3037	0	1.68865	0	1	1	CG12164
FBgn0037356	678.68	-0.0777618	0.0758047	-1.02582	0.304978	0.602127	CG12170
FBgn0037354	595.233	-0.0364661	0.0863285	-0.422411	0.672725	0.860774	CG12171
FBgn0037305	1426.79	0.0682381	0.0661587	1.03143	0.302339	0.59936	CG12173
FBgn0030510	474.766	0.0338189	0.0955498	0.35394	0.723384	0.885667	CG12177
FBgn0025388	434.475	-0.354339	0.106899	-3.3147	0.000917415	0.0147717	CG12179
FBgn0037377	1084.25	-0.087549	0.0664118	-1.31828	0.187412	0.467988	CG1218
FBgn0028504	176.167	0.0630921	0.14191	0.444591	0.656615	0.852504	CG12182
FBgn0025387	28.1849	-0.155726	0.357242	-0.435913	0.6629	0.854387	CG12184
FBgn0031636	587.139	0.459357	0.143143	3.20907	0.00133165	0.0189675	CG12194
FBgn0031022	278.102	-0.155416	0.117137	-1.32678	0.184581	0.464708	CG12204
FBgn0029662	196.113	-0.151504	0.141898	-1.0677	0.285658	0.583043	CG12206
FBgn0260742	795.337	-0.0479012	0.0754061	-0.635243	0.52527	0.775833	CG12213
FBgn0043796	650.426	-0.0744969	0.0834197	-0.893037	0.371837	0.664603	CG12219
FBgn0037974	15.9914	0.722447	0.439752	1.64285	0.100414	NA	CG12224
FBgn0036723	16.4846	0.672126	0.482854	1.39199	0.163927	NA	CG12229
FBgn0029822	1224.86	-0.219955	0.0645242	-3.40888	0.000652313	0.0115913	CG12236
FBgn0031048	1473.84	0.00341327	0.0640588	0.0532834	0.957506	0.984339	CG12237
FBgn0038304	803.615	-0.0959591	0.0781083	-1.22854	0.219245	0.50586	CG12241
FBgn0026148	184.207	-0.473779	0.151794	-3.1212	0.00180114	0.0234976	CG12253
FBgn0039557	331.764	-0.0410801	0.10096	-0.406896	0.684085	0.864515	CG12259
FBgn0038057	859.306	0.153037	0.0775306	1.97389	0.048394	0.216238	CG12267
FBgn0039131	32.4019	0.21347	0.468479	0.455666	0.64863	0.848368	CG12268
FBgn0037491	553.865	-0.102876	0.087619	-1.17412	0.240345	0.530711	CG1227
FBgn0038080	362.833	0.0628631	0.105739	0.594513	0.552169	0.791853	CG12279
FBgn0032620	2642.65	0.0632126	0.0702331	0.90004	0.368099	0.661764	CG12288
FBgn0039419	1004.42	0.236705	0.0815235	2.90352	0.00368996	0.0396365	CG12290
FBgn0032295	959.578	-0.11929	0.0703891	-1.69473	0.0901273	0.31481	CG12299
FBgn0036514	3099.96	0.0838786	0.0494031	1.69784	0.0895376	0.313664	CG12301
FBgn0035134	6.44809	0.139356	0.790146	0.176368	0.860005	NA	CG1231
FBgn0036483	1508.55	-0.18155	0.0645014	-2.81466	0.00488285	0.0486851	CG12316
FBgn0038590	209.701	-0.0419071	0.137699	-0.304338	0.76087	0.900982	CG12320
FBgn0038577	943.17	-0.0698441	0.0812176	-0.859964	0.389809	0.679472	CG12321
FBgn0033557	3052.43	0.10564	0.0517687	2.04061	0.04129	0.195562	CG12325
FBgn0035137	977.936	0.115079	0.0667983	1.72278	0.0849289	0.304514	CG1233
FBgn0033543	169	-0.0234596	0.151373	-0.154978	0.876838	0.95442	CG12338
FBgn0037489	3923.89	0.177633	0.0523264	3.3947	0.000687034	0.0120611	CG1234
FBgn0033550	299.661	-0.150062	0.123831	-1.21183	0.225579	0.514471	CG12341
FBgn0033556	545.89	-0.0259237	0.0923899	-0.28059	0.779025	0.910091	CG12343
FBgn0033558	6.83895	-0.191964	0.715648	-0.268238	0.788516	NA	CG12344
FBgn0040805	105.417	0.312841	0.214698	1.45712	0.145082	0.409994	CG12355
FBgn0037370	1381.68	0.0152481	0.0603153	0.252807	0.800417	0.92101	CG1236
FBgn0031987	569.788	-0.123443	0.0819199	-1.50688	0.131842	0.39086	CG12375
FBgn0030676	36.9919	-0.0431381	0.324446	-0.132959	0.894226	0.96129	CG12379
FBgn0033624	1710.9	0.0457663	0.0561196	0.815514	0.414778	0.69884	CG12384
FBgn0037368	482.257	-0.103992	0.0979965	-1.06118	0.28861	0.585482	CG1239
FBgn0033581	1586	-0.0660997	0.0635865	-1.03952	0.298561	0.595209	CG12391
FBgn0030596	363.512	-1.25789	0.514873	-2.4431	0.0145617	0.0992518	CG12398
FBgn0035360	31.3793	0.196215	0.465621	0.421405	0.67346	0.860774	CG1246
FBgn0038968	4132.48	-0.0277568	0.0624803	-0.444249	0.656862	0.852649	CG12499
FBgn0031703	469.328	-0.0083694	0.0884346	-0.0946395	0.924601	0.974075	CG12512
FBgn0032311	64.2285	0.0559468	0.265426	0.210781	0.833058	0.936362	CG12517
FBgn0031064	5.356	1.8109	0.932065	1.9429	0.0520288	NA	CG12531
FBgn0029930	105.268	0.703752	0.237668	2.96107	0.00306569	0.0345423	CG12541
FBgn0250830	803.986	0.0309059	0.113239	0.272926	0.78491	0.912443	CG12547
FBgn0031974	430.613	0.0523935	0.111078	0.471683	0.637153	0.843141	CG12560
FBgn0039958	1674.22	-0.0812183	0.0637778	-1.27346	0.202856	0.488121	CG12567
FBgn0031190	2705	0.141612	0.0532187	2.66094	0.00779237	0.0655149	CG12576
FBgn0037213	1294.8	0.10766	0.062704	1.71695	0.0859881	0.306897	CG12581
FBgn0037811	125.723	-0.0896331	0.160276	-0.559241	0.575997	0.804947	CG12592
FBgn0030630	1808.24	0.163973	0.0728844	2.24977	0.0244634	0.138921	CG12608
FBgn0040942	20.1317	-0.444242	0.423735	-1.0484	0.294456	0.591106	CG12643
FBgn0035517	426.29	0.0721355	0.0900674	0.800906	0.423186	0.703653	CG1265
FBgn0031080	50.1119	0.451844	0.267688	1.68795	0.0914211	0.316978	CG12655
FBgn0040929	193.517	-0.0508925	0.128815	-0.395083	0.692782	0.86779	CG12659
FBgn0030071	5.2145	-0.0920052	0.970067	-0.0948442	0.924439	NA	CG12661
FBgn0030074	23.3647	-0.201144	0.358433	-0.561175	0.574678	0.803971	CG12662
FBgn0030721	6.76954	-0.665388	0.671034	-0.991586	0.321399	NA	CG12698
FBgn0031070	201.818	-0.289945	0.145123	-1.99793	0.0457248	0.209054	CG12702
FBgn0035392	223.944	0.0596844	0.128771	0.463491	0.643012	0.845815	CG1271
FBgn0036536	159.835	0.0101491	0.137903	0.0735955	0.941332	0.980451	CG12713
FBgn0030439	5.93251	-4.98684	2.3564	-2.1163	0.0343192	NA	CG12716
FBgn0030420	491.246	-0.154479	0.0950182	-1.62579	0.103995	0.340193	CG12717
FBgn0029825	309.273	0.286246	0.125505	2.28075	0.0225632	0.131824	CG12728
FBgn0029771	112.388	0.349082	0.19708	1.77127	0.0765158	0.287193	CG12730
FBgn0033459	1774.28	0.14923	0.0519707	2.87143	0.00408621	0.0426557	CG12744
FBgn0037341	712.985	0.0978269	0.0810878	1.20643	0.227651	0.517701	CG12746
FBgn0035321	1493.02	0.0301599	0.0605484	0.498112	0.618405	0.831633	CG1275
FBgn0037206	31.7679	0.222646	0.310995	0.715916	0.474043	0.737267	CG12768
FBgn0033252	143.072	0.126762	0.185898	0.681893	0.495307	0.75323	CG12769
FBgn0024365	2358.18	-0.0292546	0.0573187	-0.510385	0.609782	0.826645	CG12773
FBgn0034838	17.9242	1.08745	0.408183	2.66412	0.00771911	NA	CG12782
FBgn0031535	520.348	-0.363529	0.108958	-3.33642	0.000848663	0.0141027	CG12795
FBgn0037779	1136.24	0.0575318	0.0646349	0.890105	0.37341	0.666362	CG12811
FBgn0037796	32.2548	0.457942	0.330207	1.38683	0.165492	0.440001	CG12814
FBgn0037809	133.348	-0.23364	0.175508	-1.33122	0.183117	0.462653	CG12818
FBgn0033229	559.428	0.0379926	0.0929517	0.408735	0.682734	0.864071	CG12822
FBgn0033221	26.7314	-0.172771	0.380774	-0.453737	0.650018	0.849425	CG12825
FBgn0033207	5.71653	-0.87026	0.869798	-1.00053	0.317053	NA	CG12826
FBgn0040666	559.082	-0.0410711	0.0880799	-0.466294	0.641005	0.845649	CG12848
FBgn0035086	20.5883	-0.00171461	0.437138	-0.00392235	0.99687	0.999054	CG12851
FBgn0033948	313.358	-0.105507	0.116905	-0.902506	0.366788	0.660151	CG12863
FBgn0033945	66.6366	-0.0061806	0.243414	-0.0253913	0.979743	0.99085	CG12868
FBgn0039544	1487.36	-0.0699511	0.0729167	-0.95933	0.337393	0.634253	CG12877
FBgn0046258	46.0583	0.183738	0.308263	0.596042	0.551147	0.790934	CG12880
FBgn0039538	391.945	-0.209434	0.113062	-1.85239	0.0639705	0.257769	CG12883
FBgn0039523	15.9734	-0.904494	0.498519	-1.81436	0.0696223	NA	CG12885
FBgn0033523	416.161	0.0263073	0.106444	0.247148	0.804794	0.923139	CG12895
FBgn0033521	72.6687	-0.280216	0.377868	-0.741572	0.458347	0.725241	CG12896
FBgn0033507	1854.85	0.0797687	0.0597319	1.33544	0.181731	0.460966	CG12909
FBgn0033502	196.606	0.185935	0.187699	0.9906	0.321881	0.617786	CG12910
FBgn0033481	4.24268	-0.523727	0.920147	-0.569178	0.569235	NA	CG12920
FBgn0033437	23.4849	0.0493337	0.350526	0.140742	0.888074	0.958444	CG12926
FBgn0033429	145.641	-0.186954	0.184084	-1.01559	0.309825	0.606683	CG12929
FBgn0033541	18.4627	-0.149675	0.52284	-0.286274	0.774669	NA	CG12934
FBgn0033547	284.857	-0.156627	0.12039	-1.30099	0.193261	0.474729	CG12935
FBgn0033569	538.385	-0.310379	0.0916038	-3.38828	0.00070333	0.0122094	CG12942
FBgn0037755	958.425	-0.058722	0.0723746	-0.811362	0.417158	0.700547	CG12945
FBgn0037753	17.8268	-0.229871	0.544731	-0.42199	0.673032	NA	CG12947
FBgn0037739	768.911	0.0264311	0.0744734	0.354907	0.722659	0.885592	CG12948
FBgn0034031	6.80215	0.478819	0.78547	0.609596	0.54213	NA	CG12963
FBgn0037078	12.0081	-0.135985	0.465435	-0.292168	0.770158	NA	CG12971
FBgn0037061	480.977	0.12794	0.0922361	1.3871	0.165412	0.440001	CG12975
FBgn0037042	8.21562	0.0562102	0.696208	0.0807376	0.935651	NA	CG12984
FBgn0035501	6.48783	0.477817	1.01192	0.47219	0.636791	NA	CG1299
FBgn0030859	4.2973	-0.567998	0.873614	-0.650171	0.515582	NA	CG12990
FBgn0030847	226.281	0.0491988	0.142673	0.344837	0.730217	0.888439	CG12991
FBgn0030846	9.65331	-0.322622	0.558831	-0.577317	0.563725	NA	CG12992
FBgn0030806	235.752	-0.0494243	0.127582	-0.387392	0.698466	0.871467	CG13001
FBgn0030798	324.17	0.202446	0.195493	1.03557	0.300404	0.597352	CG13003
FBgn0030797	57.6138	0.423729	0.339995	1.24628	0.212662	0.498369	CG13004
FBgn0030794	1064.32	0.0777328	0.0783751	0.991804	0.321293	0.617102	CG13005
FBgn0030769	14.3887	-0.210583	0.57029	-0.369256	0.711937	NA	CG13012
FBgn0030759	329.025	0.0524838	0.125056	0.419683	0.674717	0.860774	CG13014
FBgn0033899	433.924	-0.0238253	0.096996	-0.245632	0.805967	0.923667	CG13016
FBgn0040751	82.4585	0.200468	0.219669	0.91259	0.361458	0.656176	CG13018
FBgn0036665	4.24508	1.78924	1.08823	1.64418	0.10014	NA	CG13024
FBgn0036670	5.18984	0.192275	0.814463	0.236076	0.813374	NA	CG13029
FBgn0036589	71.6292	1.2868	0.25769	4.99359	5.93e-07	5.99e-05	CG13067
FBgn0026566	1922.15	0.0241456	0.0487497	0.495298	0.62039	0.833103	CG1307
FBgn0036567	4.10006	1.56784	1.06647	1.47013	0.141527	NA	CG13074
FBgn0032789	74.1798	-5.0965	1.55659	-3.27416	NA	NA	CG13083
FBgn0032788	39.5797	-4.81822	1.69599	-2.84095	NA	NA	CG13084
FBgn0032780	17.0154	-0.0900575	0.442941	-0.203317	0.838887	NA	CG13085
FBgn0032047	245.281	-0.0411492	0.120935	-0.340258	0.733662	0.890107	CG13088
FBgn0035519	1264.91	-0.0252387	0.0706616	-0.357177	0.72096	0.885207	CG1309
FBgn0032050	6107.04	0.1232	0.0471267	2.61422	0.00894314	0.0720734	CG13096
FBgn0032051	3833.9	0.0182666	0.0409359	0.446223	0.655436	0.851826	CG13097
FBgn0032084	219.885	-0.524112	0.151	-3.47094	0.000518649	0.00979013	CG13101
FBgn0032126	427.621	0.587884	0.287451	2.04516	0.0408392	0.194175	CG13113
FBgn0032127	425.005	-2.10374	1.00029	-2.10313	0.0354544	0.179662	CG13114
FBgn0032139	9.53145	0.306374	0.684807	0.447388	0.654595	NA	CG13116
FBgn0032140	125.091	0.099089	0.250917	0.394908	0.692911	0.86779	CG13117
FBgn0032150	126.672	-0.142072	0.170439	-0.833564	0.404527	0.691581	CG13123
FBgn0032156	571.809	0.442031	0.102293	4.32121	1.55e-05	0.000811734	CG13124
FBgn0032168	786.304	0.0986228	0.0788506	1.25076	0.211023	0.49671	CG13126
FBgn0033767	61.2721	-0.204556	0.274354	-0.745592	0.455914	0.723305	CG13148
FBgn0033750	195.686	-0.159121	0.157172	-1.0124	0.311345	0.60785	CG13151
FBgn0033736	12.8912	-0.628065	0.555254	-1.13113	0.258001	NA	CG13154
FBgn0035526	1390.8	-0.0319529	0.0598254	-0.534103	0.59327	0.818351	CG1316
FBgn0033705	6.83254	0.807285	0.640589	1.26022	0.207589	NA	CG13168
FBgn0035333	1552.2	0.148671	0.0693904	2.14253	0.0321509	0.169253	CG1317
FBgn0033661	8365.61	0.150219	0.088541	1.69661	0.0897707	0.314198	CG13185
FBgn0033653	610.129	0.114548	0.0822817	1.39215	0.163877	0.438263	CG13192
FBgn0033645	25.9922	0.113051	0.374546	0.301834	0.762779	0.902088	CG13196
FBgn0062449	409.059	-0.196639	0.105438	-1.86496	0.0621867	0.253075	CG13197
FBgn0033640	9.76229	-0.0386382	0.616344	-0.0626894	0.950014	NA	CG13198
FBgn0033627	103.493	-0.201511	0.174928	-1.15197	0.249334	0.540433	CG13204
FBgn0033587	27.4668	0.000636625	0.339549	0.00187492	0.998504	1	CG13218
FBgn0033608	1350.81	0.0733112	0.068728	1.06669	0.286114	0.583405	CG13220
FBgn0033589	12.7329	0.326619	0.566257	0.576804	0.564072	NA	CG13227
FBgn0033588	29.3176	-0.177913	0.393942	-0.451623	0.65154	0.850173	CG13228
FBgn0033579	130.667	0.222114	0.163875	1.35539	0.175295	0.452826	CG13229
FBgn0033580	4.276	-0.604636	1.00984	-0.598743	0.549344	NA	CG13231
FBgn0036984	6.52854	0.251524	0.813419	0.309218	0.757155	NA	CG13248
FBgn0037016	1140.91	0.0609396	0.0725283	0.840218	0.400786	0.68769	CG13252
FBgn0040636	16.6605	-0.076188	0.434496	-0.175348	0.860806	NA	CG13255
FBgn0032612	124.636	0.479763	0.17673	2.71466	0.0066344	0.0594705	CG13282
FBgn0032614	11.2436	-1.19004	0.669415	-1.77772	0.0754492	NA	CG13284
FBgn0035677	9.12279	0.787998	0.570648	1.38088	0.167315	NA	CG13293
FBgn0035674	362.087	-0.0564427	0.0999756	-0.564565	0.57237	0.802552	CG13295
FBgn0035694	236.429	-1.83404	0.191615	-9.57145	1.05e-21	8.2e-18	CG13299
FBgn0035699	59.0793	0.242776	0.259524	0.935468	0.349547	0.647414	CG13300
FBgn0035933	4.61519	3.24089	3.42746	0.945566	0.34437	NA	CG13309
FBgn0035941	8.96718	0.715889	0.619385	1.15581	0.24776	NA	CG13313
FBgn0040827	107.978	0.732437	0.559203	1.30979	0.190268	0.471327	CG13315
FBgn0033781	618.405	0.0407221	0.100868	0.403717	0.686421	0.865279	CG13319
FBgn0033787	670.822	0.547836	0.238648	2.29558	0.0216998	0.128922	CG13321
FBgn0033788	5.26134	5.52206	1.60623	3.43791	0.000586225	NA	CG13323
FBgn0033871	197.013	-0.0477515	0.12767	-0.374022	0.708388	0.878369	CG13339
FBgn0033884	1205.57	-0.214119	0.0744649	-2.87543	0.00403474	0.0422318	CG13344
FBgn0026874	8.6307	-0.246745	1.03664	-0.238024	0.811862	NA	CG13358
FBgn0025620	5.05349	-0.0768177	0.868391	-0.0884597	0.929511	NA	CG13360
FBgn0029532	6.83383	0.146031	0.758468	0.192535	0.847323	NA	CG13361
FBgn0029531	5.15803	0.281273	0.722823	0.389131	0.69718	NA	CG13362
FBgn0026879	2340.71	0.0878682	0.0585904	1.4997	0.133692	0.393518	CG13364
FBgn0029529	235.986	0.140897	0.139103	1.0129	0.311109	0.60785	CG13365
FBgn0025633	2948.98	-0.337172	0.0609008	-5.53641	3.09e-08	4.9e-06	CG13366
FBgn0025634	336.834	-0.156372	0.146135	-1.07005	0.284598	0.581533	CG13367
FBgn0025640	723.182	0.229522	0.0772421	2.97147	0.00296381	0.0336981	CG13369
FBgn0040370	18.9125	0.0649504	0.440954	0.147295	0.882899	NA	CG13375
FBgn0261446	61.838	0.198483	0.265861	0.746566	0.455326	0.722691	CG13377
FBgn0032036	2991.63	0.169296	0.147591	1.14706	0.251357	0.543153	CG13384
FBgn0032031	320.29	0.0481707	0.111205	0.433169	0.664892	0.855523	CG13390
FBgn0032033	283.07	-0.027249	0.112088	-0.243105	0.807924	0.924684	CG13392
FBgn0014417	3520.36	-0.0758331	0.0524648	-1.44541	0.148343	0.413481	CG13397
FBgn0032042	503.321	-0.0274498	0.0860621	-0.318953	0.749762	0.897476	CG13398
FBgn0030544	91.8263	-0.123715	0.209222	-0.59131	0.554313	0.79361	CG13403
FBgn0035097	9.30234	0.0772207	0.606342	0.127355	0.898659	NA	CG13405
FBgn0038926	17.6889	0.214513	0.390637	0.549136	0.582912	NA	CG13409
FBgn0034532	10.6976	-0.185699	0.648361	-0.286413	0.774562	NA	CG13436
FBgn0034541	5.41025	1.24428	0.853233	1.45831	0.144756	NA	CG13437
FBgn0027507	1557.33	-0.0190229	0.0611991	-0.310836	0.755925	0.900277	CG1344
FBgn0036479	4.13747	0.343941	0.809876	0.424683	0.671067	NA	CG13458
FBgn0036406	192.53	-0.321622	0.164765	-1.95201	0.0509375	0.224062	CG13484
FBgn0034723	481.049	0.425063	0.133245	3.19008	0.00142236	0.0199669	CG13506
FBgn0040658	120.401	0.332872	0.175622	1.89538	0.0580415	0.242043	CG13516
FBgn0034786	950.695	0.0472842	0.0751498	0.629198	0.529219	0.778742	CG13531
FBgn0034788	110.157	0.214374	0.209075	1.02534	0.305202	0.602127	CG13532
FBgn0030151	5849.71	0.0927731	0.04472	2.07453	0.0380299	0.187308	CG1354
FBgn0034839	55.984	0.848211	0.267265	3.17367	0.00150527	0.0208574	CG13540
FBgn0040660	2285.95	0.603747	0.0820942	7.35431	1.92e-13	1.15e-10	CG13551
FBgn0034928	14.2879	0.207631	0.511226	0.406142	0.684638	NA	CG13562
FBgn0034966	104.81	0.223636	0.179692	1.24456	0.213295	0.499143	CG13563
FBgn0033196	1230.17	0.00647461	0.0645965	0.100232	0.92016	0.972427	CG1358
FBgn0035020	437.63	0.0857677	0.0926997	0.925221	0.354851	0.651021	CG13585
FBgn0039128	186.985	-0.225371	0.164519	-1.36988	0.170723	0.445613	CG13599
FBgn0033195	692.665	-0.0875891	0.0754355	-1.16111	0.245596	0.536357	CG1360
FBgn0039126	988.346	0.00361526	0.0687281	0.0526024	0.958049	0.984637	CG13601
FBgn0039135	901.863	0.0512926	0.07531	0.681086	0.495817	0.75323	CG13603
FBgn0039137	492.798	0.0920136	0.0894313	1.02887	0.303539	0.600973	CG13604
FBgn0039150	951.374	-0.0867765	0.0702136	-1.23589	0.216498	0.50185	CG13605
FBgn0039161	10.1274	0.658827	0.60677	1.08579	0.27757	NA	CG13606
FBgn0039170	56.4493	-0.710146	0.266745	-2.66226	0.0077617	0.0653277	CG13609
FBgn0039200	21.1766	-1.25901	0.378559	-3.3258	0.000881641	0.01445	CG13616
FBgn0039201	8.47246	-0.149161	0.611926	-0.243757	0.807419	NA	CG13617
FBgn0039205	122.929	-0.0876048	0.176068	-0.497563	0.618792	0.831866	CG13623
FBgn0039210	681.68	-0.101302	0.0739845	-1.36923	0.170928	0.445628	CG13625
FBgn0039219	2724.15	0.0920984	0.0542133	1.69881	0.0893541	0.313162	CG13630
FBgn0040600	127.942	0.146702	0.166727	0.879897	0.378915	0.670617	CG13631
FBgn0039290	26.8285	0.63882	0.33125	1.92851	0.0537911	0.231892	CG13654
FBgn0039319	19.5629	0.450581	0.394936	1.1409	0.253913	0.545441	CG13659
FBgn0039291	166.679	-0.300381	0.152242	-1.97305	0.0484904	0.216238	CG13663
FBgn0035890	331.954	0.132355	0.105178	1.25839	0.20825	0.492573	CG13667
FBgn0035867	415.753	-0.25479	0.109541	-2.32598	0.0200198	0.122449	CG13671
FBgn0035844	247.711	0.263057	0.17707	1.48561	0.137383	0.399521	CG13676
FBgn0031270	89.6712	-0.109151	0.20162	-0.541369	0.588253	0.814525	CG13689
FBgn0031252	388.261	-0.153405	0.104489	-1.46814	0.142066	0.405838	CG13690
FBgn0031219	4.02936	-0.090782	1.08706	-0.0835114	0.933445	NA	CG13694
FBgn0036773	1142.46	0.0411785	0.0775033	0.531312	0.595203	0.819373	CG13698
FBgn0035578	4.63937	1.02338	1.22613	0.834642	0.403919	NA	CG13707
FBgn0035577	5.8604	1.01997	0.85731	1.18973	0.234151	NA	CG13708
FBgn0033482	3819.61	-0.0175474	0.0484436	-0.362223	0.717186	0.882583	CG1371
FBgn0036729	5.24789	-0.420345	0.760714	-0.552567	0.58056	NA	CG13733
FBgn0036382	5.17972	-6.3978	2.46819	-2.5921	0.00953909	NA	CG13737
FBgn0036390	5.10466	-0.48706	0.904868	-0.538266	0.590393	NA	CG13738
FBgn0033372	174.614	0.0104832	0.149222	0.0702527	0.943993	0.980451	CG13742
FBgn0033353	19.99	0.112095	0.4448	0.252012	0.801031	0.92101	CG13749
FBgn0033340	249.335	0.0836631	0.132325	0.632255	0.52722	0.777435	CG13751
FBgn0040375	351.168	-0.134417	0.122428	-1.09792	0.272238	0.566853	CG13760
FBgn0031834	329.542	-0.00110034	0.106389	-0.0103426	0.991748	0.996282	CG13766
FBgn0042092	990.899	0.0539185	0.0694736	0.7761	0.43769	0.710952	CG13773
FBgn0031874	138.308	-0.0573773	0.179225	-0.320142	0.748861	0.896811	CG13775
FBgn0031897	1744.24	-0.186309	0.0566557	-3.28844	0.00100745	0.0157962	CG13784
FBgn0031900	4.11616	-2.25818	1.10568	-2.04235	0.0411167	NA	CG13786
FBgn0031935	16.5263	0.851066	0.460917	1.84646	0.0648251	NA	CG13793
FBgn0031937	15.5739	0.496759	0.512261	0.969738	0.332177	NA	CG13795
FBgn0031939	55.0543	-0.422424	0.250614	-1.68556	0.091881	0.31744	CG13796
FBgn0035323	234.315	0.0279119	0.127156	0.219509	0.826254	0.933218	CG13807
FBgn0036956	9.43823	-0.929907	0.740207	-1.25628	0.209015	NA	CG13813
FBgn0039068	177.238	-0.248277	0.138313	-1.79504	0.0726472	0.279277	CG13827
FBgn0039028	26.7646	0.234533	0.393437	0.596114	0.551099	0.790934	CG13840
FBgn0038993	15.0509	-0.36733	0.52965	-0.693535	0.487974	NA	CG13843
FBgn0038961	1911.67	0.0315351	0.0511824	0.616133	0.537807	0.782951	CG13850
FBgn0038960	7.37423	0.439708	0.642789	0.684063	0.493935	NA	CG13855
FBgn0034501	1156.89	0.177648	0.113389	1.56671	0.117182	0.364822	CG13868
FBgn0034502	7.18708	-0.822438	0.710134	-1.15814	0.246805	NA	CG13871
FBgn0035104	8.99681	-0.454774	0.633956	-0.717358	0.473153	NA	CG13875
FBgn0035109	127.777	-0.101024	0.164818	-0.612944	0.539914	0.783963	CG13876
FBgn0035138	7.80723	-0.251882	0.668302	-0.376898	0.706249	NA	CG13884
FBgn0035165	1780.7	-0.121162	0.0627886	-1.92968	0.0536466	0.231654	CG13887
FBgn0035146	129.692	-0.0775838	0.172894	-0.448736	0.653622	0.850915	CG13893
FBgn0035158	644.538	0.113981	0.101092	1.1275	0.259531	0.553281	CG13895
FBgn0035159	46.364	0.102546	0.296496	0.345859	0.729448	0.888198	CG13896
FBgn0035164	632.025	0.168217	0.108118	1.55586	0.119742	0.368221	CG13901
FBgn0035173	4833.5	0.0548689	0.0662854	0.827767	0.407803	0.694738	CG13907
FBgn0035186	101.591	0.254808	0.194128	1.31258	0.189325	0.47041	CG13912
FBgn0035237	2258.6	-0.105497	0.06165	-1.71123	0.0870391	0.308947	CG13917
FBgn0035248	53.95	0.29841	0.278488	1.07153	0.283929	0.580931	CG13919
FBgn0025712	36.1349	0.482279	0.340662	1.41571	0.15686	0.426086	CG13920
FBgn0035267	532.156	-0.139038	0.129902	-1.07034	0.284468	0.581533	CG13921
FBgn0035286	7.99744	-0.190044	0.659619	-0.288112	0.773261	NA	CG13924
FBgn0035246	5.70855	-0.287612	0.869227	-0.330883	0.740733	NA	CG13928
FBgn0035270	699.69	-0.0762104	0.0770238	-0.98944	0.322448	0.618263	CG13933
FBgn0035287	25.938	0.476791	0.365777	1.3035	0.192403	0.473712	CG13937
FBgn0031756	1496.44	-0.122615	0.0630881	-1.94355	0.0519496	0.226718	CG13992
FBgn0031772	255.979	0.0651163	0.126355	0.515342	0.606314	0.82575	CG13994
FBgn0040949	21.6693	-0.870453	0.445862	-1.95229	0.0509034	0.224062	CG13998
FBgn0031739	602.581	-0.0621963	0.0821329	-0.757263	0.448892	0.719991	CG14005
FBgn0031707	13.3598	0.75975	0.782111	0.971409	0.331345	NA	CG14020
FBgn0031677	926.776	-0.240489	0.0817497	-2.94177	0.00326343	0.036102	CG14036
FBgn0031659	911.259	-0.103254	0.0796743	-1.29595	0.194994	0.47724	CG14043
FBgn0031650	9.04643	-0.0922797	0.748584	-0.123272	0.901891	NA	CG14044
FBgn0040392	98.9197	0.529784	0.27582	1.92076	0.0547622	0.234648	CG14050
FBgn0029603	597.535	0.0989513	0.083216	1.18909	0.234404	0.5255	CG14053
FBgn0029596	5.00537	0.534095	0.943334	0.566178	0.571272	NA	CG14054
FBgn0033474	523.634	0.0707003	0.0785925	0.89958	0.368344	0.661764	CG1407
FBgn0036814	1843.59	-0.10041	0.0839576	-1.19596	0.231711	0.521703	CG14073
FBgn0036818	142.609	-0.0200369	0.171228	-0.117019	0.906845	0.967028	CG14074
FBgn0036889	1491.67	0.0737039	0.0601849	1.22462	0.220717	0.508221	CG14100
FBgn0036906	159.884	0.0547446	0.164052	0.333703	0.738603	0.892637	CG14102
FBgn0040786	41.7005	-0.0505077	0.302923	-0.166734	0.867579	0.94977	CG14104
FBgn0036364	24.3333	0.751983	0.374227	2.00943	0.0444918	0.205593	CG14109
FBgn0036323	8.38163	0.310535	0.713377	0.435303	0.663343	NA	CG14118
FBgn0036210	92.8001	0.131943	0.186415	0.707788	0.479077	0.740644	CG14130
FBgn0036205	518.998	0.186143	0.0802283	2.32016	0.0203322	0.123727	CG14131
FBgn0036193	198.24	0.0130299	0.133183	0.0978342	0.922064	0.973383	CG14135
FBgn0036143	19.8362	-0.0278	0.429996	-0.0646518	0.948451	0.980962	CG14142
FBgn0032961	3306.94	0.00853174	0.0472445	0.180587	0.856692	0.946565	CG1416
FBgn0036036	277.936	0.00351285	0.121431	0.0289288	0.976921	0.98973	CG14174
FBgn0033468	293.007	-0.296881	0.140779	-2.10884	0.0349585	0.177462	CG1418
FBgn0036922	164.736	0.0625792	0.163038	0.383831	0.701103	0.873375	CG14182
FBgn0036931	11.7178	0.193863	0.542533	0.357329	0.720845	NA	CG14183
FBgn0036932	501.223	-0.0438031	0.0915596	-0.478411	0.632358	0.840514	CG14184
FBgn0036938	30.852	-0.744292	1.01907	-0.730363	0.465168	0.730895	CG14187
FBgn0030996	1484.22	-0.0555058	0.0679102	-0.817341	0.413734	0.698417	CG14194
FBgn0031002	69.7795	0.820032	0.253445	3.23555	0.0012141	0.0180305	CG14196
FBgn0031023	1455.14	0.036833	0.0807255	0.456275	0.648192	0.848368	CG14200
FBgn0031034	6.01408	-1.80156	1.67487	-1.07564	0.282088	NA	CG14205
FBgn0031037	1051.23	0.0305915	0.0676087	0.452478	0.650925	0.850082	CG14207
FBgn0031040	1246.26	0.150895	0.0856527	1.7617	0.0781195	0.290965	CG14210
FBgn0031045	12.1262	-0.137433	0.530679	-0.258975	0.795654	NA	CG14212
FBgn0031036	667.534	0.0473868	0.0886136	0.534758	0.592817	0.818029	CG14220
FBgn0031042	25.8097	0.270492	0.346722	0.780139	0.435309	0.708931	CG14221
FBgn0031053	126.078	0.494242	0.170659	2.89608	0.00377853	0.0402486	CG14223
FBgn0031058	18.2305	-0.154312	0.441849	-0.34924	0.726909	NA	CG14227
FBgn0031059	210.157	-0.0556327	0.166675	-0.333779	0.738546	0.892637	CG14229
FBgn0031062	1900.41	0.0139879	0.0697451	0.200557	0.841045	0.940852	CG14230
FBgn0031060	880.032	0.369453	0.0834217	4.42874	9.48e-06	0.000542021	CG14231
FBgn0031061	526.184	0.0659285	0.0838524	0.786245	0.431724	0.707012	CG14232
FBgn0039452	4.28692	6.29348	4.2529	1.47981	0.138924	NA	CG14245
FBgn0039462	92.049	0.172598	0.189629	0.910187	0.362724	0.656951	CG14252
FBgn0039467	8.07146	0.629315	0.659793	0.953807	0.340181	NA	CG14253
FBgn0039479	7.30968	0.21156	0.73714	0.287001	0.774111	NA	CG14257
FBgn0039504	4.54661	-0.0860991	0.815444	-0.105586	0.915911	NA	CG14260
FBgn0039503	6.53178	0.157766	0.735685	0.214448	0.830198	NA	CG14262
FBgn0029665	1035.41	0.00250756	0.0777442	0.0322539	0.97427	0.989576	CG14270
FBgn0032022	137.604	0.230833	0.226817	1.01771	0.308818	0.605973	CG14275
FBgn0038674	29.4295	-0.0190653	0.35718	-0.0533772	0.957431	0.984339	CG14285
FBgn0038673	704.546	0.026514	0.0769251	0.344672	0.730341	0.88845	CG14286
FBgn0038658	5.13145	2.56837	2.09686	1.22487	0.220626	NA	CG14292
FBgn0038654	11.556	0.0952983	0.534119	0.178422	0.858392	NA	CG14298
FBgn0038632	30.5841	1.16232	0.312643	3.71771	0.000201036	0.00500568	CG14301
FBgn0038647	5.27609	-0.840727	0.731706	-1.149	0.250558	NA	CG14302
FBgn0038629	5.66816	-0.509162	0.731728	-0.695835	0.486532	NA	CG14304
FBgn0038611	1125.89	-1.51173	1.44199	-1.04836	0.294471	0.591106	CG14309
FBgn0038579	9.00905	0.162667	0.575633	0.282587	0.777493	NA	CG14313
FBgn0038581	55.6385	-0.183426	0.249644	-0.73475	0.462492	0.72859	CG14314
FBgn0038532	1064.87	-0.0451824	0.0800885	-0.564156	0.572648	0.802552	CG14322
FBgn0030554	489.577	0.118056	0.0925724	1.27528	0.202209	0.486867	CG1434
FBgn0031315	145.005	-0.102819	0.158928	-0.646955	0.517661	0.770645	CG14341
FBgn0031351	97.8677	-0.359363	0.221056	-1.62566	0.104022	0.340193	CG14352
FBgn0038170	9.22554	-0.113751	0.595086	-0.191151	0.848407	NA	CG14367
FBgn0038102	18.669	0.36445	0.439455	0.829324	0.406921	NA	CG14383
FBgn0032914	4.34169	-0.874665	0.878483	-0.995654	0.319418	NA	CG14397
FBgn0030038	3058.25	-0.216522	0.0510281	-4.24318	2.2e-05	0.00104501	CG1440
FBgn0032900	40.2859	0.288358	0.302134	0.954405	0.339878	0.636771	CG14401
FBgn0030584	451.003	0.0336725	0.119806	0.281058	0.778666	0.909808	CG14407
FBgn0030581	485.327	-0.000636678	0.103088	-0.00617608	0.995072	0.998024	CG14408
FBgn0030583	117.226	0.0330696	0.173439	0.19067	0.848785	0.943383	CG14410
FBgn0030582	2844.65	0.100222	0.0473312	2.11745	0.0342214	0.175786	CG14411
FBgn0030571	237.307	-0.0523778	0.125989	-0.415733	0.677605	0.861252	CG14414
FBgn0029922	19.3393	1.0462	0.461225	2.26831	0.0233104	0.134985	CG14431
FBgn0029915	1236.22	0.0518434	0.0680929	0.761363	0.44644	0.717565	CG14434
FBgn0029911	1619.58	-0.0266337	0.0659849	-0.403633	0.686482	0.865279	CG14435
FBgn0029898	10.2443	-0.216396	0.613379	-0.352793	0.724244	NA	CG14439
FBgn0029894	506.453	0.0634489	0.121752	0.521131	0.602275	0.823614	CG14440
FBgn0029895	911.753	0.0356753	0.100996	0.353233	0.723913	0.885693	CG14441
FBgn0029893	3027.32	-0.126209	0.0609601	-2.07035	0.0384192	0.188155	CG14442
FBgn0037184	291.05	-0.372983	0.129589	-2.87819	0.00399965	0.0419775	CG14450
FBgn0037183	7.05647	-0.216687	0.644225	-0.336353	0.736605	NA	CG14451
FBgn0033000	716.95	-0.234576	0.113876	-2.05992	0.0394061	0.189995	CG14464
FBgn0028953	3599.44	-0.180244	0.0552664	-3.26137	0.00110874	0.0168742	CG14478
FBgn0034248	5.95188	1.21018	0.863355	1.40171	0.161001	NA	CG14483
FBgn0034321	103.291	0.0753359	0.18016	0.418161	0.675829	0.861	CG14502
FBgn0039655	7.64885	-1.95038	0.82459	-2.36527	0.018017	NA	CG14507
FBgn0039641	255.184	0.0986409	0.125313	0.787157	0.43119	0.707012	CG14511
FBgn0039639	109.23	-0.0905336	0.195882	-0.462185	0.643949	0.846196	CG14512
FBgn0039640	5196.37	-0.117079	0.0424584	-2.75749	0.00582468	0.0547745	CG14516
FBgn0039404	585.07	0.033925	0.0900044	0.376926	0.706228	0.87709	CG14543
FBgn0039407	778.366	0.103651	0.0856512	1.21015	0.226221	0.515024	CG14544
FBgn0040602	2826.7	0.0214248	0.0580585	0.369021	0.712112	0.880385	CG14545
FBgn0039413	9.31772	0.550878	0.674962	0.816162	0.414407	NA	CG14556
FBgn0037149	159.572	-0.142731	0.162496	-0.878366	0.379745	0.671611	CG14561
FBgn0037142	564.631	-0.170715	0.0876179	-1.9484	0.0513666	0.225185	CG14562
FBgn0037122	52.2941	-0.164358	0.302006	-0.544221	0.586289	0.813483	CG14570
FBgn0033054	6.0361	-0.390847	0.780612	-0.500694	0.616587	NA	CG14591
FBgn0031188	1520.95	-0.0130279	0.0536744	-0.242721	0.808222	0.924725	CG14613
FBgn0031184	166.468	-0.0797817	0.138455	-0.576228	0.564461	0.79943	CG14615
FBgn0031189	615.133	0.0472665	0.0945039	0.500155	0.616966	0.830797	CG14618
FBgn0031183	1331.84	0.00461988	0.0640391	0.0721416	0.942489	0.980451	CG14621
FBgn0040357	20.1381	-0.273834	0.567636	-0.48241	0.629515	0.838697	CG14624
FBgn0040358	8.94155	0.333812	0.631984	0.528197	0.597363	NA	CG14625
FBgn0040360	4.24878	-0.262872	0.961456	-0.273411	0.784538	NA	CG14626
FBgn0040398	170.04	0.054573	0.249255	0.218944	0.826693	0.933218	CG14629
FBgn0030406	1294.37	0.127792	0.069212	1.84639	0.064836	0.259913	CG1463
FBgn0037217	25.6105	-0.252004	0.399161	-0.631334	0.527822	0.778028	CG14636
FBgn0037220	1727.77	0.027371	0.0534618	0.511972	0.60867	0.826377	CG14641
FBgn0037241	362.722	0.143089	0.100159	1.42863	0.153112	0.420612	CG14646
FBgn0037244	637.459	0.0435075	0.0869144	0.500579	0.616667	0.830797	CG14647
FBgn0037252	1468.68	-0.10593	0.0621849	-1.70346	0.0884821	0.311195	CG14650
FBgn0037275	31.3497	0.385311	0.343329	1.12228	0.261744	0.555914	CG14655
FBgn0037282	1499.75	0.0647652	0.0701463	0.923288	0.355857	0.652032	CG14657
FBgn0037288	5.18887	0.0213903	0.892327	0.0239714	0.980875	NA	CG14661
FBgn0037317	194.038	-0.0135745	0.135713	-0.100024	0.920325	0.972469	CG14667
FBgn0037340	312.1	0.0733811	0.121275	0.605079	0.545126	0.787911	CG14671
FBgn0037824	24.684	0.540474	0.401969	1.34457	0.178766	0.456872	CG14684
FBgn0037835	93.9027	0.355353	0.199727	1.77919	0.0752083	0.285315	CG14687
FBgn0037819	1824.53	0.156287	0.0582811	2.6816	0.00732703	0.0633953	CG14688
FBgn0037836	224.345	0.0439989	0.658836	0.0667828	0.946755	0.980962	CG14692
FBgn0037845	22.3691	-0.125537	0.484523	-0.259094	0.795562	0.91933	CG14694
FBgn0037850	6.14924	0.79002	0.674704	1.17091	0.241633	NA	CG14695
FBgn0037853	59.3672	0.200162	0.248913	0.804143	0.421314	0.701997	CG14696
FBgn0037883	211.358	0.427354	0.151468	2.82142	0.00478119	0.0479785	CG14701
FBgn0037920	215.608	-0.122828	0.123861	-0.991654	0.321366	0.617102	CG14710
FBgn0037924	962.231	-0.337635	0.0702287	-4.80764	1.53e-06	0.000133014	CG14712
FBgn0037930	1507.66	-0.0248537	0.0582748	-0.426492	0.669749	0.858945	CG14715
FBgn0037942	960.663	0.165358	0.0807949	2.04664	0.0406934	0.194155	CG14721
FBgn0037943	2597.84	0.120886	0.053497	2.25968	0.0238413	0.137245	CG14722
FBgn0033274	20.8031	-0.00224837	0.468377	-0.00480035	0.99617	0.998867	CG14757
FBgn0033250	6.01536	-0.142309	0.947533	-0.150189	0.880616	NA	CG14762
FBgn0033243	37.508	0.0146722	0.288176	0.0509141	0.959394	0.985519	CG14763
FBgn0033236	2687.94	-0.0196018	0.0525284	-0.373165	0.709025	0.878963	CG14764
FBgn0040777	2986.55	0.0603955	0.0572512	1.05492	0.291461	0.587684	CG14767
FBgn0026872	322.643	0.424297	0.121103	3.50361	0.000458999	0.00890184	CG14777
FBgn0029580	43.4786	-0.00500087	0.284521	-0.0175764	0.985977	0.992747	CG14778
FBgn0027795	30.0948	0.120256	0.343094	0.350504	0.72596	0.887145	CG14785
FBgn0027793	24.8157	0.193642	0.462312	0.418855	0.675322	0.861	CG14787
FBgn0023513	535.345	-0.0855817	0.0853367	-1.00287	0.315923	0.612244	CG14803
FBgn0023514	1293.07	0.0346495	0.0733315	0.472504	0.636567	0.843141	CG14805
FBgn0026090	476.075	0.130802	0.109383	1.19581	0.231771	0.521703	CG14812
FBgn0023515	3211.25	-0.290939	0.0529991	-5.48952	4.03e-08	6.15e-06	CG14814
FBgn0026089	650.387	-0.00700079	0.0894449	-0.0782693	0.937614	0.979557	CG14817
FBgn0026088	183.113	0.0138819	0.150438	0.0922767	0.926478	0.974732	CG14818
FBgn0035755	8.70366	-0.847993	0.599971	-1.41339	0.157541	NA	CG14830
FBgn0035768	415.48	-2.21231	0.572993	-3.86097	0.00011294	0.00326518	CG14834
FBgn0038260	78.6572	0.276784	0.226315	1.223	0.221328	0.508799	CG14855
FBgn0038261	13.7846	0.541204	0.484724	1.11652	0.264199	NA	CG14856
FBgn0031174	1430.67	0.0403241	0.0627913	0.642193	0.520748	0.771695	CG1486
FBgn0038273	107.579	-0.394726	0.206448	-1.91199	0.0558772	0.237723	CG14860
FBgn0038311	11.6133	0.557778	0.637586	0.874827	0.381668	NA	CG14864
FBgn0038315	10.9473	-1.85462	0.664392	-2.79146	0.00524714	NA	CG14866
FBgn0038330	9.37494	0.384083	0.622119	0.617378	0.536985	NA	CG14868
FBgn0038419	187.434	0.380377	0.18267	2.08231	0.0373138	0.184834	CG14879
FBgn0038425	458.431	-0.0412277	0.0945406	-0.436085	0.662775	0.854387	CG14881
FBgn0038429	635.33	1.58e-05	0.0764405	0.000206288	0.999835	1	CG14882
FBgn0038432	732.267	-0.108392	0.0801333	-1.35264	0.17617	0.453124	CG14883
FBgn0038451	5.05428	1.12057	0.936901	1.19604	0.231682	NA	CG14893
FBgn0038428	1106.8	-0.0627023	0.0675783	-0.927847	0.353487	0.650052	CG14894
FBgn0038446	218.188	-0.119165	0.13768	-0.865519	0.386754	0.67804	CG14903
FBgn0038452	4.8098	-0.455401	0.832868	-0.546787	0.584525	NA	CG14905
FBgn0015351	106.154	-0.144696	0.239834	-0.603319	0.546297	0.788396	CG14906
FBgn0038455	267.989	0.00373666	0.147764	0.025288	0.979825	0.99085	CG14907
FBgn0030361	87.9949	-0.18024	0.214904	-0.838702	0.401636	0.688235	CG1492
FBgn0032345	15.1525	-0.330368	0.534532	-0.618051	0.536542	NA	CG14921
FBgn0032374	642.197	-0.0806408	0.0785054	-1.0272	0.304326	0.601954	CG14931
FBgn0032375	14.9097	0.503781	0.437292	1.15205	0.249301	NA	CG14932
FBgn0032377	24.4938	-0.434662	0.368245	-1.18036	0.237856	0.528506	CG14937
FBgn0031169	14.8779	0.30977	0.578137	0.535806	0.592092	NA	CG1494
FBgn0035358	5.89382	0.0414459	0.897727	0.0461676	0.963177	NA	CG14949
FBgn0035439	54.45	0.0658126	0.387006	0.170056	0.864966	0.948987	CG14961
FBgn0035409	9.24779	-0.470058	0.690468	-0.680782	0.49601	NA	CG14963
FBgn0035410	69.042	0.54377	0.262063	2.07496	0.0379904	0.187232	CG14964
FBgn0035414	174.445	-0.463954	0.14573	-3.18366	0.00145427	0.0203782	CG14965
FBgn0035415	295.02	0.0622288	0.115211	0.540131	0.589107	0.815065	CG14966
FBgn0035431	159.014	0.0918858	0.158724	0.578903	0.562654	0.798936	CG14968
FBgn0035440	640.792	-0.0100605	0.0831215	-0.121034	0.903664	0.965755	CG14969
FBgn0035449	592.718	0.0502866	0.0862555	0.582996	0.559896	0.797097	CG14971
FBgn0035469	316.62	-0.0175834	0.121095	-0.145203	0.88455	0.956493	CG14977
FBgn0035482	327.267	-0.0327534	0.118258	-0.276966	0.781806	0.910814	CG14985
FBgn0035497	611.346	0.108072	0.112587	0.959901	0.337105	0.634171	CG14995
FBgn0035515	582.491	-0.233971	0.0862902	-2.71144	0.00669917	0.0596786	CG14997
FBgn0035518	576.398	-0.161872	0.0837599	-1.93257	0.0532892	0.231009	CG15011
FBgn0035528	1159.76	-0.0370976	0.0695385	-0.533483	0.593699	0.818798	CG15012
FBgn0035532	1456.19	0.0607932	0.0661217	0.919414	0.357879	0.653618	CG15014
FBgn0035541	3120.12	0.0436888	0.0505122	0.864916	0.387085	0.678162	CG15019
FBgn0030611	644.281	0.0113951	0.090361	0.126106	0.899648	0.963306	CG15027
FBgn0031157	70.123	0.0435256	0.238033	0.182856	0.854911	0.946022	CG1503
FBgn0030929	4.13662	-0.466304	1.0815	-0.431166	0.666348	NA	CG15043
FBgn0030938	280.235	-0.268542	0.119222	-2.25245	0.0242941	0.138414	CG15047
FBgn0034379	138.771	0.0936096	0.164423	0.569321	0.569138	0.801272	CG15073
FBgn0034391	203.224	0.217716	0.167684	1.29837	0.194161	0.476038	CG15080
FBgn0034397	11.2327	0.539991	0.626259	0.862249	0.38855	NA	CG15082
FBgn0034399	953.308	0.344406	0.106721	3.22716	0.00125023	0.0182721	CG15083
FBgn0034402	145.636	-0.122175	0.147481	-0.828414	0.407436	0.694571	CG15084
FBgn0034390	133.768	0.0786825	0.160439	0.490421	0.623836	0.834607	CG15093
FBgn0034394	42.5825	0.463075	0.31813	1.45561	0.145499	0.410576	CG15096
FBgn0034396	63.0293	0.0537372	0.253381	0.21208	0.832044	0.936157	CG15097
FBgn0034398	4126.68	0.100681	0.0513617	1.96024	0.0499677	0.221046	CG15098
FBgn0034400	3208.48	-0.0140996	0.0650217	-0.216845	0.828329	0.933746	CG15099
FBgn0041702	450.473	-0.0405997	0.0979055	-0.414682	0.678374	0.861252	CG15107
FBgn0034419	964.896	0.140684	0.0710708	1.97949	0.047761	0.21458	CG15111
FBgn0034417	106.429	-0.276313	0.2241	-1.23299	0.217579	0.503157	CG15117
FBgn0034418	1574.91	0.0888913	0.0543441	1.63571	0.1019	0.33608	CG15118
FBgn0034454	4.94187	-0.182566	1.0004	-0.182493	0.855196	NA	CG15120
FBgn0033463	1574.61	0.0474195	0.0629682	0.753071	0.451407	0.721924	CG1513
FBgn0032635	569.626	-0.206451	0.0872958	-2.36496	0.0180322	0.113828	CG15141
FBgn0032645	36.8377	-0.210213	0.279467	-0.752192	0.451936	0.721959	CG15142
FBgn0032647	45.1859	-0.0583808	0.307137	-0.190081	0.849246	0.943383	CG15143
FBgn0032669	5.75383	2.0451	1.22187	1.67374	0.0941812	NA	CG15155
FBgn0032688	988.992	-0.0371844	0.0715539	-0.51967	0.603294	0.824138	CG15160
FBgn0032733	6.36165	-0.672794	0.789419	-0.852264	0.394067	NA	CG15170
FBgn0037448	92.433	0.469313	0.217265	2.1601	0.0307653	0.16343	CG15186
FBgn0030272	14.8603	-0.423164	0.48622	-0.870313	0.384129	NA	CG15201
FBgn0030271	13.0038	-0.0368859	0.540062	-0.0682995	0.945547	NA	CG15202
FBgn0030237	60.8812	0.270152	0.265489	1.01756	0.308886	0.605973	CG15209
FBgn0040850	132.975	0.0995253	0.172853	0.57578	0.564764	0.79943	CG15210
FBgn0030234	58.6581	0.511763	0.272137	1.88054	0.0600347	0.247294	CG15211
FBgn0030331	10.8113	-2.32003	0.69475	-3.33937	0.000839684	NA	CG15221
FBgn0039601	756.525	-0.0295349	0.0889771	-0.331938	0.739936	0.892737	CG1523
FBgn0033104	160.119	-0.319038	0.1712	-1.86354	0.0623856	0.253222	CG15237
FBgn0030156	157.78	0.44174	0.280867	1.57277	0.115772	0.362984	CG15247
FBgn0028886	103.676	-0.52885	0.258697	-2.04428	0.0409257	0.19431	CG15279
FBgn0031144	741.455	-0.010791	0.0846768	-0.127438	0.898594	0.962912	CG1529
FBgn0028526	13.9193	0.346517	0.703655	0.492453	0.622399	NA	CG15293
FBgn0030183	497.951	0.0284734	0.0970145	0.293497	0.769143	0.906156	CG15309
FBgn0030174	2623.92	-0.0396633	0.050104	-0.791619	0.428583	0.706462	CG15312
FBgn0030137	220.65	0.0239692	0.136581	0.175495	0.860691	0.948022	CG15317
FBgn0031143	765.449	-0.0161574	0.082628	-0.195543	0.844968	0.942394	CG1532
FBgn0031088	4.98113	0.363307	0.799406	0.454472	0.649489	NA	CG15322
FBgn0029986	17.9021	-0.66596	0.421911	-1.57844	0.114466	NA	CG15332
FBgn0030029	9.4693	0.436305	0.559641	0.779616	0.435617	NA	CG15343
FBgn0030040	1041	0.301448	0.105426	2.85934	0.00424519	0.0437282	CG15347
FBgn0031377	1210.39	-0.137448	0.071777	-1.91493	0.0555016	0.236695	CG15356
FBgn0031378	124.426	-0.425004	0.180573	-2.35364	0.0185906	0.116345	CG15362
FBgn0030077	101.654	0.301486	0.18315	1.64612	0.09974	0.332766	CG15365
FBgn0031393	23.0425	-0.107779	0.420615	-0.256242	0.797764	0.919823	CG15382
FBgn0031397	84.2029	0.413468	0.204557	2.02128	0.0432507	0.201761	CG15385
FBgn0031403	160.236	-0.0539055	0.151106	-0.356739	0.721287	0.88533	CG15387
FBgn0031419	32.3792	0.170253	0.315044	0.540411	0.588913	0.815065	CG15390
FBgn0250835	91.4787	0.539222	0.279086	1.9321	0.053347	0.231121	CG15394
FBgn0031528	9.87451	0.728095	0.686061	1.06127	0.288568	NA	CG15412
FBgn0039828	3079.7	0.0787239	0.0524418	1.50117	0.133312	0.393163	CG1542
FBgn0031579	154.263	0.33055	0.180774	1.82853	0.0674706	0.26649	CG15422
FBgn0031580	7.67359	0.341366	0.760914	0.448626	0.653702	NA	CG15423
FBgn0031602	38.5228	-0.124795	0.294158	-0.424243	0.671388	0.860479	CG15431
FBgn0031603	233.931	-0.152533	0.115403	-1.32175	0.186253	0.466803	CG15432
FBgn0031608	293.916	-0.221843	0.111263	-1.99385	0.0461681	0.210093	CG15435
FBgn0031610	141.131	-0.214312	0.16586	-1.29213	0.196313	0.479188	CG15436
FBgn0031606	555.674	-0.140975	0.0835611	-1.68709	0.0915863	0.316986	CG15439
FBgn0039827	18.0662	0.490716	0.459363	1.06825	0.285406	NA	CG1544
FBgn0031609	319.41	-0.162131	0.116406	-1.39281	0.163677	0.43803	CG15443
FBgn0031161	855.444	0.0246654	0.069806	0.353343	0.723832	0.885693	CG15445
FBgn0040650	114.946	0.0157242	0.201854	0.0778988	0.937909	0.979564	CG15456
FBgn0061196	9.84754	-0.108194	0.536821	-0.201547	0.840271	NA	CG15468
FBgn0029719	50.6041	0.34679	0.253897	1.36587	0.17198	0.447621	CG15473
FBgn0032452	13.4988	0.0442126	0.53614	0.0824647	0.934277	NA	CG15484
FBgn0038894	10.7308	-0.636101	0.656775	-0.968521	0.332784	NA	CG15497
FBgn0039712	729.498	-0.10928	0.073969	-1.47737	0.139576	0.402327	CG15514
FBgn0039732	187.912	-0.181104	0.138379	-1.30876	0.190617	0.47155	CG15525
FBgn0039748	258.413	0.27704	0.154231	1.79627	0.0724518	0.279026	CG15529
FBgn0039755	8.03087	0.0704109	0.749117	0.0939918	0.925116	NA	CG15531
FBgn0039764	503.585	0.0513068	0.10084	0.508792	0.610898	0.827125	CG15535
FBgn0039766	131.419	-0.066975	0.191308	-0.350091	0.726271	0.887298	CG15536
FBgn0039807	19.1371	1.03049	0.492741	2.09133	0.0364982	0.182658	CG15546
FBgn0039809	200.383	-0.229309	0.178134	-1.28728	0.197996	0.481014	CG15547
FBgn0039829	650.761	0.111255	0.0819144	1.35818	0.174405	0.451665	CG15561
FBgn0040906	4.31959	0.22079	1.0457	0.21114	0.832778	NA	CG15579
FBgn0030667	6.08461	0.853189	0.743709	1.14721	0.251296	NA	CG15599
FBgn0030673	109.378	-0.0754875	0.191267	-0.394671	0.693086	0.867799	CG15601
FBgn0030694	286.723	0.158588	0.123654	1.28252	0.199662	0.483502	CG15602
FBgn0030317	54.1759	0.250665	0.303927	0.824754	0.409511	0.694887	CG1561
FBgn0034194	607.709	0.274851	0.113281	2.42627	0.0152548	0.102313	CG15611
FBgn0034159	6.69657	1.88364	1.67441	1.12496	0.260607	NA	CG15615
FBgn0031632	35.2664	0.569875	0.303838	1.87559	0.0607119	0.249159	CG15628
FBgn0031630	94.8999	0.119658	0.203953	0.586693	0.55741	0.794679	CG15629
FBgn0030654	114.489	0.125427	0.191857	0.653755	0.51327	0.766455	CG15643
FBgn0034578	117.919	0.173279	0.176796	0.980107	0.327034	0.62426	CG15653
FBgn0034595	8.50049	-0.0687175	0.573163	-0.119892	0.904569	NA	CG15657
FBgn0034639	122.138	0.0638391	0.191822	0.332804	0.739283	0.892737	CG15673
FBgn0034642	6.15878	0.367277	0.692212	0.530584	0.595707	NA	CG15674
FBgn0038832	15.9719	1.20853	0.518937	2.32886	0.0198664	NA	CG15695
FBgn0034095	17.607	0.0180004	0.498441	0.0361135	0.971192	NA	CG15701
FBgn0034093	268.062	0.0409381	0.119312	0.343117	0.731511	0.889177	CG15706
FBgn0036538	1528.88	0.0670551	0.0638163	1.05075	0.293373	0.58955	CG15715
FBgn0030451	148.372	0.0452521	0.163902	0.276093	0.782477	0.91104	CG15717
FBgn0030309	658.357	0.269621	0.110723	2.4351	0.0148877	0.100943	CG1572
FBgn0030438	67.6279	-2.2853	0.371564	-6.15048	7.72e-10	2e-07	CG15721
FBgn0030347	34.3978	0.375142	0.341031	1.10002	0.271322	0.566158	CG15739
FBgn0030465	550.323	-0.112073	0.0819229	-1.36804	0.171301	0.446301	CG15743
FBgn0030466	1028.74	-0.0126675	0.075175	-0.168507	0.866185	0.949267	CG15744
FBgn0030474	441.673	0.0586985	0.117217	0.500767	0.616535	0.830797	CG15747
FBgn0029999	1332.85	0.0416506	0.0599259	0.695034	0.487034	0.747369	CG1575
FBgn0030508	23.7977	0.544056	0.396099	1.37354	0.169586	0.444362	CG15760
FBgn0029801	2721.02	-0.156322	0.0463356	-3.3737	0.000741662	0.0125662	CG15771
FBgn0029799	47.7307	-0.441719	0.30678	-1.43985	0.149909	0.416164	CG15772
FBgn0030336	3982.42	-0.0450571	0.0580577	-0.776073	0.437706	0.710952	CG1578
FBgn0029766	597.895	0.0988641	0.138002	0.716396	0.473747	0.737267	CG15784
FBgn0038606	4.51602	0.452753	1.26429	0.358108	0.720262	NA	CG15803
FBgn0035405	560.969	-0.171112	0.0896711	-1.90822	0.0563624	0.238273	CG15812
FBgn0030873	1451.74	-0.0226239	0.0583557	-0.38769	0.698246	0.871467	CG15814
FBgn0030246	1822.33	-0.0062282	0.0648048	-0.0961071	0.923436	0.973458	CG1582
FBgn0035312	363.607	-0.272212	0.107481	-2.53264	0.0113206	0.0842491	CG15820
FBgn0035308	880.018	0.219838	0.0928098	2.36869	0.0178511	0.113144	CG15822
FBgn0035084	312.764	0.0997043	0.109677	0.909069	0.363314	0.657106	CG15861
FBgn0040528	14.4195	0.390907	0.562324	0.695162	0.486954	NA	CG15864
FBgn0015336	21.8276	0.256777	0.379092	0.677347	0.498186	0.755095	CG15865
FBgn0035337	649.193	-0.105853	0.0924768	-1.14464	0.252358	0.544204	CG15877
FBgn0035309	43.5834	0.208507	0.270282	0.771441	0.440446	0.712531	CG15879
FBgn0030576	17.1823	-4.86854	1.21249	-4.01532	5.94e-05	NA	CG15890
FBgn0029860	221.65	-0.096381	0.152813	-0.630711	0.528229	0.778083	CG15891
FBgn0029864	4.50533	0.740293	0.94737	0.781419	0.434556	NA	CG15894
FBgn0033085	274.494	0.130386	0.109644	1.18917	0.234371	0.5255	CG15908
FBgn0033090	15.6981	0.394889	0.462772	0.853313	0.393486	NA	CG15909
FBgn0029712	43.5758	0.11239	0.398533	0.282008	0.777937	0.90964	CG15912
FBgn0030700	224.452	-0.0750818	0.13013	-0.576974	0.563957	0.79943	CG15914
FBgn0030704	514.138	-0.0859035	0.0976824	-0.879416	0.379176	0.670803	CG15916
FBgn0040575	63.3895	0.0827438	0.226635	0.365097	0.715039	0.881703	CG15922
FBgn0029754	78.9063	0.651578	0.259414	2.51173	0.0120139	0.0878844	CG15930
FBgn0033191	1253.52	-0.0555352	0.0673108	-0.825056	0.40934	0.694887	CG1598
FBgn0033186	195.414	0.0576893	0.173433	0.332632	0.739412	0.892737	CG1602
FBgn0033185	332.683	0.0982993	0.109301	0.899344	0.36847	0.661764	CG1603
FBgn0039844	5.50231	0.305669	0.741439	0.412264	0.680146	NA	CG1607
FBgn0033183	3962.09	0.136202	0.0511427	2.66318	0.00774061	0.0653277	CG1620
FBgn0030468	1757.78	-0.0351483	0.0585759	-0.600048	0.548474	0.789612	CG1622
FBgn0030218	411.376	0.12868	0.11656	1.10398	0.269602	0.564387	CG1628
FBgn0030027	34.5912	-1.32178	0.79323	-1.66632	0.0956495	0.324179	CG1632
FBgn0039854	39.2344	-0.013841	0.311805	-0.0443899	0.964594	0.985519	CG1635
FBgn0030030	1072.22	-0.0724321	0.0637466	-1.13625	0.255852	0.54744	CG1636
FBgn0030245	3363.66	0.0114509	0.0604202	0.189521	0.849684	0.943383	CG1637
FBgn0039855	19.3511	-0.0598336	0.458972	-0.130364	0.896278	0.962118	CG1638
FBgn0030478	3486.6	0.0778272	0.0403404	1.92926	0.0536985	0.231732	CG1640
FBgn0039600	3545.63	0.0976277	0.0570717	1.71062	0.0871522	0.309062	CG1646
FBgn0039602	456.904	-0.19583	0.114519	-1.71002	0.0872627	0.309062	CG1647
FBgn0033446	278.394	0.600436	0.139197	4.31358	1.61e-05	0.000832831	CG1648
FBgn0030481	1365.15	-0.00245801	0.0552484	-0.0444902	0.964514	0.985519	CG1662
FBgn0033449	215.71	-0.194707	0.133282	-1.46087	0.144052	0.40819	CG1663
FBgn0030816	1658.54	0.386917	0.0911035	4.24701	2.17e-05	0.00103553	CG16700
FBgn0033454	2560.95	0.0841664	0.0538933	1.56172	0.118354	0.36627	CG1671
FBgn0039101	16.533	-0.298734	0.488795	-0.611164	0.541091	NA	CG16710
FBgn0036032	1082.87	-0.191448	0.0894333	-2.14068	0.0322995	0.169496	CG16711
FBgn0036028	435.192	-0.159125	0.096732	-1.64501	0.0999674	0.333239	CG16717
FBgn0036029	37.7029	0.051372	0.325508	0.157821	0.874598	0.954096	CG16719
FBgn0029820	862.7	0.143959	0.0818424	1.75898	0.0785813	0.292125	CG16721
FBgn0030482	808.46	-0.178931	0.580271	-0.308358	0.75781	0.90083	CG1673
FBgn0037667	318.941	0.0165845	0.108974	0.152187	0.879039	0.955075	CG16734
FBgn0039897	256.491	0.439552	0.186019	2.36293	0.0181309	0.114266	CG1674
FBgn0032322	20.1758	0.413486	0.42248	0.978712	0.327722	0.624834	CG16743
FBgn0037678	7.7592	-0.0192477	0.655294	-0.0293727	0.976567	NA	CG16749
FBgn0035393	791.434	0.100279	0.0804778	1.24605	0.212746	0.498369	CG16753
FBgn0035348	25.4644	-0.532355	0.489297	-1.088	0.276595	0.571639	CG16758
FBgn0029941	5250.68	-0.0539053	0.059525	-0.905592	0.365152	0.658161	CG1677
FBgn0032835	4.45983	-0.354506	0.994286	-0.356543	0.721434	NA	CG16772
FBgn0037698	5.87705	2.33452	0.92469	2.52465	0.0115813	NA	CG16779
FBgn0034974	6.00618	-0.568724	0.809718	-0.702372	0.482447	NA	CG16786
FBgn0034940	433.483	0.0411792	0.0874777	0.470739	0.637827	0.843889	CG16787
FBgn0037712	22.8683	0.202058	0.484386	0.417141	0.676575	0.861096	CG16789
FBgn0037713	129.406	0.0968012	0.169246	0.571955	0.567353	0.800866	CG16790
FBgn0038881	654.793	0.263139	0.127297	2.06713	0.0387222	0.188804	CG16791
FBgn0032856	7.35757	-1.10671	1.75668	-0.629998	0.528696	NA	CG16798
FBgn0034538	5.59667	0.01186	0.750591	0.0158009	0.987393	NA	CG16799
FBgn0032488	782.591	-0.0804044	0.0788308	-1.01996	0.307747	0.605145	CG16812
FBgn0032495	7.38487	0.29847	0.659219	0.452763	0.650719	NA	CG16820
FBgn0028931	39.4123	-0.222982	0.307106	-0.726073	0.467794	0.733612	CG16863
FBgn0028919	257.62	-0.0814705	0.113746	-0.716248	0.473838	0.737267	CG16865
FBgn0034498	1399.7	-0.0901752	0.0665618	-1.35476	0.175494	0.452826	CG16868
FBgn0028932	275.258	0.0792516	0.126996	0.624046	0.532597	0.780632	CG16890
FBgn0035073	638.269	-0.206368	0.0920555	-2.24178	0.0249755	0.141262	CG16896
FBgn0040394	1982	0.200333	0.0522349	3.83524	0.000125444	0.0035605	CG16903
FBgn0037763	9.54818	-0.776473	0.883006	-0.879352	0.37921	NA	CG16904
FBgn0037741	622.263	0.120794	0.0766507	1.57591	0.115047	0.362383	CG16908
FBgn0040732	19.467	0.419655	0.96939	0.432906	0.665083	0.855523	CG16926
FBgn0033883	925.282	0.0596635	0.0697601	0.855266	0.392404	0.681341	CG16935
FBgn0031116	22.0708	0.101934	0.468587	0.217536	0.827791	0.933546	CG1695
FBgn0030701	1450.67	-0.00382972	0.0652874	-0.0586594	0.953223	0.983446	CG16952
FBgn0038809	3414.4	0.00557568	0.048283	0.115479	0.908065	0.967666	CG16953
FBgn0032523	7.89693	-1.89712	1.80286	-1.05229	0.292667	NA	CG16956
FBgn0036481	21.507	0.246674	0.423146	0.582952	0.559926	0.797097	CG16959
FBgn0032481	1218.35	0.280038	0.0897656	3.11965	0.00181064	0.0235081	CG16972
FBgn0032479	4294.94	-0.00348418	0.0421236	-0.0827133	0.93408	0.97744	CG16974
FBgn0036512	721.583	-0.0149757	0.0833866	-0.179593	0.857472	0.946565	CG16979
FBgn0033443	15.896	0.108425	0.627798	0.172708	0.862881	NA	CG1698
FBgn0062517	5.16976	0.139903	0.976096	0.14333	0.88603	NA	CG16984
FBgn0035355	168.746	0.141615	0.154239	0.918155	0.358538	0.653894	CG16985
FBgn0035356	169.581	-0.10541	0.147383	-0.715211	0.474479	0.737267	CG16986
FBgn0025621	1032.95	-0.0280909	0.0874109	-0.321366	0.747933	0.896252	CG16989
FBgn0031412	129.398	0.179837	0.204026	0.88144	0.37808	0.670373	CG16995
FBgn0033122	488.208	0.0976335	0.103715	0.941366	0.346517	0.645168	CG17002
FBgn0033783	1592.88	-0.0766005	0.0541361	-1.41496	0.15708	0.426391	CG17019
FBgn0036550	7.17722	1.1841	0.704825	1.67999	0.0929596	NA	CG17026
FBgn0036553	4.97657	1.19906	0.963164	1.24491	0.213163	NA	CG17027
FBgn0036552	8.53862	0.888853	0.623384	1.42585	0.153911	NA	CG17028
FBgn0036551	279.55	0.211054	0.122547	1.72224	0.0850264	0.304724	CG17029
FBgn0030321	6524.58	0.0110958	0.0411038	0.269947	0.787201	0.914423	CG1703
FBgn0036547	191.597	0.249729	0.202125	1.23552	0.216637	0.502022	CG17032
FBgn0032449	124.82	-0.566706	0.230748	-2.45595	0.0140511	0.0971337	CG17036
FBgn0040754	216.019	-0.0495295	0.183718	-0.269596	0.787471	0.914464	CG17059
FBgn0031099	438.75	0.241257	0.100079	2.41065	0.0159239	0.105586	CG17065
FBgn0031098	516.107	0.165481	0.0974065	1.69887	0.0893437	0.313162	CG17068
FBgn0031239	44.0162	0.0339644	0.272343	0.124712	0.900752	0.963702	CG17075
FBgn0086855	1287.11	-0.175037	0.0607509	-2.88122	0.00396142	0.0417782	CG17078
FBgn0032285	30.1674	0.195354	0.839978	0.232571	0.816095	0.928643	CG17108
FBgn0039051	6.59548	0.830026	0.727967	1.1402	0.254204	NA	CG17109
FBgn0039048	39.2814	0.556307	0.360713	1.54224	0.123014	0.374087	CG17111
FBgn0039043	17.8213	-0.848599	0.527843	-1.60767	0.107907	NA	CG17121
FBgn0032297	476.822	-0.145637	0.102556	-1.42007	0.155586	0.423816	CG17124
FBgn0032299	19.7345	0.599254	0.471942	1.26976	0.204169	0.489638	CG17127
FBgn0035151	495.013	-0.052173	0.108326	-0.481627	0.630071	0.838764	CG17129
FBgn0039020	221.021	0.0966243	0.135452	0.713348	0.47563	0.738466	CG17141
FBgn0039944	44.8583	0.0408041	0.279551	0.145963	0.88395	0.956254	CG17162
FBgn0039942	1333.45	-0.165881	0.082691	-2.00604	0.0448522	0.206889	CG17163
FBgn0039941	25.0885	-0.0532032	0.417127	-0.127547	0.898508	0.962912	CG17167
FBgn0039943	1455.19	-0.139903	0.0723637	-1.93333	0.0531952	0.230988	CG17168
FBgn0040514	20.376	-1.62172	0.542513	-2.98926	0.00279651	0.0323638	CG17169
FBgn0038741	211.374	0.0220641	0.127281	0.17335	0.862377	0.948346	CG17186
FBgn0037882	251.371	0.142561	0.122331	1.16537	0.24387	0.53485	CG17187
FBgn0038761	102.606	0.658082	0.19101	3.44528	0.000570464	0.0104882	CG17190
FBgn0038043	1997.97	-0.0321252	0.0543599	-0.590973	0.554539	0.793697	CG17202
FBgn0031494	489.5	0.139823	0.0938029	1.49061	0.136064	0.397752	CG17219
FBgn0031500	305.347	0.00424034	0.136291	0.0311123	0.97518	0.989576	CG17221
FBgn0031489	81.6481	0.265287	0.225276	1.17761	0.238952	0.529438	CG17224
FBgn0046225	121.941	-0.0783435	0.191752	-0.408567	0.682858	0.864071	CG17230
FBgn0036958	2328.91	0.0318483	0.0696363	0.457352	0.647418	0.847923	CG17233
FBgn0035249	322.593	-0.0606248	0.107291	-0.565048	0.572041	0.802552	CG17249
FBgn0031496	17.2085	0.544816	0.570516	0.954954	0.339601	NA	CG17258
FBgn0031498	239.24	0.0456819	0.120869	0.377946	0.705471	0.876429	CG17260
FBgn0031501	32.6722	0.411689	0.34966	1.1774	0.239037	0.529477	CG17261
FBgn0031490	27.1529	0.238717	0.380137	0.627976	0.53002	0.779052	CG17264
FBgn0033089	445.318	0.123637	0.11233	1.10065	0.271047	0.566089	CG17266
FBgn0038828	746.723	-0.0803731	0.0746874	-1.07613	0.281871	0.578851	CG17270
FBgn0038829	1967.83	-0.0474483	0.0512227	-0.926313	0.354283	0.650785	CG17271
FBgn0038830	401.33	0.0350922	0.104266	0.336564	0.736446	0.892109	CG17272
FBgn0046763	46.7634	0.701035	0.308459	2.2727	0.0230444	0.133644	CG17278
FBgn0032029	828.263	-0.0347714	0.0735615	-0.472685	0.636438	0.843141	CG17292
FBgn0032032	203.827	0.233687	0.127045	1.83941	0.065855	0.261838	CG17294
FBgn0028895	185.386	-0.222803	0.138763	-1.60564	0.108354	0.349796	CG17328
FBgn0028896	13.9659	-0.0557863	0.532667	-0.10473	0.91659	NA	CG17329
FBgn0030239	672.932	0.0187564	0.0769032	0.243896	0.807312	0.924527	CG17333
FBgn0036396	168.695	-0.251503	0.157947	-1.59232	0.111313	0.355009	CG17359
FBgn0036395	160.263	-0.353911	0.158918	-2.227	0.025947	0.144812	CG17361
FBgn0030293	2550.78	-0.0715837	0.0598018	-1.19702	0.231301	0.52155	CG1737
FBgn0030291	404.809	-0.0290601	0.0977987	-0.297142	0.766358	0.904532	CG1738
FBgn0033934	1697.94	0.0743464	0.0570822	1.30245	0.192764	0.474107	CG17385
FBgn0037276	4.38924	0.817102	0.811027	1.00749	0.313699	NA	CG17387
FBgn0039977	1252.36	-0.0437832	0.0667722	-0.65571	0.512011	0.765899	CG17454
FBgn0032869	80.5604	-0.136502	0.196712	-0.693915	0.487735	0.747707	CG17470
FBgn0032997	1340.48	0.00413734	0.0752369	0.0549908	0.956146	0.983982	CG17486
FBgn0040010	1464.77	0.00787656	0.0720462	0.109327	0.912943	0.970338	CG17493
FBgn0039836	155.082	0.121742	0.150965	0.806427	0.419997	0.701586	CG1750
FBgn0039970	1430.95	0.0722677	0.0763205	0.946898	0.343691	0.641829	CG17508
FBgn0261387	1866.91	0.0504829	0.0492345	1.02536	0.305195	0.602127	CG17528
FBgn0032775	1440.74	0.0201831	0.0778422	0.259283	0.795417	0.91933	CG17544
FBgn0032774	97.1768	0.277598	0.231196	1.2007	0.229866	0.519942	CG17549
FBgn0038450	19.7669	-0.144094	0.544387	-0.264689	0.791249	0.917314	CG17560
FBgn0038424	631.858	-0.102809	0.0779359	-1.31915	0.187119	0.467616	CG17565
FBgn0032763	156.086	-0.246836	0.163973	-1.50535	0.132234	0.391615	CG17568
FBgn0032753	9.01449	0.0929702	0.548436	0.169519	0.865388	NA	CG17572
FBgn0033777	482.789	0.029527	0.0979252	0.301526	0.763013	0.902228	CG17574
FBgn0031544	2154.23	-0.0427353	0.0513554	-0.832148	0.405325	0.69249	CG17593
FBgn0032715	1339.91	0.0169636	0.104289	0.16266	0.870786	0.950852	CG17597
FBgn0031194	962.109	-0.00376338	0.0678285	-0.0554837	0.955753	0.983837	CG17598
FBgn0031195	557.108	0.0104504	0.103683	0.100792	0.919716	0.972427	CG17600
FBgn0031597	264.936	-0.187735	0.121619	-1.54363	0.122677	0.37383	CG17612
FBgn0039002	6.00528	-0.0928257	0.879894	-0.105496	0.915982	NA	CG17625
FBgn0030467	125.348	-0.0773524	0.171983	-0.449769	0.652877	0.850908	CG1764
FBgn0264494	262.881	0.0215776	0.107504	0.200713	0.840923	0.940852	CG17646
FBgn0031365	6.7588	0.0376629	0.730814	0.0515356	0.958899	NA	CG17650
FBgn0031361	303.938	0.118923	0.108193	1.09917	0.271692	0.566323	CG17652
FBgn0034924	71.0228	-0.39585	0.233506	-1.69524	0.0900292	0.31481	CG17658
FBgn0031356	1052.2	0.0441881	0.0627023	0.704729	0.480979	0.741929	CG17660
FBgn0083978	53.3481	-0.205301	0.223406	-0.918961	0.358116	0.653618	CG17672
FBgn0032668	15.0618	0.972123	0.506592	1.91895	0.0549911	NA	CG17681
FBgn0262115	1718.15	-0.0159013	0.0617819	-0.257378	0.796887	0.919627	CG17683
FBgn0263780	204.409	0.139431	0.147314	0.946489	0.343899	0.641829	CG17684
FBgn0039993	2229.8	0.0430355	0.0496082	0.867509	0.385663	0.676891	CG17691
FBgn0040056	1071.02	-0.00398806	0.0690763	-0.0577341	0.95396	0.983601	CG17698
FBgn0025835	6.16363	-1.9715	1.29915	-1.51753	0.129133	NA	CG17707
FBgn0027597	549.799	-0.077364	0.0879366	-0.87977	0.378984	0.670617	CG17712
FBgn0041004	6.59756	0.320651	0.785982	0.407962	0.683301	NA	CG17715
FBgn0000633	39.7278	-0.032375	0.270399	-0.11973	0.904697	0.965955	CG17716
FBgn0037885	184.016	-0.050366	0.127872	-0.393876	0.693672	0.868151	CG17721
FBgn0033802	106.11	0.145723	0.17792	0.819038	0.412765	0.697235	CG17724
FBgn0037880	348.665	-0.00800732	0.12483	-0.0641456	0.948854	0.981021	CG17726
FBgn0036923	117.435	-0.0813112	0.211823	-0.383863	0.70108	0.873375	CG17732
FBgn0037890	1849.71	-0.00298685	0.0668079	-0.044708	0.96434	0.985519	CG17734
FBgn0033710	95.8673	0.48254	0.204064	2.36465	0.018047	0.113829	CG17739
FBgn0039856	158.187	-0.052289	0.155317	-0.33666	0.736373	0.892109	CG1774
FBgn0035425	2837.49	-0.142856	0.0590516	-2.41916	0.0155563	0.103936	CG17746
FBgn0030114	1143.91	0.00952219	0.0736792	0.129239	0.897169	0.96245	CG17754
FBgn0033756	5.03831	0.62401	1.09451	0.570125	0.568593	NA	CG17760
FBgn0029751	5.92075	0.32126	0.83948	0.38269	0.70195	NA	CG17764
FBgn0033529	1193.84	0.039635	0.0605359	0.654735	0.512638	0.766271	CG17765
FBgn0040899	592.833	0.19359	0.0964113	2.00796	0.0446474	0.206189	CG17776
FBgn0040900	14.4094	-0.937092	0.474778	-1.97375	0.0484102	NA	CG17777
FBgn0023534	5.96491	-0.871066	0.713476	-1.22088	0.222133	NA	CG17778
FBgn0039167	83.4209	-0.456263	0.261091	-1.74752	0.0805465	0.295989	CG17786
FBgn0038550	210.069	0.191599	0.138577	1.38262	0.166782	0.441329	CG17801
FBgn0038549	407.356	-0.0506134	0.102723	-0.492719	0.622211	0.834004	CG17802
FBgn0038547	106.126	0.314225	0.174135	1.80449	0.0711541	0.276284	CG17803
FBgn0038548	294.538	0.126348	0.110788	1.14045	0.2541	0.545441	CG17806
FBgn0034748	566.494	0.0492574	0.0807831	0.609749	0.542028	0.785567	CG17807
FBgn0037525	413.07	0.084707	0.0997974	0.848789	0.395999	0.684163	CG17816
FBgn0025635	1166.49	-0.0764567	0.0687727	-1.11173	0.266254	0.561611	CG17829
FBgn0028394	623.161	-0.158363	0.122537	-1.29236	0.196232	0.47915	CG17834
FBgn0036454	242.231	0.275953	0.160669	1.71753	0.085883	0.306663	CG17839
FBgn0028480	1801.61	0.0660548	0.0589633	1.12027	0.262599	0.556106	CG17841
FBgn0030061	4880.75	0.110499	0.0449839	2.45642	0.0140328	0.0970935	CG1785
FBgn0032124	100.881	-0.231961	0.226026	-1.02626	0.30477	0.602127	CG17855
FBgn0040005	1519.84	-0.0297014	0.0701886	-0.423166	0.672174	0.860636	CG17883
FBgn0030063	868.857	0.0568585	0.081168	0.700504	0.483613	0.744368	CG1789
FBgn0023537	4153.92	0.072139	0.0489381	1.47409	0.140458	0.403603	CG17896
FBgn0032597	758.64	0.00118233	0.0692721	0.0170679	0.986382	0.992981	CG17904
FBgn0037431	7.53455	0.825969	0.749957	1.10136	0.270742	NA	CG17917
FBgn0037433	81.9212	0.0551886	0.243681	0.226479	0.820829	0.930837	CG17919
FBgn0039860	248.717	-0.155035	0.12426	-1.24767	0.212153	0.498369	CG1792
FBgn0032603	28.2087	-0.14476	0.473115	-0.305972	0.759626	0.90083	CG17928
FBgn0038421	108.284	-0.177583	0.183672	-0.966847	0.333621	0.630585	CG17931
FBgn0040778	97.7701	-0.139341	0.185848	-0.749758	0.453401	0.722134	CG17977
FBgn0030006	221.434	-0.133622	0.136157	-0.981379	0.326406	0.623241	CG17982
FBgn0033199	274.106	-0.119503	0.116766	-1.02344	0.306101	0.603128	CG17985
FBgn0061356	4.5932	0.634779	0.912205	0.695873	0.486508	NA	CG18003
FBgn0033566	314.271	0.19407	0.113615	1.70814	0.0876112	0.309673	CG18004
FBgn0031171	369.583	0.0447503	0.134042	0.333853	0.73849	0.892637	CG1801
FBgn0033491	231.074	-0.146556	0.132531	-1.10582	0.268804	0.563778	CG18011
FBgn0037435	439.85	0.104702	0.0965854	1.08404	0.278348	0.57389	CG18048
FBgn0030360	42.0823	-0.191723	0.273772	-0.700302	0.483739	0.744368	CG1806
FBgn0034512	85.992	0.353495	0.297926	1.18652	0.235417	0.526708	CG18067
FBgn0036537	1644.49	0.0960767	0.0632724	1.51846	0.128898	0.385259	CG18081
FBgn0032082	11.6265	-3.70016	1.03992	-3.55813	0.000373501	NA	CG18088
FBgn0032791	184.534	0.028348	0.153771	0.184352	0.853737	0.945432	CG18094
FBgn0031119	822.455	-0.123861	0.0730398	-1.6958	0.0899244	0.314594	CG1812
FBgn0031343	4.64161	-0.944775	0.888394	-1.06346	0.287572	NA	CG18131
FBgn0036837	3130.07	-0.0377553	0.0596666	-0.63277	0.526884	0.777233	CG18135
FBgn0033426	688.964	0.210327	0.0928727	2.26468	0.0235325	0.136068	CG1814
FBgn0039863	2317.93	0.0320878	0.0869884	0.368875	0.712221	0.880385	CG1815
FBgn0029945	26.1751	0.283424	0.386776	0.732786	0.463689	0.729698	CG18155
FBgn0035262	117.922	0.236168	0.234508	1.00708	0.313896	0.61014	CG18171
FBgn0036035	2444.07	0.0516995	0.0599287	0.862683	0.388312	0.678344	CG18178
FBgn0034403	2132.73	-0.255054	0.0634668	-4.01871	5.85e-05	0.00215296	CG18190
[truncated: 7,209 more rows]
