# Supplementary material for: Histone methylation regulates reproductive diapause in Drosophila melanogaster
Source: PLoS Genet. 2023 Sep 13;19(9):e1010906. doi: 10.1371/journal.pgen.1010906 (PMC10499233; doi:10.1371/journal.pgen.1010906)
Supplement: S9 Table — (XLSX) [file pgen.1010906.s009.xlsx]

## Sheet: Sheet1
S9 Table: Results of the DESeq analysis of differential gene expression between diapause and age-matched control ovaries of the FL inbred line reported in S5C Fig.
flybase	baseMean	log2FoldChange (diapause vs. age-matched control)	lfcSE	stat	pvalue	padj	SYMBOL
FBgn0032946	2155.21	6.81475	0.215421	31.6346	1.23e-219	1.37e-215	nrv3
FBgn0028862	988.255	6.5476	0.237868	27.5262	8.53e-167	4.73e-163	dao
FBgn0003885	6592.64	1.96341	0.0953734	20.5866	3.62e-94	1.34e-90	alphaTub84D
FBgn0000346	851.689	3.29284	0.160911	20.4637	4.53e-93	1.26e-89	comt
FBgn0034406	1131.77	1.71367	0.0891892	19.2139	2.83e-82	6.28e-79	Jheh3
FBgn0003204	7984.6	1.11186	0.0586868	18.9457	4.8e-80	8.86e-77	ras
FBgn0283545	266.059	3.75291	0.199042	18.8549	2.68e-79	4.24e-76	vilya
FBgn0029603	414.172	2.19659	0.121384	18.0962	3.41e-73	4.73e-70	CG14053
FBgn0000246	2413.14	1.37534	0.0769285	17.8782	1.74e-71	2.15e-68	c(3)G
FBgn0030061	4038.81	1.11194	0.0638853	17.4052	7.53e-68	8.35e-65	CG1785
FBgn0031948	702.567	2.34391	0.141655	16.5467	1.69e-61	1.7e-58	CG7149
FBgn0033169	1614.76	1.45713	0.0918935	15.8567	1.26e-56	1.17e-53	CG11123
FBgn0036354	561.151	-2.06869	0.133123	-15.5397	1.87e-54	1.54e-51	Poc1
FBgn0250816	2320.81	-1.46449	0.0942586	-15.537	1.95e-54	1.54e-51	AGO3
FBgn0260456	2868.1	1.02863	0.0664915	15.4701	5.52e-54	4.08e-51	CG4806
FBgn0022069	6226.89	1.14388	0.0760762	15.036	4.27e-51	2.96e-48	Nnp-1
FBgn0039638	642.672	-2.64529	0.176485	-14.9888	8.69e-51	5.67e-48	dgt6
FBgn0037468	5507.18	-0.996509	0.0677382	-14.7112	5.46e-49	3.37e-46	CG1943
FBgn0038804	474.085	1.94772	0.133382	14.6026	2.7e-48	1.58e-45	CG10877
FBgn0003278	3126.78	1.57387	0.108045	14.5668	4.57e-48	2.53e-45	RpI135
FBgn0063449	3432.2	2.50739	0.172549	14.5315	7.65e-48	4.04e-45	Uhg2
FBgn0026196	15242	1.42817	0.0993511	14.375	7.43e-47	3.74e-44	nop5
FBgn0266581	4891.51	1.04033	0.0730712	14.2373	5.38e-46	2.59e-43	pit
FBgn0017448	465.416	2.10557	0.148346	14.1936	1e-45	4.64e-43	CG2187
FBgn0033557	2408.41	1.18247	0.0840645	14.0663	6.12e-45	2.71e-42	CG12325
FBgn0032408	2300.21	1.09324	0.0779556	14.0239	1.11e-44	4.75e-42	CG6712
FBgn0038098	135.305	-3.93006	0.280385	-14.0167	1.23e-44	5.06e-42	CG7381
FBgn0025366	12980.9	1.8016	0.128619	14.0072	1.41e-44	5.58e-42	Ip259
FBgn0040075	3629.21	0.912956	0.0654726	13.9441	3.42e-44	1.31e-41	rept
FBgn0030177	3213.48	0.999089	0.0721106	13.855	1.19e-43	4.39e-41	CG2972
FBgn0263143	760.341	-1.2902	0.0948005	-13.6096	3.51e-42	1.26e-39	vret
FBgn0038734	104.096	4.0244	0.300866	13.376	8.35e-41	2.89e-38	CG11453
FBgn0035833	512.129	-1.97789	0.148468	-13.322	1.72e-40	5.79e-38	CG7565
FBgn0037046	83.2321	4.13044	0.311886	13.2434	4.93e-40	1.61e-37	CG10581
FBgn0030438	395.428	-5.17916	0.392267	-13.2031	8.41e-40	2.67e-37	CG15721
FBgn0003676	12481.7	0.754816	0.057498	13.1277	2.28e-39	7.04e-37	CCT1
FBgn0027783	1450.1	-1.86425	0.142925	-13.0436	6.92e-39	2.07e-36	SMC2
FBgn0086130	1009.13	1.1203	0.0859832	13.0293	8.34e-39	2.43e-36	Dbp21E2
FBgn0260960	3899.76	0.921517	0.071273	12.9294	3.07e-38	8.73e-36	Baldspot
FBgn0050349	4323.79	1.22332	0.0947164	12.9156	3.67e-38	1.01e-35	CG30349
FBgn0035063	1085.69	1.60237	0.124074	12.9147	3.72e-38	1.01e-35	CG3594
FBgn0040227	10456.6	0.90295	0.0703429	12.8364	1.03e-37	2.71e-35	eIF3d1
FBgn0010770	2151.46	0.909513	0.0713458	12.748	3.2e-37	8.25e-35	ppan
FBgn0037137	11642.8	0.988985	0.078232	12.6417	1.24e-36	3.13e-34	Nopp140
FBgn0050409	115.493	3.28568	0.260144	12.6302	1.44e-36	3.54e-34	CR30409
FBgn0083120	523.73	2.48642	0.197246	12.6057	1.96e-36	4.73e-34	Uhg8
FBgn0027330	2946.8	1.3361	0.10641	12.5562	3.67e-36	8.67e-34	l(1)G0020
FBgn0036368	281.027	-3.57439	0.284902	-12.5461	4.18e-36	9.65e-34	CG10738
FBgn0011638	9447.59	1.16534	0.0932661	12.4948	7.97e-36	1.8e-33	La
FBgn0264439	108.259	-5.67883	0.45497	-12.4818	9.39e-36	2.08e-33	lncRNA:CR43857
FBgn0032229	1388.34	0.932668	0.0747488	12.4774	9.92e-36	2.16e-33	ClpP
FBgn0033454	2200.06	1.17678	0.0945506	12.446	1.47e-35	3.13e-33	CG1671
FBgn0250874	2273.86	0.906216	0.0728749	12.4352	1.68e-35	3.52e-33	ttm50
FBgn0003257	3767.78	1.26265	0.101888	12.3926	2.87e-35	5.89e-33	r-l
FBgn0010926	4143.67	0.763816	0.0616541	12.3887	3.01e-35	6.06e-33	l(3)07882
FBgn0037960	375.696	1.4761	0.119398	12.3628	4.15e-35	8.22e-33	mthl5
FBgn0029672	2209.35	0.975706	0.0792123	12.3176	7.28e-35	1.42e-32	CG2875
FBgn0265203	80.0127	4.74972	0.385713	12.3141	7.6e-35	1.45e-32	lncRNA:CR44263
FBgn0030720	4948.4	1.22675	0.100225	12.24	1.9e-34	3.57e-32	CG8939
FBgn0036301	2304.94	0.867823	0.0709882	12.2249	2.29e-34	4.23e-32	CG4069
FBgn0287184	733.127	3.73909	0.305951	12.2212	2.4e-34	4.35e-32	FASN3
FBgn0028952	211.042	-2.26303	0.185269	-12.2149	2.59e-34	4.63e-32	Kebab
FBgn0026079	2280.81	1.33118	0.109046	12.2075	2.83e-34	4.99e-32	Nsun2
FBgn0261393	502.479	-1.46397	0.119949	-12.2049	2.93e-34	5.07e-32	alpha-Est5
FBgn0035298	975.605	1.0444	0.085584	12.2032	2.99e-34	5.09e-32	SCOT
FBgn0005648	4045.12	1.0619	0.0871027	12.1913	3.46e-34	5.81e-32	Pabp2
FBgn0085736	665.13	2.22126	0.182299	12.1848	3.75e-34	6.2e-32	CG40472
FBgn0037879	122.665	3.92734	0.323079	12.156	5.33e-34	8.69e-32	scpr-C
FBgn0086779	1915.03	-1.32341	0.109145	-12.1253	7.76e-34	1.25e-31	step
FBgn0039696	418.341	-2.12024	0.175027	-12.1137	8.93e-34	1.41e-31	Rnb
FBgn0030432	3056.56	1.05102	0.0867779	12.1116	9.16e-34	1.43e-31	CG4404
FBgn0042132	711.767	1.05814	0.0875832	12.0816	1.32e-33	2.04e-31	CG18809
FBgn0032731	775.704	-1.6191	0.134471	-12.0405	2.18e-33	3.3e-31	Swip-1
FBgn0033453	645.651	-2.18041	0.181615	-12.0057	3.32e-33	4.97e-31	Sting
FBgn0046225	318.389	-2.05549	0.171432	-11.9901	4e-33	5.92e-31	CG17230
FBgn0031878	1098.55	-1.63266	0.13652	-11.9591	5.82e-33	8.49e-31	sip2
FBgn0033845	1530.5	-3.29358	0.276188	-11.9251	8.75e-33	1.26e-30	mars
FBgn0033234	260.737	1.27817	0.107225	11.9204	9.27e-33	1.32e-30	MFS12
FBgn0031070	384.544	-2.00212	0.168392	-11.8896	1.34e-32	1.88e-30	CG12702
FBgn0033502	128.328	4.66555	0.392772	11.8785	1.53e-32	2.12e-30	CG12910
FBgn0036765	312.412	2.3736	0.200571	11.8342	2.6e-32	3.55e-30	CG7408
FBgn0263660	75.4699	-5.06699	0.428265	-11.8314	2.69e-32	3.63e-30	lncRNA:CR43651
FBgn0266521	6481.49	-0.865998	0.0737304	-11.7455	7.45e-32	9.95e-30	stai
FBgn0050046	235.508	1.73939	0.148422	11.7192	1.02e-31	1.34e-29	CG30046
FBgn0037549	4589.13	1.17761	0.100581	11.7081	1.16e-31	1.51e-29	CG7878
FBgn0034073	3510.27	0.690114	0.0589586	11.7051	1.2e-31	1.55e-29	CG8414
FBgn0037144	695.571	-1.57308	0.134426	-11.7022	1.24e-31	1.58e-29	CG7458
FBgn0030329	3153.6	0.689724	0.0592149	11.6478	2.35e-31	2.93e-29	prtp
FBgn0039306	867.024	0.924005	0.0793287	11.6478	2.35e-31	2.93e-29	RIOK2
FBgn0283478	9383.45	0.893959	0.0767852	11.6423	2.51e-31	3.09e-29	und
FBgn0021995	4754.53	1.00978	0.087141	11.5879	4.75e-31	5.78e-29	Rs1
FBgn0000566	3435.65	0.877272	0.0759191	11.5554	6.94e-31	8.36e-29	Eip55E
FBgn0037203	1804.68	-2.45591	0.212768	-11.5427	8.04e-31	9.58e-29	slif
FBgn0022774	3463.57	2.19363	0.19012	11.5382	8.47e-31	9.99e-29	Oat
FBgn0010228	3134.23	2.02802	0.175928	11.5275	9.58e-31	1.12e-28	HmgZ
FBgn0259834	2378.18	1.05185	0.0912888	11.5223	1.02e-30	1.18e-28	out
FBgn0032919	4886.49	0.964605	0.0840526	11.4762	1.74e-30	1.99e-28	CG9253
FBgn0038815	234.684	-3.00253	0.261932	-11.463	2.02e-30	2.29e-28	CG5466
FBgn0053158	1356.47	1.02449	0.0894471	11.4536	2.26e-30	2.53e-28	CG33158
FBgn0034915	2466.07	1.16994	0.102349	11.431	2.93e-30	3.25e-28	eIF6
FBgn0012034	2471.32	1.31617	0.115156	11.4294	2.98e-30	3.27e-28	AcCoAS
FBgn0053051	559.713	1.56113	0.136816	11.4104	3.71e-30	4.03e-28	CG33051
FBgn0051262	1600	1.30799	0.114689	11.4047	3.96e-30	4.26e-28	CG31262
FBgn0037025	980.318	-2.14792	0.188658	-11.3852	4.95e-30	5.28e-28	Spc105R
FBgn0287774	2660.09	0.925504	0.0813391	11.3783	5.36e-30	5.66e-28	NA
FBgn0039118	469.429	1.77288	0.156294	11.3432	8.01e-30	8.38e-28	CG10208
FBgn0032021	283.347	2.42383	0.213896	11.3318	9.13e-30	9.46e-28	CG7781
FBgn0038407	1336.73	1.1744	0.10372	11.3228	1.01e-29	1.04e-27	CG6126
FBgn0027949	770.01	-2.64975	0.234123	-11.3178	1.07e-29	1.09e-27	msb1l
FBgn0265298	3086.56	1.19515	0.105738	11.303	1.27e-29	1.28e-27	SC35
FBgn0036240	372.942	-1.46066	0.129646	-11.2665	1.92e-29	1.92e-27	CG6928
FBgn0034029	1121.9	0.815853	0.0724929	11.2542	2.21e-29	2.18e-27	eIF2Bgamma
FBgn0014127	1076.52	-1.85648	0.165096	-11.2449	2.45e-29	2.41e-27	barr
FBgn0038964	10149.3	1.15769	0.103082	11.2308	2.88e-29	2.8e-27	Nop56
FBgn0045800	2252.6	2.39602	0.213385	11.2286	2.95e-29	2.84e-27	Uhg1
FBgn0003268	1190.83	-1.57229	0.140384	-11.1999	4.08e-29	3.9e-27	rod
FBgn0002924	1477.09	-1.42133	0.12698	-11.1933	4.4e-29	4.17e-27	ncd
FBgn0034951	1452.11	0.765987	0.068557	11.173	5.53e-29	5.19e-27	CG3860
FBgn0038597	2085.79	1.55859	0.139652	11.1606	6.36e-29	5.92e-27	CG8064
FBgn0027106	739.662	2.5213	0.226245	11.1441	7.65e-29	7.07e-27	Inx7
FBgn0262167	874.634	-2.66475	0.239198	-11.1404	7.98e-29	7.31e-27	ana1
FBgn0083123	2403.77	2.23466	0.202839	11.0169	3.17e-28	2.88e-26	Uhg5
FBgn0036331	607.802	1.19884	0.108948	11.0038	3.66e-28	3.3e-26	CR14117
FBgn0033459	1469.17	1.45118	0.132197	10.9774	4.91e-28	4.39e-26	CG12744
FBgn0038811	957.527	1.16934	0.106648	10.9645	5.66e-28	5.02e-26	Pus1
FBgn0010278	4580.64	-0.995521	0.0908392	-10.9592	6.01e-28	5.28e-26	Ssrp
FBgn0033184	1484.15	1.11254	0.101657	10.9441	7.09e-28	6.19e-26	mEFTu2
FBgn0038183	1591.13	1.97869	0.18082	10.9429	7.19e-28	6.22e-26	CG9286
FBgn0038306	2408.11	1.19669	0.109513	10.9274	8.52e-28	7.32e-26	Art3
FBgn0002121	5593.31	-0.931991	0.0853926	-10.9142	9.86e-28	8.41e-26	l(2)gl
FBgn0039627	1353.54	1.12002	0.102698	10.906	1.08e-27	9.13e-26	CG11837
FBgn0266111	1011.16	-2.16112	0.198377	-10.894	1.23e-27	1.03e-25	ana3
FBgn0270924	1882.98	-1.24352	0.114223	-10.8868	1.33e-27	1.11e-25	zf30C
FBgn0036144	1973.91	-1.15308	0.105946	-10.8836	1.38e-27	1.14e-25	GlcAT-P
FBgn0037844	1969.08	-3.19131	0.293242	-10.8828	1.39e-27	1.14e-25	CG4570
FBgn0036764	2809.02	0.967331	0.0890801	10.8591	1.8e-27	1.47e-25	CG5535
FBgn0263510	2627.58	1.54554	0.142452	10.8496	2e-27	1.62e-25	nclb
FBgn0031227	460.783	1.86665	0.172361	10.8299	2.49e-27	1.99e-25	CG3709
FBgn0036734	1919.24	1.03498	0.0955717	10.8293	2.5e-27	1.99e-25	CG7564
FBgn0031494	391.391	1.54973	0.143199	10.8222	2.7e-27	2.14e-25	CG17219
FBgn0085453	365.99	1.7118	0.158234	10.8182	2.82e-27	2.22e-25	Mthfs
FBgn0266284	2440.5	0.737964	0.0682817	10.8076	3.17e-27	2.47e-25	Ns3
FBgn0037236	1378.55	-1.07036	0.099265	-10.7829	4.15e-27	3.21e-25	Skp2
FBgn0026147	3916.38	0.595389	0.0553059	10.7654	5.02e-27	3.86e-25	TTLL4A
FBgn0031018	73.5288	2.80268	0.261814	10.7049	9.66e-27	7.38e-25	narya
FBgn0085433	641.62	2.32302	0.217068	10.7018	9.98e-27	7.58e-25	CG34404
FBgn0040465	152.809	-3.03551	0.283911	-10.6918	1.11e-26	8.39e-25	Dlip3
FBgn0032050	5142.96	0.847614	0.0795235	10.6587	1.59e-26	1.19e-24	CG13096
FBgn0027364	1682.17	2.38778	0.224192	10.6506	1.73e-26	1.29e-24	Six4
FBgn0037756	7064.68	0.808814	0.0760306	10.638	1.98e-26	1.46e-24	CG8507
FBgn0030479	1108.7	1.3171	0.123811	10.6379	1.98e-26	1.46e-24	Rbp1-like
FBgn0266452	4077.39	1.11189	0.104873	10.6023	2.91e-26	2.12e-24	CTPsyn
FBgn0085339	276.649	1.86124	0.175821	10.586	3.46e-26	2.51e-24	CG34310
FBgn0285937	1265.2	0.709242	0.0671423	10.5633	4.41e-26	3.17e-24	Rab1
FBgn0033787	453.972	3.02075	0.285992	10.5623	4.45e-26	3.19e-24	CG13321
FBgn0037439	2818.04	1.26512	0.11993	10.5488	5.14e-26	3.66e-24	CG10286
FBgn0265598	468.283	-2.01703	0.191465	-10.5347	5.98e-26	4.22e-24	Bx
FBgn0038056	960.111	1.3202	0.125375	10.53	6.28e-26	4.41e-24	CG5961
FBgn0283525	428.629	0.989592	0.0939881	10.5289	6.36e-26	4.43e-24	l(2)10685
FBgn0030011	236.52	2.4379	0.231822	10.5163	7.27e-26	5.04e-24	Gbeta5
FBgn0039757	55354.7	1.10055	0.105029	10.4785	1.08e-25	7.46e-24	RpS7
FBgn0014469	1064.55	-0.9683	0.0924373	-10.4752	1.12e-25	7.68e-24	Cyp4e2
FBgn0266916	2270.64	-1.57488	0.150365	-10.4737	1.14e-25	7.76e-24	Cenp-C
FBgn0033177	666.671	-1.1511	0.109984	-10.4661	1.24e-25	8.36e-24	CG11141
FBgn0031894	83.5236	-2.6978	0.257981	-10.4574	1.36e-25	9.11e-24	CG4496
FBgn0000181	36764.2	0.933307	0.0892757	10.4542	1.4e-25	9.36e-24	bic
FBgn0031837	176.515	4.56438	0.436725	10.4514	1.44e-25	9.59e-24	DIP-iota
FBgn0025185	362.25	-1.88688	0.180695	-10.4424	1.59e-25	1.05e-23	az2
FBgn0027564	514.315	0.849386	0.0814126	10.4331	1.75e-25	1.15e-23	CG3149
FBgn0031224	337.854	1.51077	0.145464	10.3859	2.88e-25	1.87e-23	CG11454
FBgn0034179	374.308	-1.73004	0.166599	-10.3845	2.92e-25	1.89e-23	CG6805
FBgn0039856	308.912	-1.46441	0.141056	-10.3818	3e-25	1.93e-23	CG1774
FBgn0036294	513.506	-1.56576	0.150902	-10.376	3.19e-25	2.04e-23	CG10654
FBgn0030057	498.934	1.14742	0.110623	10.3724	3.31e-25	2.11e-23	Ppt1
FBgn0014163	5879.14	-1.152	0.111163	-10.3632	3.65e-25	2.31e-23	fax
FBgn0037073	5988.6	1.22077	0.118054	10.3408	4.61e-25	2.9e-23	Tsr1
FBgn0034452	309.045	-2.10021	0.203432	-10.3239	5.5e-25	3.44e-23	Oseg6
FBgn0085582	52.026	5.59681	0.54398	10.2886	7.93e-25	4.92e-23	lncRNA:CR41257
FBgn0037759	90.8754	-4.70532	0.457789	-10.2784	8.82e-25	5.43e-23	CG8526
FBgn0032521	995.893	-1.29897	0.126489	-10.2694	9.68e-25	5.93e-23	CG7110
FBgn0003279	75383.4	1.09806	0.106963	10.2658	1.01e-24	6.12e-23	RpL4
FBgn0003062	9273.93	1.5527	0.151283	10.2636	1.03e-24	6.23e-23	Fib
FBgn0036777	94.5522	-3.98636	0.388774	-10.2537	1.14e-24	6.87e-23	CG7341
FBgn0267733	274.97	1.79754	0.175446	10.2455	1.24e-24	7.43e-23	lncRNA:CR46064
FBgn0031736	2289.14	0.979635	0.0957646	10.2296	1.46e-24	8.71e-23	CG11030
FBgn0284249	1106.71	-1.07537	0.105208	-10.2213	1.59e-24	9.43e-23	Adf1
FBgn0038321	843.985	1.66283	0.163097	10.1953	2.08e-24	1.23e-22	CG6218
FBgn0037841	63.469	2.68142	0.263126	10.1906	2.18e-24	1.28e-22	CG4565
FBgn0022935	966.251	-1.25714	0.123792	-10.1553	3.14e-24	1.83e-22	D19A
FBgn0035524	2488.38	0.909255	0.0896416	10.1432	3.55e-24	2.06e-22	CG11583
FBgn0044823	554.639	-2.13844	0.210834	-10.1427	3.57e-24	2.06e-22	Spec2
FBgn0031497	4522.27	0.833378	0.0821724	10.1418	3.6e-24	2.07e-22	SerRS
FBgn0032166	929.766	1.50403	0.148701	10.1145	4.77e-24	2.72e-22	CG4619
FBgn0011648	2095.43	-1.08733	0.107515	-10.1133	4.82e-24	2.74e-22	Mad
FBgn0038601	1652.83	1.03333	0.102484	10.0829	6.57e-24	3.72e-22	CG18600
FBgn0036756	365.998	1.63789	0.162523	10.0779	6.92e-24	3.89e-22	Cln3
FBgn0028516	3457.44	1.02008	0.101357	10.0643	7.95e-24	4.45e-22	ZnT35C
FBgn0021874	1677.58	1.56628	0.155801	10.0531	8.9e-24	4.96e-22	Nle
FBgn0016122	835.465	-1.55583	0.154975	-10.0393	1.02e-23	5.68e-22	Acer
FBgn0039680	952.78	-1.72556	0.171962	-10.0346	1.07e-23	5.93e-22	Cap-D2
FBgn0038827	700.749	-1.47762	0.147344	-10.0284	1.14e-23	6.28e-22	Fancd2
FBgn0004378	1206.36	-1.71702	0.171244	-10.0267	1.16e-23	6.34e-22	Klp61F
FBgn0259923	1237.07	1.06565	0.106284	10.0264	1.17e-23	6.34e-22	2022-09-04
FBgn0023513	728.428	-0.99969	0.0998626	-10.0107	1.37e-23	7.4e-22	CG14803
FBgn0004057	641.295	1.51737	0.151583	10.0101	1.38e-23	7.4e-22	Zw
FBgn0010265	36617.4	1.01309	0.101343	9.99665	1.58e-23	8.4e-22	RpS13
FBgn0036824	5582.83	1.15123	0.115161	9.99665	1.58e-23	8.4e-22	CG3902
FBgn0014024	2158.11	0.497074	0.0497352	9.99442	1.61e-23	8.55e-22	Rnp4F
FBgn0034939	565.768	-0.84881	0.0849605	-9.99063	1.68e-23	8.84e-22	thoc5
FBgn0267967	426.655	-1.55148	0.155595	-9.9713	2.04e-23	1.07e-21	corolla
FBgn0028341	2355.47	-0.988944	0.0993805	-9.95109	2.49e-23	1.3e-21	Ptpmeg2
FBgn0039219	2287.19	1.10625	0.111235	9.94512	2.65e-23	1.38e-21	CG13630
FBgn0032117	212.32	-2.2732	0.228793	-9.93562	2.91e-23	1.51e-21	FucTB
FBgn0033101	830.852	2.72907	0.275434	9.90824	3.83e-23	1.98e-21	CG9436
FBgn0005683	584.631	-2.64317	0.267303	-9.88828	4.68e-23	2.4e-21	pie
FBgn0003890	948.106	2.3138	0.234014	9.88744	4.72e-23	2.41e-21	betaTub97EF
FBgn0036147	4894.2	2.12356	0.21491	9.88119	5.02e-23	2.55e-21	Plod
FBgn0260639	684.713	-1.25569	0.127321	-9.86245	6.06e-23	3.07e-21	gammaTub23C
FBgn0026250	7584.94	0.656691	0.0666164	9.85779	6.34e-23	3.2e-21	eIF1A
FBgn0030174	1928.78	1.41733	0.144036	9.84009	7.56e-23	3.79e-21	CG15312
FBgn0030406	1137.8	1.12017	0.114072	9.81988	9.24e-23	4.62e-21	CG1463
FBgn0011824	4087.02	1.41216	0.144106	9.79943	1.13e-22	5.63e-21	CG4038
FBgn0029914	721.056	-1.0862	0.111247	-9.76387	1.61e-22	7.96e-21	CG4558
FBgn0038810	2091.36	0.486331	0.0499851	9.72952	2.26e-22	1.11e-20	Srp72
FBgn0032138	11450.5	0.875427	0.0900535	9.72119	2.45e-22	1.2e-20	CG4364
FBgn0030660	727.002	-2.20751	0.227196	-9.71635	2.57e-22	1.25e-20	CG8097
FBgn0261975	704.359	1.65325	0.170154	9.7162	2.57e-22	1.25e-20	CG42806
FBgn0039113	1638.6	-0.888799	0.0915728	-9.70593	2.84e-22	1.38e-20	udt
FBgn0028523	112.298	-2.34062	0.241811	-9.67957	3.68e-22	1.77e-20	CG5888
FBgn0015527	5252.08	1.02002	0.105441	9.67388	3.89e-22	1.87e-20	peng
FBgn0031999	91.2343	3.63343	0.375768	9.66934	4.07e-22	1.94e-20	CG8419
FBgn0029133	6483.14	0.793023	0.0821122	9.6578	4.56e-22	2.16e-20	REG
FBgn0035630	22460.7	0.825293	0.0854556	9.65756	4.57e-22	2.16e-20	CG10576
FBgn0284253	5779.7	0.810177	0.0840689	9.63707	5.58e-22	2.63e-20	LeuRS
FBgn0086356	2058.76	-1.99876	0.207465	-9.63416	5.74e-22	2.69e-20	tum
FBgn0034528	2909.51	0.851926	0.0887579	9.59832	8.13e-22	3.8e-20	CG11180
FBgn0061476	569.152	-2.79297	0.291091	-9.59485	8.4e-22	3.91e-20	Zwilch
FBgn0037207	1347.28	-1.3234	0.138222	-9.57447	1.02e-21	4.75e-20	Mes2
FBgn0052816	185.283	-2.31072	0.241559	-9.56585	1.11e-21	5.14e-20	CG32816
FBgn0265457	39.7031	-4.26239	0.446104	-9.5547	1.24e-21	5.7e-20	lncRNA:CR44357
FBgn0033551	963.805	-0.929943	0.097489	-9.53896	1.44e-21	6.61e-20	CG7222
FBgn0023540	653.599	-1.74642	0.183336	-9.5258	1.64e-21	7.47e-20	CG3630
FBgn0050440	454.11	-3.02186	0.317407	-9.52044	1.72e-21	7.83e-20	CG30440
FBgn0035725	246.438	-2.34499	0.246342	-9.51927	1.74e-21	7.89e-20	Mis12
FBgn0260962	5556.09	0.615683	0.0647403	9.51004	1.91e-21	8.59e-20	pic
FBgn0284251	3532.73	0.859471	0.0905636	9.49025	2.3e-21	1.03e-19	l(2)05287
FBgn0263048	327.928	-1.2934	0.136703	-9.46139	3.04e-21	1.36e-19	Gpdh3
FBgn0034005	244.678	2.79263	0.295255	9.45836	3.13e-21	1.39e-19	ItgaPS4
FBgn0024191	454.83	-0.967802	0.102379	-9.45313	3.29e-21	1.46e-19	sip1
FBgn0024728	1568.76	-0.770825	0.0819336	-9.40791	5.06e-21	2.24e-19	Slip1
FBgn0036059	2372.61	-0.725327	0.0772394	-9.39063	5.96e-21	2.62e-19	nudE
FBgn0266258	96.0471	4.16464	0.443704	9.38607	6.23e-21	2.73e-19	lncRNA:CR44953
FBgn0034067	950.797	-1.09606	0.116846	-9.38037	6.57e-21	2.87e-19	CG8399
FBgn0261535	1398.93	0.834073	0.0889262	9.37938	6.64e-21	2.88e-19	l(2)34Fd
FBgn0028622	500.692	1.49422	0.159522	9.36688	7.47e-21	3.24e-19	qsm
FBgn0030544	59.1034	4.04386	0.432332	9.35359	8.47e-21	3.65e-19	CG13403
FBgn0284442	2052.6	-1.25769	0.134486	-9.35184	8.61e-21	3.7e-19	Mcm3
FBgn0010316	1771.91	-1.09665	0.117295	-9.3495	8.81e-21	3.77e-19	dap
FBgn0038191	4551.75	1.29447	0.13883	9.32409	1.12e-20	4.77e-19	CG9925
FBgn0038683	2944.95	0.748518	0.0803067	9.32075	1.16e-20	4.91e-19	CG11779
FBgn0003701	1111.09	-2.61041	0.280655	-9.30114	1.39e-20	5.88e-19	thr
FBgn0026876	682.069	-1.95496	0.210539	-9.28548	1.61e-20	6.78e-19	CG11403
FBgn0031149	6229.08	0.750937	0.0808759	9.28506	1.62e-20	6.79e-19	Stt3A
FBgn0025936	1942.94	-0.835547	0.0900161	-9.28219	1.66e-20	6.94e-19	Eph
FBgn0262560	1657.7	0.931846	0.100501	9.27198	1.83e-20	7.61e-19	wcd
FBgn0267913	140.991	2.86579	0.309134	9.27039	1.85e-20	7.7e-19	lncRNA:CR46194
FBgn0037723	298.953	1.52073	0.164086	9.2679	1.9e-20	7.85e-19	SpdS
FBgn0025676	381.628	-1.16979	0.126244	-9.26606	1.93e-20	7.96e-19	CkIIalpha-i3
FBgn0023181	511.545	-1.58744	0.171372	-9.26315	1.98e-20	8.15e-19	Orc4
FBgn0032487	672.286	1.2571	0.135845	9.25395	2.16e-20	8.85e-19	Ski6
FBgn0036514	2542.35	0.863849	0.0933581	9.25307	2.18e-20	8.89e-19	CG12301
FBgn0030391	876.633	-0.863675	0.0934473	-9.24238	2.41e-20	9.79e-19	Rab40
FBgn0035854	530.424	1.10854	0.120086	9.23118	2.68e-20	1.08e-18	CG8005
FBgn0263855	1131.57	-1.38845	0.150451	-9.22862	2.74e-20	1.1e-18	BubR1
FBgn0265052	39.3751	3.9255	0.425408	9.22761	2.77e-20	1.11e-18	St3
FBgn0027348	2090.49	-2.3857	0.258659	-9.22335	2.88e-20	1.15e-18	bgm
FBgn0019938	5828.14	1.29661	0.14074	9.2128	3.18e-20	1.27e-18	RpI1
FBgn0030878	1958.01	1.2597	0.136819	9.20701	3.35e-20	1.33e-18	CG6769
FBgn0051612	155.265	-1.87976	0.204298	-9.20106	3.54e-20	1.4e-18	CG31612
FBgn0033379	3315.93	1.07375	0.116771	9.19534	3.74e-20	1.47e-18	Mys45A
FBgn0035084	239.595	2.04901	0.222832	9.19532	3.74e-20	1.47e-18	CG15861
FBgn0036330	752.816	0.920484	0.100286	9.17861	4.37e-20	1.71e-18	CG11263
FBgn0025739	338.339	-1.69926	0.185459	-9.16246	5.07e-20	1.98e-18	pon
FBgn0015558	621.981	1.96211	0.214411	9.15115	5.63e-20	2.19e-18	tty
FBgn0001330	1641.8	0.681712	0.0745211	9.1479	5.81e-20	2.25e-18	kz
FBgn0052243	378.405	-1.43061	0.156442	-9.14471	5.98e-20	2.31e-18	CG32243
FBgn0002466	1176.74	-1.54244	0.168717	-9.14215	6.12e-20	2.36e-18	sti
FBgn0022288	3076.9	0.904878	0.0990572	9.1349	6.55e-20	2.51e-18	l(2)09851
FBgn0027590	2086.72	1.42163	0.155898	9.11898	7.58e-20	2.9e-18	GstE12
FBgn0004374	602.914	-1.56359	0.17156	-9.11399	7.94e-20	3.02e-18	neb
FBgn0017429	1270.27	0.807897	0.0886744	9.11082	8.18e-20	3.1e-18	CG5989
FBgn0036141	1330.34	-1.04229	0.114439	-9.10785	8.4e-20	3.18e-18	wls
FBgn0052281	436.982	1.04519	0.114898	9.09663	9.32e-20	3.51e-18	CG32281
FBgn0037051	7946.1	0.642068	0.0706441	9.08877	1e-19	3.76e-18	CG10565
FBgn0004379	1151.29	-1.72737	0.190102	-9.08652	1.02e-19	3.83e-18	Klp67A
FBgn0039566	2158.27	0.807461	0.0888908	9.08374	1.05e-19	3.92e-18	CG4849
FBgn0264785	2251.75	-0.81125	0.0893166	-9.08286	1.06e-19	3.93e-18	Hph
FBgn0026533	7474.74	-0.93295	0.102929	-9.064	1.26e-19	4.66e-18	Dek
FBgn0260750	1227.1	1.03653	0.114381	9.06208	1.28e-19	4.73e-18	Mulk
FBgn0034345	3684.37	0.61088	0.0674537	9.05629	1.35e-19	4.97e-18	CG5174
FBgn0030629	603.825	1.29498	0.143017	9.05475	1.37e-19	5.02e-18	CG9123
FBgn0003388	152.122	2.5201	0.278498	9.04888	1.44e-19	5.28e-18	shd
FBgn0259791	619.92	-3.87668	0.428535	-9.04635	1.48e-19	5.39e-18	bora
FBgn0027865	737.237	-1.70488	0.188597	-9.03979	1.57e-19	5.7e-18	Tsp96F
FBgn0040370	65.0811	-2.9433	0.325978	-9.02914	1.73e-19	6.27e-18	CG13375
FBgn0028343	3034.86	-1.01119	0.112	-9.02847	1.74e-19	6.29e-18	Ankle2
FBgn0026372	69829.8	1.05793	0.117224	9.02485	1.8e-19	6.48e-18	RpL23A
FBgn0037235	886.999	-0.840374	0.0932011	-9.01678	1.94e-19	6.94e-18	CG1103
FBgn0034802	38810	0.848631	0.0941198	9.0165	1.94e-19	6.94e-18	CNBP
FBgn0035627	443.304	-2.19323	0.243269	-9.01565	1.96e-19	6.98e-18	Sse
FBgn0035694	617.938	-3.42604	0.380112		2e-19	7.11e-18	CG13299
FBgn0037082	476.747	-1.15498	0.128292	-9.00278	2.2e-19	7.79e-18	CG5664
FBgn0020910	102187	1.13601	0.126477	8.98196	2.66e-19	9.39e-18	RpL3
FBgn0040232	1473.66	-1.97345	0.21988	-8.9751	2.83e-19	9.96e-18	cmet
FBgn0053505	2311.5	0.78441	0.0874163	8.97327	2.88e-19	1.01e-17	U3-55K
FBgn0039663	155.074	-1.9336	0.215511	-8.97216	2.91e-19	1.02e-17	CG2321
FBgn0034761	1227.71	2.11462	0.235786	8.96837	3.01e-19	1.05e-17	CG4250
FBgn0015391	2596.61	-1.55128	0.173071	-8.96323	3.15e-19	1.1e-17	glu
FBgn0003950	91.9869	-3.02474	0.337651	-8.9582	3.3e-19	1.14e-17	unc
FBgn0003964	2085.05	-0.811426	0.0907955	-8.93686	4e-19	1.38e-17	usp
FBgn0031638	478.589	-1.08629	0.121639	-8.93043	4.24e-19	1.46e-17	CG11927
FBgn0286506	1069.71	1.25788	0.141073	8.9165	4.81e-19	1.65e-17	Mpi
FBgn0029148	3753.19	1.41061	0.158292	8.91143	5.04e-19	1.72e-17	NHP2
FBgn0261004	1716.12	-0.799148	0.0898934	-8.88995	6.11e-19	2.08e-17	asl
FBgn0023542	2417.16	1.4295	0.160805	8.88967	6.13e-19	2.08e-17	Nmd3
FBgn0037351	42744.1	1.11959	0.126228	8.86955	7.34e-19	2.49e-17	RpL13A
FBgn0026148	348.328	-1.75987	0.19843	-8.86897	7.38e-19	2.5e-17	CG12253
FBgn0039914	1239.61	-1.13552	0.12827	-8.85259	8.55e-19	2.88e-17	mav
FBgn0052373	123.317	-1.93674	0.219015	-8.84297	9.32e-19	3.13e-17	CG32373
FBgn0260991	2785.91	-1.48955	0.168502	-8.83995	9.58e-19	3.21e-17	Incenp
FBgn0051687	227.366	1.30368	0.14767	8.82835	1.06e-18	3.55e-17	CG31687
FBgn0027494	39.0802	3.77812	0.428165	8.82398	1.1e-18	3.68e-17	RpS10a
FBgn0034186	358.586	-1.33941	0.151837	-8.82134	1.13e-18	3.75e-17	CG8950
FBgn0027602	1845.7	0.757444	0.085976	8.80995	1.25e-18	4.14e-17	CG8611
FBgn0035791	100.116	1.98833	0.225751	8.80763	1.28e-18	4.22e-17	CG8539
FBgn0020386	4345.66	-0.762923	0.0866372	-8.80596	1.3e-18	4.27e-17	Pdk1
FBgn0032242	5174.4	0.463783	0.0526791	8.80393	1.32e-18	4.33e-17	CG5355
FBgn0030000	1700.38	0.720041	0.0818522	8.79684	1.41e-18	4.6e-17	CG2260
FBgn0052675	3098.91	0.603252	0.0685939	8.79454	1.44e-18	4.68e-17	Tango5
FBgn0286042	125.335	1.68972	0.192465	8.77939	1.64e-18	5.34e-17	sisRNA:CR46364
FBgn0037120	1039.63	-0.761001	0.0867577	-8.77158	1.76e-18	5.71e-17	CG11247
FBgn0017545	79062.4	1.00903	0.115077	8.76825	1.81e-18	5.86e-17	RpS3A
FBgn0037846	623.391	1.44471	0.164882	8.76206	1.92e-18	6.18e-17	CG6574
FBgn0031091	960.188	-1.36452	0.155742	-8.76138	1.93e-18	6.18e-17	Phf7
FBgn0035591	694.036	1.12669	0.128599	8.76132	1.93e-18	6.18e-17	CG4611
FBgn0266282	1443.29	-1.21967	0.139316	-8.75472	2.05e-18	6.54e-17	jnj
FBgn0086898	357.9	-1.71566	0.195987	-8.75393	2.06e-18	6.56e-17	dgo
FBgn0052344	4195.35	1.16983	0.133661	8.75217	2.09e-18	6.65e-17	CG32344
FBgn0026751	968.355	-1.00225	0.11456	-8.74866	2.16e-18	6.84e-17	XRCC1
FBgn0031191	473.314	-1.70763	0.19525	-8.74586	2.21e-18	6.99e-17	Cp110
FBgn0030648	2355.23	0.589215	0.0674276	8.73848	2.36e-18	7.44e-17	CG6340
FBgn0025629	1021.17	1.0538	0.120607	8.73752	2.38e-18	7.48e-17	CG4045
FBgn0047199	1122.41	1.52007	0.174034	8.73438	2.45e-18	7.67e-17	CG31517
FBgn0001565	4330.01	0.514062	0.0589153	8.72545	2.65e-18	8.28e-17	Hlc
FBgn0260987	1561.82	-0.911873	0.104638	-8.71451	2.92e-18	9.09e-17	vtd
FBgn0000250	4292.83	-1.26123	0.144741	-8.7137	2.94e-18	9.13e-17	cact
FBgn0051365	1021.97	-1.23443	0.14171	-8.71097	3.01e-18	9.33e-17	CG31365
FBgn0030863	1808	-1.22802	0.141209	-8.69645	3.42e-18	1.06e-16	CG8188
FBgn0033265	410.47	-0.956075	0.109985	-8.69278	3.54e-18	1.09e-16	coil
FBgn0039250	550.16	-1.59417	0.183493	-8.68791	3.69e-18	1.13e-16	Mink
FBgn0014455	8890.87	0.752636	0.0867161	8.67931	3.98e-18	1.22e-16	Ahcy
FBgn0001341	2760.45	1.12926	0.130272	8.6685	4.38e-18	1.34e-16	Mybbp1A
FBgn0037746	824.084	-1.69469	0.195541	-8.66668	4.45e-18	1.35e-16	CG8478
FBgn0020618	60961	0.917857	0.105909	8.66651	4.46e-18	1.35e-16	Rack1
FBgn0014931	1064.77	1.04696	0.120907	8.65922	4.75e-18	1.44e-16	CG2678
FBgn0038473	4259.29	1.0479	0.121322	8.63731	5.76e-18	1.74e-16	Ns1
FBgn0035189	430.811	1.60113	0.18551	8.63098	6.08e-18	1.83e-16	CG9119
FBgn0034243	3924.46	1.18179	0.136954	8.62911	6.18e-18	1.86e-16	Ns2
FBgn0004643	1938.59	-1.33946	0.155308	-8.62458	6.43e-18	1.93e-16	Zw10
FBgn0038296	228.843	-1.79238	0.207928	-8.62018	6.68e-18	2e-16	CG6752
FBgn0035422	27410	1.19164	0.138306	8.61596	6.94e-18	2.07e-16	RpL28
FBgn0034214	1129.49	1.15513	0.134321	8.59974	7.99e-18	2.37e-16	CG6550
FBgn0032485	1406.58	-1.12521	0.130875	-8.59765	8.14e-18	2.41e-16	CG9426
FBgn0005593	55892.6	0.945139	0.109997	8.59241	8.52e-18	2.52e-16	RpL7
FBgn0052418	1179.76	1.2663	0.14739	8.59148	8.59e-18	2.53e-16	vito
FBgn0032444	12181.8	0.735704	0.085668	8.58785	8.86e-18	2.61e-16	CCT4
FBgn0027506	2617.73	-0.743062	0.0865284	-8.58749	8.89e-18	2.61e-16	EDTP
FBgn0039449	372.171	-1.96461	0.22882	-8.58584	9.02e-18	2.64e-16	CG6425
FBgn0259927	510.149	3.42242	0.398732	8.58325	9.22e-18	2.69e-16	CG42450
FBgn0028387	898.659	-1.5574	0.18171	-8.57082	1.03e-17	2.99e-16	chm
FBgn0051431	282.327	2.52679	0.29483	8.57035	1.03e-17	2.99e-16	CG31431
FBgn0029755	1885.92	0.677189	0.0791314	8.55778	1.15e-17	3.33e-16	Sas10
FBgn0039651	75.9332	3.00756	0.351587	8.55422	1.19e-17	3.41e-16	Cyt-c1L
FBgn0052095	363.732	-1.66605	0.194765	-8.55418	1.19e-17	3.41e-16	CG32095
FBgn0037552	256.233	-1.37574	0.160827	-8.55416	1.19e-17	3.41e-16	CG7800
FBgn0287724	751.477	3.67354	0.429535	8.55235	1.21e-17	3.45e-16	NA
FBgn0034490	291.148	-3.11957	0.36495	-8.54794	1.25e-17	3.58e-16	CG9864
FBgn0027080	3863.35	0.801835	0.0938606	8.54283	1.31e-17	3.73e-16	TyrRS
FBgn0027087	5222.6	1.01796	0.119587	8.51224	1.71e-17	4.85e-16	HisRS
FBgn0033883	783.032	0.853659	0.100349	8.50689	1.79e-17	5.07e-16	CG16935
FBgn0037942	825.067	1.14429	0.13452	8.50649	1.79e-17	5.07e-16	CG14721
FBgn0000662	2122.86	-0.758454	0.0892392	-8.49912	1.91e-17	5.39e-16	fl(2)d
FBgn0036124	4750.21	0.601145	0.070775	8.49374	2e-17	5.63e-16	CG7839
FBgn0028997	368.937	-2.72386	0.320754	-8.49205	2.03e-17	5.7e-16	nmdyn-D7
FBgn0030065	162.459	-2.66708	0.314151	-8.4898	2.07e-17	5.79e-16	CG12075
FBgn0024510	428.374	-1.55247	0.18298	-8.4844	2.17e-17	6.05e-16	dlt
FBgn0011272	50893.1	1.09148	0.128714	8.47984	2.25e-17	6.28e-16	RpL13
FBgn0015396	2696.77	-1.22195	0.144108	-8.4794	2.26e-17	6.29e-16	jumu
FBgn0032298	1812.12	1.45355	0.171429	8.47904	2.27e-17	6.29e-16	CG6724
FBgn0038585	1991.73	1.10926	0.130943	8.47131	2.43e-17	6.71e-16	Non3
FBgn0086904	26108.9	0.784159	0.0925814	8.46994	2.46e-17	6.77e-16	Nacalpha
FBgn0024556	5951.58	0.717	0.0847269	8.46249	2.62e-17	7.2e-16	mEFTu1
FBgn0052772	1417.09	-0.90287	0.106783	-8.45519	2.79e-17	7.65e-16	CG32772
FBgn0031126	2539.78	-0.752124	0.0891557	-8.43608	3.28e-17	8.98e-16	Cyp6v1
FBgn0026582	282.853	-1.649	0.195549	-8.43265	3.38e-17	9.23e-16	Hmg-2
FBgn0086039	46.9422	2.71522	0.322466	8.42016	3.76e-17	1.02e-15	snoRNA:Me28S-A2113
FBgn0021768	3478.66	0.610488	0.072638	8.40453	4.3e-17	1.17e-15	nudC
FBgn0038470	774.298	-1.37544	0.163808	-8.39663	4.59e-17	1.25e-15	CG18213
FBgn0038787	3175.82	0.824945	0.0982902	8.39296	4.74e-17	1.28e-15	CG4360
FBgn0042094	1282.8	1.38584	0.165327	8.38239	5.19e-17	1.4e-15	Adk3
FBgn0038057	774.554	1.12034	0.133664	8.3818	5.21e-17	1.4e-15	CG12267
FBgn0037076	474.362	-0.843322	0.100665	-8.37747	5.41e-17	1.45e-15	ebd2
FBgn0031040	986.981	1.39495	0.166518	8.37719	5.42e-17	1.45e-15	CG14210
FBgn0031590	3445.54	0.458538	0.0548372	8.36181	6.18e-17	1.65e-15	CG3702
FBgn0265784	2512.15	0.558462	0.0667946	8.36088	6.23e-17	1.66e-15	CrebB
FBgn0037943	2226.22	0.740858	0.0886723	8.35501	6.54e-17	1.74e-15	CG14722
FBgn0017577	3138.19	-1.19567	0.143139	-8.35318	6.64e-17	1.76e-15	Mcm5
FBgn0036619	46.7434	3.4143	0.408829	8.35142	6.74e-17	1.78e-15	Cpr72Ec
FBgn0037163	841.251	2.27651	0.272794	8.34517	7.11e-17	1.88e-15	laza
FBgn0028744	3975.15	0.983792	0.118184	8.32427	8.48e-17	2.23e-15	CG5033
FBgn0032988	3710.78	0.57715	0.0693363	8.32392	8.51e-17	2.24e-15	Tif-IA
FBgn0278608	3858.97	1.29187	0.155337	8.31658	9.05e-17	2.37e-15	Dsp1
FBgn0032949	6188.62	-0.542296	0.0652467	-8.31148	9.45e-17	2.47e-15	Lamp1
FBgn0003227	264.158	-1.21503	0.146252	-8.3078	9.75e-17	2.54e-15	rec
FBgn0002622	42933.3	0.858285	0.103411	8.29972	1.04e-16	2.72e-15	RpS3
FBgn0040078	3439.88	0.694745	0.0839204	8.27862	1.25e-16	3.23e-15	pont
FBgn0036752	1191.17	2.03227	0.245656	8.27283	1.31e-16	3.39e-15	Adgf-A
FBgn0040524	62.3616	3.64263	0.441025	8.25945	1.46e-16	3.78e-15	CG11052
FBgn0000358	2458.04	-10.2552	1.24326	-8.24864	1.6e-16	4.13e-15	Cp19
FBgn0030320	2019.37	-1.22626	0.148694	-8.24685	1.63e-16	4.18e-15	CG2247
FBgn0032430	1231.95	1.24823	0.151374	8.24598	1.64e-16	4.2e-15	CG6388
FBgn0263755	546.593	0.873259	0.106048	8.23458	1.8e-16	4.61e-15	Su(var)3-9
FBgn0028397	815.532	-0.898727	0.109303	-8.22231	2e-16	5.1e-15	Tob
FBgn0027951	2972.88	-1.01038	0.122969	-8.21657	2.09e-16	5.34e-15	MTA1-like
FBgn0024944	148.86	-2.64214	0.321877	-8.20854	2.24e-16	5.69e-15	Oamb
FBgn0037680	739.176	-0.952198	0.116041	-8.20573	2.29e-16	5.81e-15	pasi2
FBgn0025874	514.623	-1.3572	0.165529	-8.19912	2.42e-16	6.13e-15	Meics
FBgn0010621	12651.7	0.577957	0.0705418	8.19312	2.55e-16	6.43e-15	CCT5
FBgn0039543	665.328	-1.55582	0.18991	-8.19239	2.56e-16	6.45e-15	CROT
FBgn0028499	325.8	1.40901	0.172086	8.18786	2.66e-16	6.68e-15	CG7985
FBgn0003401	2008.53	0.665078	0.0812312	8.18746	2.67e-16	6.69e-15	shu
FBgn0040233	3114.16	-1.10482	0.135033	-8.18189	2.79e-16	6.99e-15	cana
FBgn0011774	891.22	-1.72271	0.210579	-8.18085	2.82e-16	7.04e-15	Irbp
FBgn0033989	871.624	0.49953	0.0611	8.17562	2.94e-16	7.33e-15	CG7639
FBgn0260746	1085.07	1.80964	0.221594	8.16646	3.18e-16	7.89e-15	Ect3
FBgn0030630	1628.98	1.03764	0.127241	8.15489	3.49e-16	8.67e-15	CG12608
FBgn0032805	255.131	1.95636	0.240026	8.15059	3.62e-16	8.96e-15	CG10337
FBgn0003360	47003	1.00532	0.123373	8.14859	3.68e-16	9.09e-15	sesB
FBgn0011284	66356.5	1.03287	0.126839	8.14311	3.85e-16	9.49e-15	RpS4
FBgn0263697	839.122	-0.851766	0.10467	-8.13766	4.03e-16	9.9e-15	Uba3
FBgn0030096	1248.39	0.824507	0.10138	8.13281	4.19e-16	1.03e-14	Zpr1
FBgn0086706	10456.4	0.821255	0.101294	8.10763	5.16e-16	1.26e-14	pix
FBgn0003087	895.962	-3.65028	0.450327	-8.10584	5.24e-16	1.28e-14	pim
FBgn0030504	7679.6	1.03216	0.127346	8.10515	5.27e-16	1.28e-14	CG2691
FBgn0260798	1608.42	-0.752832	0.09291	-8.1028	5.37e-16	1.31e-14	Gprk1
FBgn0037234	1348.75	-0.81809	0.101003	-8.09968	5.51e-16	1.34e-14	CG9795
FBgn0037239	1401	0.79957	0.0987527	8.09669	5.65e-16	1.37e-14	Sfxn1-3
FBgn0022984	1412.58	0.862083	0.106628	8.08492	6.22e-16	1.5e-14	qkr58E-3
FBgn0030960	1006.81	1.14568	0.141742	8.08284	6.33e-16	1.52e-14	Atg101
FBgn0035842	1115.06	-1.30595	0.161712	-8.07581	6.7e-16	1.61e-14	CG7504
FBgn0001086	1448.63	-2.24996	0.2788	-8.07017	7.02e-16	1.68e-14	fzy
FBgn0036886	2166.95	0.843871	0.104657	8.06321	7.43e-16	1.78e-14	CG9300
FBgn0036460	2069.52	1.15916	0.143886	8.05606	7.88e-16	1.88e-14	CG5114
FBgn0036480	660.8	-1.06668	0.132431	-8.05461	7.97e-16	1.9e-14	Cep135
FBgn0266449	2165.92	0.471236	0.058512	8.05368	8.03e-16	1.91e-14	Kr-h2
FBgn0039407	607.084	1.34084	0.1665	8.05313	8.07e-16	1.92e-14	CG14544
FBgn0039532	1523.45	-1.28677	0.160155	-8.03457	9.39e-16	2.22e-14	Mtl
FBgn0038277	30769	1.12894	0.140527	8.03362	9.46e-16	2.24e-14	RpS5b
FBgn0283652	550.171	1.17746	0.146589	8.03243	9.56e-16	2.25e-14	Rpp30
FBgn0036299	1445.78	-1.09348	0.136291	-8.02308	1.03e-15	2.43e-14	Tsf2
FBgn0052579	551.186	-0.997974	0.12447	-8.01781	1.08e-15	2.53e-14	CG32579
FBgn0040238	1842.61	0.797441	0.0995458	8.0108	1.14e-15	2.67e-14	Best1
FBgn0034946	794.131	-0.840193	0.10491	-8.00868	1.16e-15	2.71e-14	CG3065
FBgn0261609	5895.86	0.77848	0.0972085	8.00836	1.16e-15	2.71e-14	eIF2alpha
FBgn0032869	135.926	-1.3029	0.162827	-8.00175	1.23e-15	2.86e-14	CG17470
FBgn0027610	1474.77	1.14785	0.143494	7.99925	1.25e-15	2.91e-14	Dic1
FBgn0037489	3158.47	1.21657	0.152567	7.974	1.54e-15	3.56e-14	CG1234
FBgn0031579	132.118	2.34267	0.293897	7.97106	1.57e-15	3.64e-14	CG15422
FBgn0038300	469.9	-1.58717	0.19915	-7.96974	1.59e-15	3.67e-14	Mau2
FBgn0030501	1272.06	-0.86483	0.108514	-7.96972	1.59e-15	3.67e-14	BthD
FBgn0039170	234.678	-3.46859	0.435245	-7.96927	1.6e-15	3.67e-14	CG13609
FBgn0025808	508.653	-1.47791	0.186033	-7.94434	1.95e-15	4.48e-14	Rad17
FBgn0032640	2584.16	0.487211	0.0614348	7.93053	2.18e-15	5e-14	Sgt
FBgn0083015	68.4597	2.41845	0.305223	7.92356	2.31e-15	5.28e-14	snoRNA:Psi18S-920
FBgn0259238	1435.96	1.06995	0.135046	7.92288	2.32e-15	5.29e-14	CG42336
FBgn0004647	2564.12	1.4006	0.176955	7.91499	2.47e-15	5.63e-14	N
FBgn0014007	1971.81	-1.29295	0.163375	-7.91398	2.49e-15	5.66e-14	Ptp69D
FBgn0001226	6639.14	-3.02149	0.382077	-7.90805	2.61e-15	5.93e-14	Hsp27
FBgn0036622	1484.31	0.865126	0.109406	7.90748	2.63e-15	5.94e-14	Agpat4
FBgn0034722	2125.87	-1.08177	0.136808	-7.90715	2.63e-15	5.95e-14	Rtf1
FBgn0038550	206.164	1.54638	0.195611	7.9054	2.67e-15	6.02e-14	CG17801
FBgn0032979	2168.27	-1.02628	0.129874	-7.90212	2.74e-15	6.17e-14	Clamp
FBgn0005278	23771.5	1.31671	0.166703	7.89853	2.82e-15	6.33e-14	Sam-S
FBgn0003545	893.436	-2.18369	0.276536	-7.89658	2.87e-15	6.42e-14	sub
FBgn0039857	53795.8	0.904192	0.114515	7.89586	2.88e-15	6.44e-14	RpL6
FBgn0023395	1011.16	-1.97727	0.25067	-7.88792	3.07e-15	6.85e-14	Chd3
FBgn0053181	2400.05	-0.925772	0.117381	-7.88692	3.1e-15	6.89e-14	CG33181
FBgn0033846	1351.72	-1.20125	0.152361	-7.88422	3.16e-15	7.03e-14	mip120
FBgn0010409	41001.5	0.958977	0.121896	7.8672	3.63e-15	8.04e-14	RpL18A
FBgn0001092	12841.5	-1.30534	0.165938	-7.86644	3.65e-15	8.07e-14	Gapdh2
FBgn0037889	22.2127	4.16593	0.529672	7.86511	3.69e-15	8.14e-14	scpr-A
FBgn0015568	1877.79	0.917692	0.116761	7.85958	3.85e-15	8.49e-14	alpha-Est1
FBgn0263605	2043.15	0.559675	0.0713883	7.83987	4.51e-15	9.92e-14	l(3)72Dn
FBgn0028482	631.685	2.44949	0.312472	7.83907	4.54e-15	9.96e-14	bdl
FBgn0001137	1099.05	1.1816	0.150753	7.83796	4.58e-15	1e-13	grk
FBgn0261596	32041.3	0.900425	0.114938	7.83399	4.73e-15	1.03e-13	RpS24
FBgn0000053	5484.22	1.48806	0.190049	7.82989	4.88e-15	1.07e-13	Gart
FBgn0033928	99.1457	-2.53057	0.32344	-7.82393	5.12e-15	1.11e-13	Arc2
FBgn0032690	1248.02	0.64402	0.0823285	7.82256	5.18e-15	1.12e-13	CG10333
FBgn0026872	269.85	1.87738	0.240216	7.81537	5.48e-15	1.19e-13	CG14777
FBgn0034021	4638.56	-1.64745	0.211025	-7.80688	5.86e-15	1.27e-13	CG8180
FBgn0039207	12836.9	1.49178	0.191279	7.79899	6.24e-15	1.35e-13	CG5789
FBgn0037011	655.431	1.1882	0.152391	7.79702	6.34e-15	1.37e-13	CG4858
FBgn0034249	804.695	-1.3834	0.177532	-7.7924	6.57e-15	1.42e-13	RhoGAP54D
FBgn0024993	379.341	-1.989	0.255304	-7.79074	6.66e-15	1.43e-13	CG2662
FBgn0032701	1863.64	1.51848	0.194954	7.78889	6.76e-15	1.45e-13	CG10341
FBgn0032051	3381	0.660193	0.084788	7.7864	6.89e-15	1.48e-13	CG13097
FBgn0286075	610.641	0.952697	0.122391	7.78402	7.03e-15	1.5e-13	DNAlig3
FBgn0053111	548.994	1.31315	0.169011	7.76957	7.88e-15	1.68e-13	CG33111
FBgn0262734	10099.2	0.792556	0.102118	7.76118	8.41e-15	1.79e-13	eIF4H1
FBgn0038840	50.4434	3.6992	0.476801	7.75837	8.6e-15	1.83e-13	Grik
FBgn0037781	204.485	-2.14394	0.276401	-7.7566	8.72e-15	1.85e-13	Fancl
FBgn0036661	3568.79	-0.720491	0.0928928	-7.75616	8.75e-15	1.85e-13	CG9705
FBgn0287183	573.052	-0.847826	0.10933	-7.75473	8.85e-15	1.87e-13	l(3)80Fg
FBgn0002780	27195.4	0.917243	0.118359	7.74965	9.21e-15	1.94e-13	mod
FBgn0030946	1478.35	0.669025	0.0863839	7.7448	9.57e-15	2.01e-13	CG6659
FBgn0051974	90.8222	-3.33717	0.431198	-7.73929	1e-14	2.1e-13	CG31974
FBgn0037330	1335.42	1.03916	0.134358	7.73426	1.04e-14	2.18e-13	mRpL44
FBgn0086912	3343.01	0.757239	0.0979216	7.73312	1.05e-14	2.19e-13	mbm
FBgn0020257	359.313	2.55462	0.330391	7.73213	1.06e-14	2.21e-13	Ppa
FBgn0030625	513.619	-1.04209	0.135051	-7.7163	1.2e-14	2.5e-13	CG5877
FBgn0036686	3397	0.575995	0.0746591	7.715	1.21e-14	2.52e-13	CG7728
FBgn0033960	117.107	2.57077	0.33327	7.71378	1.22e-14	2.54e-13	CG10151
FBgn0027889	2006.5	-0.99351	0.128822	-7.71229	1.24e-14	2.56e-13	ball
FBgn0051661	65.6038	-10.9208	1.41695	-7.70727	1.29e-14	2.66e-13	CG31661
FBgn0003317	1527.91	-0.641795	0.0833038	-7.70427	1.32e-14	2.72e-13	sax
FBgn0001206	665.868	-1.75656	0.228051	-7.70249	1.33e-14	2.75e-13	Hmr
FBgn0033741	8539.79	0.785232	0.101946	7.7024	1.34e-14	2.75e-13	CG8545
FBgn0250850	2447.67	-1.27276	0.165342	-7.69777	1.38e-14	2.84e-13	rig
FBgn0031060	799.934	0.7824	0.101643	7.69754	1.39e-14	2.84e-13	CG14231
FBgn0025571	2947.92	0.696553	0.09056	7.69163	1.45e-14	2.97e-13	SF1
FBgn0031740	675.946	-1.00966	0.131359	-7.68622	1.52e-14	3.09e-13	CG7239
FBgn0038146	2867.91	1.26033	0.163983	7.68576	1.52e-14	3.1e-13	CG9799
FBgn0033060	246.486	1.0006	0.130195	7.68541	1.53e-14	3.1e-13	CG7849
FBgn0023527	2249.51	0.694922	0.0904248	7.68508	1.53e-14	3.1e-13	CG3071
FBgn0037831	1302.1	1.37459	0.178913	7.68305	1.55e-14	3.15e-13	Cap-H2
FBgn0029887	1731.05	0.634442	0.0826894	7.67259	1.69e-14	3.41e-13	CG3198
FBgn0027654	106.63	2.76407	0.360341	7.67071	1.71e-14	3.45e-13	jdp
FBgn0032123	1397.6	-1.05215	0.137303	-7.663	1.82e-14	3.66e-13	Oatp30B
FBgn0030506	347.846	-0.880758	0.115039	-7.65618	1.92e-14	3.85e-13	DNAlig4
FBgn0030396	797.533	-1.11472	0.145613	-7.65538	1.93e-14	3.87e-13	CG2556
FBgn0050410	2716.93	0.953716	0.124627	7.65258	1.97e-14	3.95e-13	Rpi
FBgn0032197	1799.46	-0.945206	0.12352	-7.65222	1.98e-14	3.95e-13	ova
FBgn0031296	141.567	3.95467	0.516867	7.65122	1.99e-14	3.98e-13	CG4415
FBgn0261597	49163	1.00367	0.131257	7.6466	2.06e-14	4.11e-13	RpS26
FBgn0002899	693.723	-1.96779	0.257356	-7.64617	2.07e-14	4.12e-13	mus301
FBgn0083124	1194.97	1.56634	0.204978	7.64148	2.15e-14	4.27e-13	Uhg4
FBgn0037149	396.117	-2.04228	0.267279	-7.641	2.16e-14	4.27e-13	CG14561
FBgn0011659	521.812	-0.972308	0.127325	-7.63644	2.23e-14	4.42e-13	Mlh1
FBgn0037350	319.599	1.49209	0.195399	7.63609	2.24e-14	4.42e-13	CG2911
FBgn0032727	2508.07	1.28242	0.168039	7.63166	2.32e-14	4.57e-13	CG10623
FBgn0035769	792.452	-1.1166	0.146339	-7.63026	2.34e-14	4.61e-13	CTCF
FBgn0029823	5636.94	0.99591	0.130526	7.62997	2.35e-14	4.61e-13	Shmt
FBgn0037031	348.066	-1.24078	0.162904	-7.61666	2.6e-14	5.11e-13	CG11456
FBgn0036486	1890.72	-1.66795	0.21935	-7.60405	2.87e-14	5.62e-13	Msh6
FBgn0036053	2130.94	-0.576133	0.0758169	-7.599	2.98e-14	5.83e-13	iPLA2-VIA
FBgn0034126	182.232	-2.38105	0.313344	-7.59884	2.99e-14	5.83e-13	jtb
FBgn0033348	223.283	-1.08771	0.143161	-7.5978	3.01e-14	5.87e-13	Spt
FBgn0261284	429.798	1.25961	0.165794	7.59748	3.02e-14	5.87e-13	bou
FBgn0027334	1352.79	1.24774	0.164238	7.59713	3.03e-14	5.88e-13	l(1)G0004
FBgn0026718	1659.35	0.557436	0.0733786	7.59671	3.04e-14	5.89e-13	Agpat2
FBgn0051928	121.239	-8.7763	1.15569	-7.59397	3.1e-14	6e-13	CG31928
FBgn0029686	528.999	-0.774325	0.101967	-7.59389	3.1e-14	6e-13	Glos
FBgn0001180	1246.68	-1.4951	0.197077	-7.5864	3.29e-14	6.34e-13	hb
FBgn0010198	34005.7	1.1006	0.145087	7.58577	3.31e-14	6.36e-13	RpS15Aa
FBgn0000253	13660.3	-0.561613	0.0740749	-7.58169	3.41e-14	6.55e-13	Cam
FBgn0051163	1906.2	-1.30352	0.171949	-7.58085	3.43e-14	6.58e-13	SKIP
FBgn0286051	2480.17	0.617262	0.0814377	7.57956	3.47e-14	6.64e-13	Rexo5
FBgn0259876	2266.29	-0.949015	0.125221	-7.57869	3.49e-14	6.67e-13	Cap-G
FBgn0011606	1661.08	-1.35749	0.179141	-7.57779	3.52e-14	6.71e-13	Klp3A
FBgn0023506	568.983	-1.17128	0.154585	-7.57691	3.54e-14	6.74e-13	Es2
FBgn0033569	864.029	-1.31548	0.17373	-7.57197	3.68e-14	6.99e-13	CG12942
FBgn0036305	824.501	-1.11991	0.148005	-7.56672	3.83e-14	7.27e-13	CG10984
FBgn0037720	814.047	-1.03433	0.136714	-7.56561	3.86e-14	7.32e-13	CG8312
FBgn0040283	2243.25	-1.03532	0.136875	-7.56396	3.91e-14	7.4e-13	SMC1
FBgn0015544	900.567	-1.0257	0.135684	-7.55945	4.05e-14	7.64e-13	spag
FBgn0036018	2193.19	0.651851	0.0862917	7.55404	4.22e-14	7.95e-13	CG3335
FBgn0035150	696.456	-1.0843	0.143554	-7.55327	4.24e-14	7.99e-13	Rev1
FBgn0033993	170.397	-1.90651	0.252476	-7.55127	4.31e-14	8.1e-13	CG8089
FBgn0026371	501.847	-1.175	0.155621	-7.55041	4.34e-14	8.14e-13	SAK
FBgn0024991	1326.49	-1.52986	0.202656	-7.54904	4.38e-14	8.21e-13	CG2694
FBgn0010383	2232.75	2.05292	0.272072	7.54553	4.5e-14	8.42e-13	Cyp18a1
FBgn0261573	2206.91	-0.850429	0.112717	-7.54482	4.53e-14	8.45e-13	CoRest
FBgn0027490	751.542	-1.38246	0.183468	-7.53516	4.88e-14	9.09e-13	D12
FBgn0039994	2073.64	-0.888567	0.117942	-7.53396	4.92e-14	9.16e-13	conu
FBgn0004556	1688.36	0.755026	0.100261	7.53063	5.05e-14	9.38e-13	Dbp73D
FBgn0086350	1059.14	-1.74394	0.231622	-7.52923	5.1e-14	9.46e-13	tef
FBgn0031639	991.329	0.858718	0.114087	7.52684	5.2e-14	9.62e-13	mRpS2
FBgn0052409	2502.68	0.879187	0.116822	7.52588	5.24e-14	9.68e-13	CG32409
FBgn0261862	2250.16	-0.742908	0.0987269	-7.52488	5.28e-14	9.72e-13	whd
FBgn0035414	384.581	-2.14571	0.28515	-7.52484	5.28e-14	9.72e-13	CG14965
FBgn0017579	43990.1	0.995498	0.13243	7.51716	5.6e-14	1.03e-12	RpL14
FBgn0010412	36746.3	1.02698	0.13664	7.51593	5.65e-14	1.04e-12	RpS19a
FBgn0083027	227.121	1.881	0.250322	7.51435	5.72e-14	1.05e-12	snoRNA:Psi18S-531
FBgn0013717	866.126	-1.04131	0.138613	-7.51238	5.81e-14	1.06e-12	not
FBgn0032157	2030.5	-0.997869	0.132938	-7.5063	6.08e-14	1.11e-12	Etl1
FBgn0038047	125.685	-2.37083	0.315854	-7.50609	6.09e-14	1.11e-12	CG5245
FBgn0033735	731.276	1.4416	0.192069	7.50562	6.11e-14	1.11e-12	Dera
FBgn0025388	723.062	-1.34154	0.178858	-7.50059	6.35e-14	1.15e-12	CG12179
FBgn0001149	6503.31	-0.900491	0.120082	-7.49899	6.43e-14	1.17e-12	GstD1
FBgn0038551	934.732	-1.2495	0.166669	-7.49692	6.53e-14	1.18e-12	Odj
FBgn0037834	5590.47	0.820914	0.10955	7.49351	6.71e-14	1.21e-12	Art1
FBgn0038012	136.776	1.37952	0.184283	7.48586	7.11e-14	1.28e-12	CG10013
FBgn0264691	1382.77	0.508742	0.0680357	7.47757	7.57e-14	1.36e-12	Lst8
FBgn0032986	1806.77	0.765842	0.102426	7.47699	7.6e-14	1.37e-12	CG3262
FBgn0026431	543.906	-0.735871	0.0984686	-7.47315	7.83e-14	1.41e-12	Grip75
FBgn0259704	985.999	0.763168	0.102131	7.47243	7.87e-14	1.41e-12	Nsun5
FBgn0032961	3886.42	-0.450738	0.060328	-7.47145	7.93e-14	1.42e-12	CG1416
FBgn0002441	1689.72	-0.876459	0.117507	-7.45878	8.73e-14	1.56e-12	l(3)mbt
FBgn0004913	3292.53	-1.098	0.147236	-7.45743	8.82e-14	1.57e-12	Gnf1
FBgn0037819	1546.06	1.21196	0.162549	7.45601	8.92e-14	1.59e-12	CG14688
FBgn0261808	452.065	-1.20668	0.162068	-7.44554	9.65e-14	1.72e-12	cu
FBgn0034098	1877.16	-1.03783	0.139423	-7.44372	9.79e-14	1.74e-12	krimp
FBgn0039751	692.185	0.96494	0.129694	7.44011	1.01e-13	1.78e-12	CG1983
FBgn0015399	1184.55	2.26889	0.305414	7.42889	1.1e-13	1.94e-12	kek1
FBgn0262730	1504.69	-1.26469	0.170244	-7.42868	1.1e-13	1.94e-12	dtn
FBgn0032149	463.914	1.26753	0.170717	7.42478	1.13e-13	1.99e-12	CG4036
FBgn0086695	756.075	-2.30266	0.310148	-7.42441	1.13e-13	2e-12	hd
FBgn0027596	1051.65	2.45496	0.33089	7.41927	1.18e-13	2.07e-12	Kank
FBgn0265935	3582.42	-0.729711	0.0983851	-7.41689	1.2e-13	2.11e-12	coro
FBgn0004463	1357.94	0.776697	0.104793	7.41173	1.25e-13	2.19e-12	RpIII128
FBgn0030931	65.53	-3.17892	0.428991	-7.41021	1.26e-13	2.21e-12	Xrcc2
FBgn0035541	2661.54	1.17893	0.159206	7.40508	1.31e-13	2.29e-12	CG15019
FBgn0030321	5909.41	0.392106	0.0529872	7.40002	1.36e-13	2.38e-12	CG1703
FBgn0004867	74841.6	1.32413	0.178974	7.39845	1.38e-13	2.4e-12	RpS2
FBgn0038390	871.788	-1.78236	0.241015	-7.39523	1.41e-13	2.46e-12	Rbf2
FBgn0032422	201.336	-2.22024	0.300414	-7.3906	1.46e-13	2.54e-12	atilla
FBgn0037686	33644.2	1.16807	0.158051	7.39044	1.46e-13	2.54e-12	RpL34b
FBgn0037561	1258.95	0.801474	0.108449	7.39035	1.46e-13	2.54e-12	CG9630
FBgn0040394	1956.7	0.409352	0.0554505	7.3823	1.56e-13	2.69e-12	CG16903
FBgn0036522	2164.38	-1.35221	0.183288	-7.37748	1.61e-13	2.79e-12	Phs
FBgn0020616	1210.11	-0.700961	0.0950175	-7.37718	1.62e-13	2.79e-12	SA
FBgn0044047	986.993	2.74551	0.372784	7.36488	1.77e-13	3.05e-12	Ilp6
FBgn0265189	783.932	0.609875	0.0828553	7.36072	1.83e-13	3.14e-12	sud1
FBgn0029525	2578.9	0.981206	0.133304	7.36064	1.83e-13	3.14e-12	CG18273
FBgn0037661	83.0477	-2.75204	0.3739	-7.36036	1.83e-13	3.14e-12	Ada
FBgn0039731	327.322	-1.84919	0.251288	-7.35885	1.85e-13	3.17e-12	Sas-6
FBgn0032264	1212.94	2.49036	0.338724	7.35218	1.95e-13	3.33e-12	Lip4
FBgn0010342	2002.9	-1.67385	0.22782	-7.34724	2.02e-13	3.45e-12	Map60
FBgn0027101	1944.57	0.533976	0.0726862	7.34632	2.04e-13	3.47e-12	Dyrk3
FBgn0040230	1304.22	-0.941715	0.128246	-7.34306	2.09e-13	3.55e-12	dbo
FBgn0034789	45.8776	2.91536	0.397168	7.34035	2.13e-13	3.62e-12	PIP5K59B
FBgn0038011	92.9666	-8.8056	1.20033	-7.336	2.2e-13	3.73e-12	CG4066
FBgn0261602	59726.5	0.89924	0.122594	7.3351	2.22e-13	3.75e-12	RpL8
FBgn0287696	904.995	-1.7451	0.237989	-7.33267	2.26e-13	3.81e-12	NA
FBgn0265605	1232.2	-0.665303	0.0908338	-7.32439	2.4e-13	4.05e-12	Ric
FBgn0036213	51071	1.18413	0.161774	7.31963	2.49e-13	4.19e-12	RpL10Ab
FBgn0034527	791.611	-0.860089	0.11751	-7.31925	2.49e-13	4.19e-12	CG9945
FBgn0002590	25460.6	1.19308	0.163069	7.31638	2.55e-13	4.28e-12	RpS5a
FBgn0004404	6283.8	1.40129	0.191547	7.31564	2.56e-13	4.3e-12	RpS14b
FBgn0030687	1408.28	0.790212	0.108068	7.31216	2.63e-13	4.4e-12	RpIIIC160
FBgn0086254	5851.62	-0.824589	0.112832	-7.3081	2.71e-13	4.53e-12	Akr1B
FBgn0039767	1853.68	-0.81361	0.111372	-7.30532	2.77e-13	4.61e-12	CG2218
FBgn0010408	19780.4	1.09869	0.150398	7.30523	2.77e-13	4.61e-12	RpS9
FBgn0014464	425.735	-7.45038	1.02053	-7.3005	2.87e-13	4.77e-12	Cp7Fa
FBgn0028980	515.339	-1.52896	0.209477	-7.29895	2.9e-13	4.82e-12	tant
FBgn0037814	961.152	-0.993284	0.136123	-7.29697	2.94e-13	4.88e-12	CG6325
FBgn0014026	82639.3	1.03691	0.142148	7.2946	3e-13	4.96e-12	RpL7A
FBgn0041585	1485.17	-0.996879	0.136666	-7.29428	3e-13	4.97e-12	olf186-F
FBgn0260659	2665.97	0.499411	0.0684678	7.2941	3.01e-13	4.97e-12	CG42542
FBgn0032382	490.879	-0.975187	0.133757	-7.29075	3.08e-13	5.08e-12	Mal-B2
FBgn0027565	1161.5	-0.720926	0.0989437	-7.28623	3.19e-13	5.25e-12	CG5498
FBgn0033631	3966.3	-1.31528	0.180578	-7.28374	3.25e-13	5.34e-12	Sod3
FBgn0030189	203.073	-1.63972	0.225165	-7.28233	3.28e-13	5.39e-12	CG2909
FBgn0266129	97.6407	-2.15352	0.295805	-7.2802	3.33e-13	5.46e-12	lov
FBgn0037531	367.203	-1.2205	0.167659	-7.27964	3.35e-13	5.47e-12	CG10445
FBgn0039836	123.112	1.44413	0.198433	7.27766	3.4e-13	5.55e-12	CG1750
FBgn0033005	3178.31	-0.742735	0.102066	-7.27697	3.41e-13	5.57e-12	CG3107
FBgn0033699	35750	0.984004	0.135272	7.27424	3.48e-13	5.67e-12	RpS11
FBgn0013720	728.162	-0.780321	0.107337	-7.26985	3.6e-13	5.85e-12	pck
FBgn0037249	17461	0.620385	0.0854049	7.26405	3.76e-13	6.1e-12	eIF3a
FBgn0011225	4359.39	1.0184	0.140295	7.259	3.9e-13	6.32e-12	jar
FBgn0003517	74020.4	1.0786	0.148637	7.25663	3.97e-13	6.42e-12	sta
FBgn0035772	3373.8	0.873108	0.120445	7.24903	4.2e-13	6.78e-12	Sh3beta
FBgn0026056	828.309	-0.518903	0.0715842	-7.24885	4.2e-13	6.78e-12	Rlip
FBgn0267339	82.0923	2.14853	0.296639	7.2429	4.39e-13	7.08e-12	p38c
FBgn0261385	2683.36	-1.14041	0.157468	-7.24219	4.41e-13	7.1e-12	scra
FBgn0030218	351.393	1.34586	0.185922	7.23883	4.53e-13	7.27e-12	CG1628
FBgn0031816	96.5715	-1.94352	0.268542	-7.23729	4.58e-13	7.34e-12	Rchy1
FBgn0031378	263.747	-1.81626	0.251101	-7.23316	4.72e-13	7.56e-12	CG15362
FBgn0060296	1397.63	1.89198	0.261808	7.22661	4.95e-13	7.92e-12	pain
FBgn0040466	305.636	-2.11153	0.29221	-7.22606	4.97e-13	7.94e-12	Dlip2
FBgn0063491	177.541	-2.31666	0.320656	-7.22476	5.02e-13	8.01e-12	GstE9
FBgn0036772	1087.32	1.04267	0.144447	7.21835	5.26e-13	8.38e-12	CG5290
FBgn0052412	1039.59	-2.12944	0.295177	-7.2141	5.43e-13	8.63e-12	QC
FBgn0261592	55855.2	0.873941	0.121277	7.20618	5.75e-13	9.14e-12	RpS6
FBgn0083940	338.499	1.52484	0.21164	7.20487	5.81e-13	9.21e-12	RhoU
FBgn0038855	620.41	-0.653848	0.090823	-7.19914	6.06e-13	9.6e-12	CG5745
FBgn0010292	2434	0.688251	0.0957505	7.18797	6.58e-13	1.04e-11	bys
FBgn0034804	1943.09	0.839822	0.116894	7.1845	6.75e-13	1.07e-11	CG3831
FBgn0011232	1318.59	-0.798214	0.111157	-7.18096	6.92e-13	1.09e-11	scat
FBgn0013765	2146.09	-0.967966	0.134844	-7.17842	7.05e-13	1.11e-11	cnn
FBgn0037135	13323.5	0.763635	0.106394	7.17745	7.1e-13	1.12e-11	CG7414
FBgn0013469	206.52	2.24961	0.313473	7.17642	7.16e-13	1.12e-11	klu
FBgn0030500	675.908	-1.57184	0.21904	-7.17604	7.18e-13	1.13e-11	Ndc80
FBgn0250830	1113.08	-0.861382	0.120084	-7.17316	7.33e-13	1.15e-11	CG12547
FBgn0036484	1314.62	-0.691581	0.0964243	-7.17227	7.38e-13	1.15e-11	Pex3
FBgn0000711	1322.12	-0.577166	0.0804719	-7.17227	7.38e-13	1.15e-11	flw
FBgn0013323	25.1726	2.75527	0.384467	7.16647	7.7e-13	1.2e-11	Ptth
FBgn0031519	172.032	-2.14553	0.299542	-7.16269	7.91e-13	1.23e-11	Fign
FBgn0000351	798.712	-1.71556	0.239639	-7.15896	8.13e-13	1.26e-11	cort
FBgn0030798	207.432	2.89134	0.403885	7.15881	8.14e-13	1.26e-11	CG13003
FBgn0086908	1152.42	-0.807648	0.11286	-7.15618	8.3e-13	1.29e-11	egg
FBgn0028369	127.836	-2.003	0.279922	-7.15559	8.33e-13	1.29e-11	kirre
FBgn0023083	1422.13	-0.959379	0.13411	-7.15367	8.45e-13	1.31e-11	fray
FBgn0015270	723.65	-2.03196	0.284437	-7.14378	9.08e-13	1.4e-11	Orc2
FBgn0034728	2338.23	-0.708355	0.0991796	-7.14215	9.19e-13	1.42e-11	rad50
FBgn0030187	37.9324	-5.19508	0.727479	-7.14121	9.25e-13	1.42e-11	Ipod
FBgn0035890	294.419	1.03123	0.14441	7.14098	9.27e-13	1.42e-11	CG13667
FBgn0036202	66.8206	1.78824	0.25047	7.13953	9.37e-13	1.44e-11	CG6024
FBgn0031606	773.016	-1.04949	0.147022	-7.13832	9.45e-13	1.45e-11	CG15439
FBgn0034924	174.64	-2.46355	0.345259	-7.13537	9.65e-13	1.48e-11	CG17658
FBgn0039233	1185.39	1.38831	0.194581	7.13488	9.69e-13	1.48e-11	CG7006
FBgn0036690	926.385	-3.45233	0.483877	-7.13474	9.7e-13	1.48e-11	Ilp8
FBgn0027521	1428.49	-1.62016	0.227101	-7.1341	9.74e-13	1.49e-11	CG3679
FBgn0011020	842.225	-1.38975	0.194811	-7.13388	9.76e-13	1.49e-11	Sas-4
FBgn0032925	3254.49	0.508822	0.0713518	7.13118	9.95e-13	1.51e-11	CG9246
FBgn0037708	446.384	1.13583	0.159318	7.1293	1.01e-12	1.53e-11	CG9386
FBgn0025633	4670.15	-1.55812	0.218605	-7.12758	1.02e-12	1.55e-11	CG13366
FBgn0040251	48.574	2.57386	0.361129	7.12726	1.02e-12	1.55e-11	Ugt302K1
FBgn0037232	640.468	0.695786	0.0977031	7.12143	1.07e-12	1.62e-11	Suv3
FBgn0014092	994.593	0.912611	0.128207	7.11827	1.09e-12	1.65e-11	CG4278
FBgn0037270	6404.13	0.652373	0.091718	7.11281	1.14e-12	1.71e-11	eIF3f1
FBgn0260450	410.265	-0.818785	0.115125	-7.11212	1.14e-12	1.72e-11	CalpC
FBgn0032223	1216.93	-1.16724	0.164127	-7.11178	1.15e-12	1.72e-11	GATAd
FBgn0039274	1142.61	0.766427	0.107857	7.10596	1.19e-12	1.79e-11	CG11920
FBgn0053080	47.6189	-2.245	0.316006	-7.10431	1.21e-12	1.81e-11	CG33080
FBgn0020513	3571.9	0.959886	0.135122	7.10383	1.21e-12	1.82e-11	Paics
FBgn0016059	3848.55	-0.60456	0.0851618	-7.09896	1.26e-12	1.88e-11	Sema1b
FBgn0031998	550.054	1.06142	0.149543	7.09773	1.27e-12	1.89e-11	SLC5A11
FBgn0003978	1080.32	0.596485	0.0841641	7.08716	1.37e-12	2.04e-11	vls
FBgn0013269	18930.1	0.832887	0.117525	7.08691	1.37e-12	2.04e-11	Fkbp39
FBgn0263200	410.263	1.65325	0.233399	7.08336	1.41e-12	2.09e-11	Galt
FBgn0029137	40.5077	-4.00227	0.565035	-7.08323	1.41e-12	2.09e-11	Patsas
FBgn0033916	1423.32	-1.04978	0.148407	-7.07368	1.51e-12	2.24e-11	Usp20-33
FBgn0027514	534.915	-1.187	0.167873	-7.07081	1.54e-12	2.28e-11	CG1024
FBgn0036008	1085.7	-1.03755	0.146756	-7.0699	1.55e-12	2.29e-11	CG3408
FBgn0001233	83615.2	0.512106	0.0724654	7.06691	1.58e-12	2.34e-11	Hsp83
FBgn0001296	3853.22	2.0133	0.285071	7.06246	1.64e-12	2.41e-11	kar
FBgn0030915	351.136	-1.16228	0.164652	-7.05904	1.68e-12	2.47e-11	CG6179
FBgn0037931	371.041	-0.789664	0.111868	-7.05888	1.68e-12	2.47e-11	CG18476
FBgn0032763	324.921	-1.68416	0.23859	-7.05879	1.68e-12	2.47e-11	CG17568
FBgn0039338	2745.69	-0.898382	0.127338	-7.05509	1.72e-12	2.53e-11	XNP
FBgn0031663	664.839	1.30272	0.184717	7.05253	1.76e-12	2.58e-11	CG8891
FBgn0032635	838.553	-1.15449	0.163768	-7.04953	1.8e-12	2.63e-11	CG15141
FBgn0040346	1857.46	0.617591	0.0876152	7.0489	1.8e-12	2.64e-11	CG3704
FBgn0036493	2034.23	1.0888	0.154555	7.04471	1.86e-12	2.71e-11	CG7255
FBgn0032974	1445.34	-0.745448	0.105826	-7.04411	1.87e-12	2.72e-11	CG3651
FBgn0039555	1625.87	1.03667	0.147204	7.04239	1.89e-12	2.75e-11	mRpS22
FBgn0039559	3220.91	-1.51679	0.215511	-7.03813	1.95e-12	2.83e-11	NSD
FBgn0010173	4164.31	-0.785699	0.111862	-7.02383	2.16e-12	3.14e-11	RpA-70
FBgn0035431	115.301	2.31307	0.329396	7.02215	2.18e-12	3.17e-11	CG14968
FBgn0086657	920.057	-0.618238	0.0880517	-7.0213	2.2e-12	3.19e-11	IKKepsilon
FBgn0030608	9498.1	-0.985307	0.140474	-7.01418	2.31e-12	3.35e-11	Lsd-2
FBgn0038318	2002.08	0.391637	0.0558926	7.00696	2.44e-12	3.52e-11	CG6236
FBgn0025743	2241.22	-0.715137	0.102099	-7.00432	2.48e-12	3.58e-11	mbt
FBgn0267912	2468.83	-0.906045	0.129383	-7.00283	2.51e-12	3.62e-11	CanA-14F
FBgn0029756	759.927	-0.93754	0.133893	-7.00214	2.52e-12	3.63e-11	CG3309
FBgn0036974	7701.1	0.382758	0.0546644	7.00197	2.52e-12	3.63e-11	eRF1
FBgn0001225	7920.2	-2.72903	0.390018	-6.99718	2.61e-12	3.75e-11	Hsp26
FBgn0023515	4985.7	-1.45672	0.208238	-6.99544	2.64e-12	3.79e-11	CG14814
FBgn0285950	60513.3	1.02241	0.146181	6.99416	2.67e-12	3.82e-11	RpL19
FBgn0263831	310.36	-1.3927	0.199413	-6.98401	2.87e-12	4.1e-11	Gen
FBgn0013325	34825.7	0.949316	0.135968	6.98193	2.91e-12	4.16e-11	RpL11
FBgn0036396	332.684	-1.58356	0.226873	-6.97993	2.95e-12	4.21e-11	CG17359
FBgn0085212	143.07	-1.52473	0.21856	-6.97624	3.03e-12	4.32e-11	CG34183
FBgn0037328	27865.3	0.823211	0.11802	6.97515	3.06e-12	4.35e-11	RpL35A
FBgn0038733	26.4303	3.81943	0.547705	6.97351	3.09e-12	4.39e-11	CG11407
FBgn0032512	1473.92	0.683637	0.0980609	6.97156	3.13e-12	4.45e-11	Bdp1
FBgn0039637	2966.77	0.536596	0.0770592	6.96342	3.32e-12	4.71e-11	Ctl2
FBgn0031865	163.817	-3.37336	0.484882	-6.95708	3.47e-12	4.92e-11	Nha1
FBgn0086370	1120.8	-0.691925	0.0994761	-6.95569	3.51e-12	4.96e-11	sra
FBgn0004569	297.686	1.76272	0.253533	6.95264	3.59e-12	5.06e-11	aos
FBgn0003567	1922.43	-0.840638	0.120916	-6.95223	3.6e-12	5.07e-11	su(Hw)
FBgn0000721	5454.19	-1.02374	0.147312	-6.94944	3.67e-12	5.17e-11	for
FBgn0017551	984.385	-1.72849	0.248781	-6.94787	3.71e-12	5.22e-11	Rca1
FBgn0036188	771.416	0.949842	0.136764	6.94509	3.78e-12	5.31e-11	CG7339
FBgn0053230	578.897	0.682481	0.0982901	6.94354	3.82e-12	5.37e-11	CG33230
FBgn0262608	1444.77	-2.12562	0.306241	-6.94101	3.89e-12	5.46e-11	CG43134
FBgn0011591	533.034	1.65712	0.238794	6.93956	3.93e-12	5.5e-11	fng
FBgn0033188	2715.23	1.94079	0.279707	6.93863	3.96e-12	5.53e-11	Drat
FBgn0027343	124.936	-1.71043	0.246537	-6.93782	3.98e-12	5.56e-11	fz3
FBgn0052251	1745.91	-1.17893	0.16997	-6.93613	4.03e-12	5.62e-11	Claspin
FBgn0038869	1237.88	0.824181	0.118854	6.93441	4.08e-12	5.68e-11	Smyd5
FBgn0030316	411.786	-0.795565	0.114791	-6.93055	4.19e-12	5.83e-11	CG11695
FBgn0031381	3110.17	1.27655	0.184254	6.92819	4.26e-12	5.92e-11	Npc2a
FBgn0033458	2435.99	-0.985598	0.142461	-6.91838	4.57e-12	6.34e-11	Lime
FBgn0036104	1031.23	-0.714895	0.103369	-6.91597	4.65e-12	6.44e-11	CG6418
FBgn0024291	1918.83	-0.858881	0.12431	-6.90918	4.87e-12	6.75e-11	Sirt1
FBgn0031872	591.642	-0.987278	0.142965	-6.90575	4.99e-12	6.9e-11	ihog
FBgn0010317	1371.43	0.594254	0.0861068	6.90137	5.15e-12	7.11e-11	CycJ
FBgn0026175	1591.9	1.50046	0.21747	6.89963	5.21e-12	7.19e-11	SkpC
FBgn0030332	189.212	3.40478	0.493572	6.89824	5.27e-12	7.25e-11	CG9360
FBgn0016983	7264.04	0.523678	0.0759352	6.89639	5.33e-12	7.33e-11	smid
FBgn0041087	1288.63	-0.942185	0.136622	-6.89627	5.34e-12	7.33e-11	wun2
FBgn0036239	2445.56	-0.745511	0.108189	-6.89083	5.55e-12	7.61e-11	Pop2
FBgn0052278	1139.05	1.0512	0.152635	6.88701	5.7e-12	7.81e-11	CG32278
FBgn0025693	363.491	-0.874556	0.12701	-6.88575	5.75e-12	7.87e-11	ZnT41F
FBgn0027335	2490.85	-0.686425	0.099717	-6.88374	5.83e-12	7.97e-11	Rip11
FBgn0263133	1242.79	0.416414	0.0605504	6.87715	6.11e-12	8.34e-11	mEFG1
FBgn0010014	145.685	3.2465	0.472242	6.87466	6.21e-12	8.47e-11	CanB
FBgn0000140	3296.73	-1.48186	0.215597	-6.87328	6.27e-12	8.54e-11	asp
FBgn0022768	2016.74	-1.06131	0.154506	-6.86905	6.46e-12	8.79e-11	Pp2C1
FBgn0024227	475.787	-2.13828	0.311331	-6.86821	6.5e-12	8.83e-11	aurB
FBgn0030362	410.718	-1.03678	0.150974	-6.8673	6.54e-12	8.87e-11	regucalcin
FBgn0027504	2229.72	-0.792939	0.115467	-6.86726	6.54e-12	8.87e-11	CG8878
FBgn0036906	253.668	-1.19085	0.173515	-6.86306	6.74e-12	9.12e-11	CG14102
FBgn0015754	3600.54	-0.458941	0.0668851	-6.86163	6.81e-12	9.2e-11	Lis-1
FBgn0036544	84.0754	-3.04027	0.443343	-6.85761	7e-12	9.45e-11	sff
FBgn0265351	223.408	0.890233	0.129843	6.85621	7.07e-12	9.54e-11	nac
FBgn0013688	1511.12	1.77998	0.259802	6.85131	7.32e-12	9.86e-11	srRNA
FBgn0022786	966.142	-1.11166	0.162337	-6.84784	7.5e-12	1.01e-10	Hira
FBgn0032053	725.18	1.08781	0.158885	6.84652	7.57e-12	1.02e-10	mRpL51
FBgn0032666	709.607	2.31648	0.338495	6.84346	7.73e-12	1.04e-10	CG5758
FBgn0038330	62.1211	-2.78187	0.406717	-6.83983	7.93e-12	1.06e-10	CG14868
FBgn0037926	2921.57	1.00098	0.146389	6.83785	8.04e-12	1.08e-10	Elp1
FBgn0001083	32.3391	3.21725	0.470791	6.83371	8.27e-12	1.11e-10	fw
FBgn0010215	3171.08	-0.592939	0.0868567	-6.82663	8.69e-12	1.16e-10	alpha-Cat
FBgn0040388	1327.26	-0.907824	0.132987	-6.82643	8.71e-12	1.16e-10	boi
FBgn0039733	862.748	-0.992417	0.145395	-6.82568	8.75e-12	1.17e-10	CG11504
FBgn0035033	871.062	-1.27273	0.186664	-6.81828	9.21e-12	1.23e-10	CG3548
FBgn0038640	583.791	-0.798642	0.117188	-6.81502	9.43e-12	1.25e-10	CG7706
FBgn0052676	3172.84	-1.08204	0.158777	-6.81482	9.44e-12	1.25e-10	stx
FBgn0038020	270.242	-2.04815	0.300557	-6.81452	9.46e-12	1.25e-10	GstD9
FBgn0032789	518.542	-8.13248	1.19343	-6.81438	9.47e-12	1.25e-10	CG13083
FBgn0263975	60.5862	-3.16555	0.464583	-6.81375	9.51e-12	1.26e-10	CR43727
FBgn0033538	1657.79	0.716708	0.10524	6.81024	9.74e-12	1.29e-10	CG11883
FBgn0034217	130.92	-1.81027	0.265968	-6.80633	1e-11	1.32e-10	Lhr
FBgn0039690	530.423	0.922978	0.135704	6.80141	1.04e-11	1.37e-10	Gnpnat
FBgn0028421	1243.4	-0.988335	0.145453	-6.79487	1.08e-11	1.43e-10	Kap3
FBgn0032819	861.913	0.784692	0.1155	6.79386	1.09e-11	1.43e-10	CG10463
FBgn0040305	1238.78	0.967208	0.142367	6.79377	1.09e-11	1.43e-10	MTF-1
FBgn0040323	185.995	1.46294	0.215529	6.78767	1.14e-11	1.49e-10	GNBP1
FBgn0000100	57311.3	0.978015	0.144119	6.78615	1.15e-11	1.51e-10	RpLP0
FBgn0033890	1088.26	-1.62661	0.239696	-6.78614	1.15e-11	1.51e-10	Ctf4
FBgn0016685	15302.9	0.943993	0.139119	6.78552	1.16e-11	1.51e-10	Nlp
FBgn0004646	2762.16	1.78165	0.262862	6.77789	1.22e-11	1.59e-10	ogre
FBgn0035900	388.413	0.709043	0.10464	6.77605	1.24e-11	1.61e-10	ZC3H3
FBgn0033526	1367.69	-1.79539	0.265026	-6.77439	1.25e-11	1.63e-10	Caf1-105
FBgn0011660	788.396	-1.37563	0.203107	-6.77293	1.26e-11	1.64e-10	Pms2
FBgn0030805	701.431	-1.28562	0.189838	-6.77219	1.27e-11	1.65e-10	wus
FBgn0000008	980.437	0.702302	0.103732	6.77034	1.28e-11	1.67e-10	a
FBgn0034602	452.196	1.79031	0.264523	6.76807	1.31e-11	1.69e-10	Lapsyn
FBgn0028402	1036.56	0.807371	0.119302	6.76745	1.31e-11	1.7e-10	Sin
FBgn0035283	697.151	-0.985792	0.145697	-6.76605	1.32e-11	1.71e-10	CG12024
FBgn0032480	995.99	0.719586	0.106364	6.76529	1.33e-11	1.72e-10	Edem2
FBgn0261108	1769.51	-0.5332	0.0788348	-6.76351	1.35e-11	1.74e-10	Atg13
FBgn0039013	489.427	-1.16563	0.172354	-6.76299	1.35e-11	1.74e-10	CG4813
FBgn0034707	476.444	-0.814054	0.120403	-6.7611	1.37e-11	1.76e-10	MED16
FBgn0038424	751.584	-0.563608	0.0833907	-6.75864	1.39e-11	1.79e-10	CG17565
FBgn0085229	860.513	0.99929	0.147855	6.75857	1.39e-11	1.79e-10	CG34200
FBgn0036689	499.663	-3.46496	0.512684	-6.75847	1.39e-11	1.79e-10	CG7730
FBgn0031777	444.587	1.22826	0.181822	6.75531	1.43e-11	1.82e-10	CG9154
FBgn0036773	1055.25	0.563461	0.0834165	6.75479	1.43e-11	1.83e-10	CG13698
FBgn0031610	273.753	-1.72983	0.256159	-6.75295	1.45e-11	1.85e-10	CG15436
FBgn0014342	109.912	-1.62169	0.240202	-6.75137	1.46e-11	1.87e-10	mia
FBgn0086666	84.726	2.7845	0.412444	6.75121	1.47e-11	1.87e-10	snoRNA:Psi28S-2179
FBgn0036761	1847.44	-1.11343	0.164976	-6.74902	1.49e-11	1.89e-10	MED19
FBgn0036332	331.075	-1.65335	0.24528	-6.74068	1.58e-11	2e-10	Cul6
FBgn0000166	1474.02	-1.84102	0.273354	-6.73491	1.64e-11	2.08e-10	bcd
FBgn0013953	1655.75	1.5595	0.231678	6.7313	1.68e-11	2.13e-10	Esp
FBgn0015795	4919.37	0.833542	0.123867	6.72932	1.7e-11	2.16e-10	Rab7
FBgn0037901	1155.86	0.40921	0.0609127	6.71798	1.84e-11	2.33e-10	Exd2
FBgn0027513	474.81	-1.59322	0.237342	-6.71276	1.91e-11	2.41e-10	ana2
FBgn0020312	1020.44	-1.0364	0.154673	-6.70058	2.08e-11	2.62e-10	Tmtc3
FBgn0020381	725.774	0.880026	0.131351	6.69982	2.09e-11	2.63e-10	Dredd
FBgn0030038	3619.99	-0.635755	0.0949198	-6.69781	2.12e-11	2.67e-10	CG1440
FBgn0261238	2073.29	-1.16907	0.174571	-6.69683	2.13e-11	2.68e-10	Alh
FBgn0026417	251.744	1.52668	0.228241	6.68888	2.25e-11	2.83e-10	Hus1-like
FBgn0028983	396.526	1.62227	0.242605	6.68688	2.28e-11	2.86e-10	Spn55B
FBgn0027507	1930.44	-0.487518	0.0729781	-6.68033	2.38e-11	2.99e-10	CG1344
FBgn0028970	732.919	0.90511	0.135625	6.67362	2.5e-11	3.13e-10	betaggt-II
FBgn0002733	217.69	2.18569	0.327629	6.67123	2.54e-11	3.17e-10	E(spl)mbeta-HLH
FBgn0265186	60.6548	2.03632	0.305266	6.67065	2.55e-11	3.18e-10	CG44251
FBgn0037548	618.533	1.59114	0.238616	6.6682	2.59e-11	3.23e-10	CG7900
FBgn0259143	1380.73	-0.720663	0.108086	-6.6675	2.6e-11	3.24e-10	CG42258
FBgn0285949	47121.6	1.00045	0.15008	6.66609	2.63e-11	3.27e-10	RpL31
FBgn0031871	1024.57	-0.737573	0.110711	-6.66213	2.7e-11	3.36e-10	Fgop2
FBgn0038275	1133.03	0.945225	0.141907	6.6609	2.72e-11	3.38e-10	CG3817
FBgn0028292	748.772	-0.7376	0.110762	-6.65932	2.75e-11	3.41e-10	ric8a
FBgn0037530	4582.47	0.458568	0.0688637	6.65907	2.76e-11	3.41e-10	EMC1
FBgn0011817	1962.81	-0.734032	0.110232	-6.659	2.76e-11	3.41e-10	nmo
FBgn0032987	46262.9	1.01829	0.152936	6.6583	2.77e-11	3.43e-10	RpL21
FBgn0036062	240.199	-1.5373	0.230965	-6.65599	2.81e-11	3.48e-10	CG6685
FBgn0033304	499.342	1.69833	0.25524	6.65384	2.86e-11	3.52e-10	Cyp6a13
FBgn0027091	2013.38	0.304807	0.0458127	6.65334	2.87e-11	3.53e-10	CysRS
FBgn0267487	3307.42	-0.801508	0.120509	-6.651	2.91e-11	3.59e-10	Ptp61F
FBgn0033274	60.32	-2.48085	0.373018	-6.65074	2.92e-11	3.59e-10	CG14757
FBgn0034970	1225.36	-0.484747	0.0729178	-6.64786	2.97e-11	3.65e-10	yki
FBgn0034611	2162.81	1.31744	0.198321	6.64297	3.07e-11	3.77e-10	MFS16
FBgn0035437	1438.44	-0.637305	0.0959909	-6.63923	3.15e-11	3.87e-10	Strip
FBgn0030421	262.356	-2.64537	0.398461	-6.63898	3.16e-11	3.87e-10	Agpat1
FBgn0003495	1162.35	-1.43248	0.21577	-6.63894	3.16e-11	3.87e-10	spz
FBgn0034913	653.486	-0.682748	0.10287	-6.63701	3.2e-11	3.91e-10	Snap29
FBgn0036500	1354.02	0.97908	0.147587	6.63392	3.27e-11	3.99e-10	CG7275
FBgn0030037	2725.46	0.488389	0.0736503	6.63118	3.33e-11	4.06e-10	Miga
FBgn0015625	3406.5	-1.82731	0.275587	-6.63061	3.34e-11	4.07e-10	CycB3
FBgn0086909	321.562	-0.910339	0.1373	-6.6303	3.35e-11	4.08e-10	CG31751
FBgn0031904	2016.88	0.586943	0.0885469	6.62861	3.39e-11	4.12e-10	CG5149
FBgn0053082	163.387	1.64149	0.24766	6.62801	3.4e-11	4.13e-10	Rpp21
FBgn0262570	104.712	1.93386	0.291801	6.62732	3.42e-11	4.15e-10	CG43110
FBgn0259937	19912.4	0.814816	0.12301	6.62401	3.5e-11	4.24e-10	Nop60B
FBgn0024320	3097.09	1.56933	0.236937	6.62341	3.51e-11	4.25e-10	Npc1a
FBgn0030049	2832.71	-0.705522	0.106526	-6.62302	3.52e-11	4.25e-10	Trf4-1
FBgn0265102	764.505	-0.974166	0.147113	-6.62189	3.55e-11	4.28e-10	Oseg1
FBgn0052075	1027.5	0.598288	0.0903632	6.62093	3.57e-11	4.31e-10	CG32075
FBgn0032883	871.543	-0.705535	0.106576	-6.62001	3.59e-11	4.33e-10	Rhau
FBgn0285991	1723.99	-1.42226	0.214869	-6.61923	3.61e-11	4.35e-10	hpRNA:CR18854
FBgn0014368	19.7512	3.13365	0.473474	6.61843	3.63e-11	4.36e-10	nol
FBgn0004406	829.162	-0.623087	0.0941564	-6.61757	3.65e-11	4.39e-10	tam
FBgn0027539	1260.83	-0.730196	0.110353	-6.61692	3.67e-11	4.4e-10	lili
FBgn0003733	1534.14	-1.22355	0.184966	-6.61496	3.72e-11	4.45e-10	tor
FBgn0001090	119.406	-4.35089	0.657792	-6.61439	3.73e-11	4.47e-10	bnb
FBgn0025885	4339.17	1.11948	0.169275	6.61335	3.76e-11	4.49e-10	Inos
FBgn0015926	1292.07	-2.39614	0.3624	-6.61188	3.79e-11	4.53e-10	dah
FBgn0002593	45846.1	1.08679	0.164408	6.61034	3.83e-11	4.58e-10	RpLP1
FBgn0039189	353.603	-1.22467	0.185304	-6.60895	3.87e-11	4.61e-10	CG18528
FBgn0032515	492.86	-0.940444	0.142337	-6.60715	3.92e-11	4.66e-10	loqs
FBgn0031080	33.4085	4.4811	0.678301	6.60636	3.94e-11	4.68e-10	CG12655
FBgn0039169	753.728	-0.813955	0.123212	-6.60612	3.95e-11	4.69e-10	Spps
FBgn0002901	516.649	-1.20262	0.182081	-6.60488	3.98e-11	4.72e-10	mus304
FBgn0042083	1720.38	0.392307	0.0594346	6.60065	4.09e-11	4.85e-10	Mccc2
FBgn0036135	905.583	1.09802	0.166362	6.60017	4.11e-11	4.86e-10	mRpL2
FBgn0260986	769.543	-2.26035	0.342574	-6.59814	4.16e-11	4.93e-10	mei-38
FBgn0040391	46.8797	4.14029	0.627713	6.59583	4.23e-11	5e-10	CG2854
FBgn0051015	121.38	-4.04468	0.613523	-6.59254	4.32e-11	5.1e-10	PH4alphaPV
FBgn0031530	142.822	2.50302	0.380301	6.58168	4.65e-11	5.49e-10	Pgant2
FBgn0036749	346.415	1.08758	0.165292	6.57979	4.71e-11	5.55e-10	CG7460
FBgn0036309	1011.55	-0.611705	0.0929798	-6.5789	4.74e-11	5.58e-10	Hip1
FBgn0038478	2136.51	-1.29067	0.196213	-6.57791	4.77e-11	5.61e-10	cal1
FBgn0033344	34.0859	2.56886	0.390711	6.57484	4.87e-11	5.72e-10	CG8252
FBgn0051053	90.6468	-1.70398	0.259212	-6.5737	4.91e-11	5.76e-10	nenya
FBgn0260648	658.123	1.21264	0.184616	6.56845	5.08e-11	5.95e-10	Rrp40
FBgn0005533	27229.3	1.02313	0.155766	6.56842	5.09e-11	5.95e-10	RpS17
FBgn0266982	32.3207	-2.28242	0.34771	-6.56416	5.23e-11	6.12e-10	lncRNA:CR45433
FBgn0283521	15692.7	-0.841295	0.128185	-6.56312	5.27e-11	6.15e-10	lola
FBgn0010422	1721.36	-0.597428	0.0910449	-6.56191	5.31e-11	6.2e-10	TfIIS
FBgn0026576	1642.36	-0.687177	0.104769	-6.55895	5.42e-11	6.32e-10	Pisd
FBgn0034817	1247.93	0.841551	0.128311	6.55868	5.43e-11	6.32e-10	Art7
FBgn0053094	1676.09	-0.72096	0.110135	-6.54615	5.9e-11	6.87e-10	Synd
FBgn0029897	45840.4	1.01265	0.154742	6.54411	5.98e-11	6.95e-10	RpL17
FBgn0001234	1372.52	1.86604	0.285171	6.54357	6.01e-11	6.97e-10	lncRNA:Hsromega
FBgn0000063	503.233	-1.63439	0.249772	-6.54352	6.01e-11	6.97e-10	Mps1
FBgn0259740	166.33	2.04754	0.312934	6.54305	6.03e-11	6.98e-10	CG42394
FBgn0032788	402.763	-8.48943	1.2976	-6.54239	6.05e-11	7.01e-10	CG13084
FBgn0039067	497.387	-1.16036	0.177465	-6.53851	6.21e-11	7.18e-10	wda
FBgn0039713	64279.7	0.987414	0.151047	6.53714	6.27e-11	7.24e-10	RpS8
FBgn0005696	1003.53	-1.28639	0.196829	-6.5356	6.34e-11	7.31e-10	DNApol-alpha73
FBgn0030484	344.735	-1.51483	0.23184	-6.53394	6.41e-11	7.38e-10	GstT4
FBgn0029888	1389.41	0.942489	0.144305	6.53123	6.52e-11	7.51e-10	ND-ASHI
FBgn0031305	1478.65	2.11384	0.323802	6.52821	6.66e-11	7.65e-10	Iris
FBgn0039130	715.196	-0.712529	0.109161	-6.52734	6.69e-11	7.69e-10	CG5854
FBgn0035844	188.672	1.5756	0.241405	6.52676	6.72e-11	7.71e-10	CG13676
FBgn0029885	1552.19	0.887948	0.136064	6.52597	6.76e-11	7.75e-10	CG3224
FBgn0003598	2729.46	-1.5016	0.230163	-6.52408	6.84e-11	7.84e-10	Su(var)3-7
FBgn0033996	901.385	-0.91953	0.140977	-6.52257	6.91e-11	7.91e-10	CG11807
FBgn0036987	267.392	-0.828159	0.127111	-6.51524	7.26e-11	8.29e-10	CG5274
FBgn0030943	735.078	-1.2959	0.199154	-6.50701	7.67e-11	8.75e-10	Nup35
FBgn0035829	568.65	-1.77164	0.272348	-6.50504	7.77e-11	8.86e-10	HP4
FBgn0260243	1858.22	-1.18624	0.182378	-6.5043	7.81e-11	8.89e-10	E(var)3-9
FBgn0034500	1171.79	0.629627	0.0968381	6.50186	7.93e-11	9.03e-10	CG11200
FBgn0038476	5594.85	-1.10779	0.170403	-6.50099	7.98e-11	9.07e-10	kuk
FBgn0066101	1148.94	0.736152	0.113347	6.49469	8.32e-11	9.45e-10	LpR1
FBgn0029970	573.561	-2.21746	0.341493	-6.49341	8.39e-11	9.52e-10	Nek2
FBgn0039644	12043.5	0.484717	0.0747347	6.48583	8.82e-11	1e-09	rdog
FBgn0286788	1653.19	-2.14285	0.330422	-6.48518	8.86e-11	1e-09	Orc1
FBgn0283469	2655.31	0.433356	0.066858	6.48174	9.07e-11	1.03e-09	Vps4
FBgn0015268	142.46	1.14579	0.176885	6.47759	9.32e-11	1.05e-09	Nap1
FBgn0260397	959.768	-1.19874	0.185086	-6.47666	9.38e-11	1.06e-09	Su(var)3-3
FBgn0037779	944.359	1.08248	0.167152	6.47605	9.42e-11	1.06e-09	CG12811
FBgn0025582	8025.29	0.435309	0.0672494	6.47305	9.6e-11	1.08e-09	eIF3e
FBgn0031813	725.243	1.18757	0.18369	6.4651	1.01e-10	1.14e-09	CG9527
FBgn0021814	684.073	0.741986	0.114794	6.46361	1.02e-10	1.15e-09	Vps28
FBgn0002626	32348.3	1.02605	0.158769	6.46253	1.03e-10	1.16e-09	RpL32
FBgn0052638	348.683	-1.0728	0.166017	-6.46198	1.03e-10	1.16e-09	CG32638
FBgn0266197	44.1511	2.29083	0.354755	6.4575	1.06e-10	1.19e-09	asRNA:CR44892
FBgn0051718	21.0484	3.41325	0.528741	6.45543	1.08e-10	1.21e-09	Ir31a
FBgn0287620	43.5884	-3.93015	0.608897	-6.45454	1.09e-10	1.21e-09	lncRNA:CR46489
FBgn0046302	86.2905	2.26201	0.350584	6.45213	1.1e-10	1.23e-09	CG10650
FBgn0035766	3027.97	-0.748127	0.115989	-6.44997	1.12e-10	1.25e-09	eco
FBgn0002715	341.27	-1.80857	0.28049	-6.44788	1.13e-10	1.26e-09	mei-S332
FBgn0034878	1645.41	-0.663663	0.102978	-6.4447	1.16e-10	1.29e-09	pita
FBgn0030569	94.6873	3.24565	0.503679	6.4439	1.16e-10	1.3e-09	CG9411
FBgn0051108	1335.16	-1.23836	0.192197	-6.44319	1.17e-10	1.3e-09	TTLL5
FBgn0086710	25180.5	1.05351	0.163617	6.43888	1.2e-10	1.34e-09	RpL30
FBgn0036838	1435.32	0.36398	0.056545	6.437	1.22e-10	1.35e-09	CG3808
FBgn0030616	33106.5	0.917182	0.142608	6.43149	1.26e-10	1.4e-09	RpL37a
FBgn0264265	26.4941	4.11641	0.640567	6.4262	1.31e-10	1.45e-09	lncRNA:CR43765
FBgn0036888	3303.67	0.400181	0.0622906	6.42443	1.32e-10	1.46e-09	CG9330
FBgn0031604	1396.02	0.567999	0.0884492	6.42175	1.35e-10	1.49e-09	Elp3
FBgn0031868	2706.2	1.06648	0.166086	6.42124	1.35e-10	1.49e-09	Rat1
FBgn0033607	1428.95	-1.15452	0.179826	-6.42019	1.36e-10	1.5e-09	CG9062
FBgn0082953	43.1115	2.01571	0.314029	6.41886	1.37e-10	1.51e-09	snoRNA:Psi28S-612
FBgn0037622	823.627	-0.680226	0.105991	-6.41779	1.38e-10	1.52e-09	CG8202
FBgn0031815	1027.7	-0.588653	0.0917751	-6.41408	1.42e-10	1.56e-09	frj
FBgn0037188	1323.61	-0.63732	0.0994089	-6.4111	1.44e-10	1.59e-09	CG7369
FBgn0003042	560.381	-0.852492	0.132981	-6.41062	1.45e-10	1.59e-09	Pc
FBgn0051451	91.0367	3.17779	0.495778	6.4097	1.46e-10	1.6e-09	lncRNA:CR31451
FBgn0032713	467.535	1.80794	0.282229	6.40595	1.49e-10	1.64e-09	Ugt36D1
FBgn0023528	4668.77	-1.06004	0.1656	-6.40117	1.54e-10	1.69e-09	CG2924
FBgn0038834	31791.3	0.991588	0.154994	6.39758	1.58e-10	1.73e-09	RpS30
FBgn0010314	912.996	-1.56064	0.24399	-6.39633	1.59e-10	1.74e-09	Cks30A
FBgn0263278	650.952	-1.37398	0.214872	-6.3944	1.61e-10	1.76e-09	Fic
FBgn0031456	487.898	-0.886513	0.138681	-6.39248	1.63e-10	1.78e-09	Tnpo-SR
FBgn0031351	270.591	-2.37222	0.37116	-6.39136	1.64e-10	1.79e-09	CG14352
FBgn0025463	3066.36	-0.63839	0.0998982	-6.39041	1.65e-10	1.8e-09	Bap60
FBgn0259985	535.603	-1.20122	0.188029	-6.38848	1.68e-10	1.82e-09	Mppe
FBgn0050428	122.215	-1.39774	0.218792	-6.38846	1.68e-10	1.82e-09	CG30428
FBgn0034351	978.458	0.821784	0.12867	6.38678	1.69e-10	1.84e-09	rswl
FBgn0035871	1950.75	0.674431	0.105662	6.38291	1.74e-10	1.88e-09	BI-1
FBgn0000146	4326.13	0.925568	0.145063	6.38046	1.77e-10	1.91e-09	aub
FBgn0033555	1157.9	0.885888	0.139024	6.37222	1.86e-10	2.01e-09	RpS15Ab
FBgn0035558	1238.43	-1.15191	0.180783	-6.3718	1.87e-10	2.02e-09	CG11357
FBgn0000559	159709	0.76835	0.120594	6.37139	1.87e-10	2.02e-09	eEF2
FBgn0024179	406.226	1.38811	0.217993	6.36767	1.92e-10	2.07e-09	wit
FBgn0002891	719.267	-0.86791	0.136312	-6.3671	1.93e-10	2.08e-09	DNApol-zeta
FBgn0053217	1132.66	0.803952	0.126304	6.36521	1.95e-10	2.1e-09	CG33217
FBgn0039459	329.42	-1.40115	0.220218	-6.36259	1.98e-10	2.13e-09	IntS12
FBgn0050089	372.298	1.90606	0.299732	6.3592	2.03e-10	2.18e-09	CG30089
FBgn0263607	192.505	1.07825	0.169589	6.35801	2.04e-10	2.19e-09	l(3)72Dp
FBgn0030208	2066.9	-0.769081	0.120963	-6.35801	2.04e-10	2.19e-09	PPP4R2r
FBgn0027515	1956.17	-0.870317	0.136926	-6.35611	2.07e-10	2.22e-09	CG7115
FBgn0033935	486.003	-1.5767	0.248121	-6.35456	2.09e-10	2.24e-09	Sin1
FBgn0052473	7429.51	0.571426	0.0899276	6.35429	2.09e-10	2.24e-09	CG32473
FBgn0029733	2163.36	-1.5262	0.240198	-6.35393	2.1e-10	2.24e-09	CG6927
FBgn0029713	448.022	-1.39148	0.219122	-6.35025	2.15e-10	2.29e-09	CG11436
FBgn0032938	2086.95	-0.630209	0.0992556	-6.34935	2.16e-10	2.3e-09	CG8671
FBgn0034988	591.993	0.574086	0.0904248	6.34876	2.17e-10	2.31e-09	cN-IIIB
FBgn0040477	466.75	-2.90191	0.457193	-6.34724	2.19e-10	2.33e-09	cid
FBgn0262738	2121.18	-0.692585	0.109139	-6.34588	2.21e-10	2.35e-09	norpA
FBgn0003502	2728.16	-0.89175	0.140621	-6.34153	2.27e-10	2.42e-09	Btk29A
FBgn0033540	2841.54	1.44974	0.228647	6.3405	2.29e-10	2.43e-09	Elp2
FBgn0035918	1253.36	-1.7792	0.280719	-6.338	2.33e-10	2.47e-09	Cdc6
FBgn0036695	367.091	-1.09828	0.173316	-6.33686	2.34e-10	2.48e-09	Papst2
FBgn0265185	227.922	2.03816	0.321654	6.33648	2.35e-10	2.49e-09	CG44250
FBgn0001319	28.9438	2.97422	0.469523	6.33456	2.38e-10	2.52e-09	kn
FBgn0031759	4088.11	-1.06333	0.167891	-6.33347	2.4e-10	2.53e-09	lid
FBgn0036386	727.778	-0.6813	0.107585	-6.33267	2.41e-10	2.54e-09	CG8833
FBgn0086442	1659.13	-0.88244	0.139365	-6.33187	2.42e-10	2.55e-09	mib2
FBgn0037888	20.2447	3.80249	0.600816	6.32889	2.47e-10	2.6e-09	scpr-B
FBgn0004514	34.7909	2.82957	0.447279	6.32619	2.51e-10	2.64e-09	Oct-TyrR
FBgn0039464	637.298	-0.431863	0.0682903	-6.32394	2.55e-10	2.68e-09	CG6330
FBgn0037899	7227.67	0.87301	0.138065	6.32317	2.56e-10	2.69e-09	RpL24-like
FBgn0033233	763.835	-1.07296	0.169802	-6.3189	2.63e-10	2.76e-09	Kdm4A
FBgn0015371	1987.79	-1.56271	0.247358	-6.31762	2.66e-10	2.78e-09	chn
FBgn0037592	972.323	-0.501577	0.0794228	-6.31528	2.7e-10	2.82e-09	CG11737
FBgn0034569	343.795	-1.68116	0.266393	-6.31084	2.78e-10	2.9e-09	dgt3
FBgn0029763	2951.14	-0.601604	0.0953575	-6.30893	2.81e-10	2.94e-09	Usp16-45
FBgn0037317	342.135	-1.20758	0.19168	-6.29996	2.98e-10	3.11e-09	CG14667
FBgn0261954	3574.16	-1.32176	0.209857	-6.29837	3.01e-10	3.14e-09	east
FBgn0013987	2240.95	-0.35738	0.0567929	-6.29268	3.12e-10	3.25e-09	MAPk-Ak2
FBgn0034796	581.62	0.883097	0.140499	6.28541	3.27e-10	3.4e-09	CG3700
FBgn0032818	795.391	0.713133	0.113492	6.28353	3.31e-10	3.44e-09	CG10628
FBgn0030799	157.153	1.33338	0.212221	6.28296	3.32e-10	3.45e-09	CG4872
FBgn0263602	959.751	-1.01368	0.16138	-6.28131	3.36e-10	3.48e-09	Tasp1
FBgn0037924	1452.82	-1.46185	0.232756	-6.28061	3.37e-10	3.5e-09	CG14712
FBgn0032036	2479.48	1.39373	0.22199	6.27832	3.42e-10	3.55e-09	CG13384
FBgn0033579	136.749	2.56003	0.407773	6.27807	3.43e-10	3.55e-09	CG13229
FBgn0034743	41107.4	0.997583	0.158921	6.27722	3.45e-10	3.56e-09	RpS16
FBgn0259734	1991.53	-1.23793	0.197237	-6.27635	3.47e-10	3.58e-09	Nost
FBgn0037371	1349.79	-0.615638	0.0981053	-6.27528	3.49e-10	3.6e-09	Sym
FBgn0035036	557.593	-0.913478	0.14558	-6.27476	3.5e-10	3.61e-09	CG4707
FBgn0034643	1641.06	-0.698304	0.111295	-6.27433	3.51e-10	3.62e-09	CG10321
FBgn0037026	886.133	-0.822184	0.131062	-6.27324	3.54e-10	3.64e-09	CG3634
FBgn0024733	62661.3	1.06178	0.16926	6.27306	3.54e-10	3.64e-09	RpL10
FBgn0039674	1414.35	0.412798	0.0658135	6.27224	3.56e-10	3.66e-09	CG1907
FBgn0003984	63.2842	-2.36444	0.377582	-6.26204	3.8e-10	3.9e-09	vn
FBgn0003410	2223.76	-0.947195	0.151292	-6.26069	3.83e-10	3.93e-09	sina
FBgn0030841	82.4908	6.53661	1.04473	6.25674	3.93e-10	4.03e-09	CG8568
FBgn0051781	1257.59	-1.87971	0.300723	-6.25065	4.09e-10	4.18e-09	lncRNA:CR31781
FBgn0023549	1916.88	1.51712	0.242727	6.25031	4.1e-10	4.19e-09	Mct1
FBgn0001942	53743	0.954361	0.152828	6.24466	4.25e-10	4.34e-09	eIF4A
FBgn0026562	2434.72	1.90236	0.304656	6.24428	4.26e-10	4.35e-09	SPARC
FBgn0001084	231.385	-1.94783	0.312036	-6.24231	4.31e-10	4.4e-09	fy
FBgn0039748	220.521	1.27154	0.203917	6.23557	4.5e-10	4.59e-09	CG15529
FBgn0050085	2362.8	-1.01983	0.163598	-6.23376	4.55e-10	4.64e-09	Rif1
FBgn0010235	1890.16	-0.452699	0.0726387	-6.23221	4.6e-10	4.68e-09	Klc
FBgn0263745	233.827	-1.37295	0.220492	-6.22675	4.76e-10	4.84e-09	CR43670
FBgn0022029	2484.93	0.740926	0.119028	6.22478	4.82e-10	4.9e-09	l(2)k01209
FBgn0032252	159.001	2.56679	0.412427	6.22364	4.86e-10	4.93e-09	loh
FBgn0036150	57.669	3.17198	0.510275	6.21622	5.09e-10	5.16e-09	Ir68a
FBgn0029892	407.503	1.1507	0.18518	6.21394	5.17e-10	5.23e-09	CG3184
FBgn0037540	289.054	-1.86886	0.300908	-6.21076	5.27e-10	5.33e-09	Pbp95
FBgn0030183	816.733	-0.945174	0.152219	-6.20932	5.32e-10	5.38e-09	CG15309
FBgn0082988	19.9446	2.43694	0.39248	6.20909	5.33e-10	5.38e-09	snoRNA:Psi28S-2442b
FBgn0004380	503.555	-1.40866	0.226981	-6.20607	5.43e-10	5.48e-09	Klp64D
FBgn0031636	375.549	1.49438	0.241016	6.20031	5.64e-10	5.68e-09	CG12194
FBgn0033485	2597.43	1.05801	0.170652	6.19977	5.65e-10	5.69e-09	RpLP0-like
FBgn0036825	42338.7	0.993715	0.160291	6.19944	5.67e-10	5.7e-09	RpL26
FBgn0262937	600.947	-0.614744	0.0991663	-6.19912	5.68e-10	5.71e-09	Rabex-5
FBgn0036754	1417.69	0.852719	0.137615	6.19639	5.78e-10	5.8e-09	CG5589
FBgn0259789	1751.71	-1.43151	0.231134	-6.19342	5.89e-10	5.91e-09	zld
FBgn0026080	557.848	-0.71394	0.115365	-6.18855	6.07e-10	6.09e-09	Tip60
FBgn0037807	2699.19	0.66561	0.107572	6.18759	6.11e-10	6.12e-09	CG6293
FBgn0287606	22.5101	2.80934	0.454102	6.18658	6.15e-10	6.15e-09	lncRNA:CR46475
FBgn0036897	749.443	-0.746999	0.120755	-6.18608	6.17e-10	6.17e-09	Rnf146
FBgn0029092	7449.25	-0.322521	0.0521872	-6.18008	6.41e-10	6.4e-09	ced-6
FBgn0002775	821.313	-1.41934	0.229712	-6.17876	6.46e-10	6.45e-09	msl-3
FBgn0062449	595.439	-1.02176	0.16538	-6.17828	6.48e-10	6.46e-09	CG13197
FBgn0035517	388.356	0.97273	0.157445	6.17822	6.48e-10	6.46e-09	CG1265
FBgn0051344	351.078	-1.36946	0.221746	-6.1758	6.58e-10	6.55e-09	CG31344
FBgn0027780	619.478	0.731953	0.118537	6.17491	6.62e-10	6.58e-09	Aasdh
FBgn0037263	124.43	-1.81536	0.294277	-6.1689	6.88e-10	6.83e-09	slx1
FBgn0035997	2271.35	-1.25022	0.202739	-6.16662	6.98e-10	6.92e-09	phol
FBgn0263705	536.673	2.42935	0.393955	6.16657	6.98e-10	6.92e-09	Myo10A
FBgn0034750	691.606	-1.26855	0.20581	-6.16367	7.11e-10	7.04e-09	CG3732
FBgn0040752	2659.58	1.14512	0.185904	6.15974	7.29e-10	7.21e-09	Prosap
FBgn0033817	172.282	1.64864	0.267686	6.15885	7.33e-10	7.25e-09	GstE14
FBgn0030692	1988.21	0.259804	0.042197	6.15694	7.42e-10	7.33e-09	mRpS30
FBgn0260749	1730.64	-0.587082	0.0953796	-6.15522	7.5e-10	7.4e-09	Utx
FBgn0016726	19019	1.05342	0.171204	6.15297	7.6e-10	7.5e-09	RpL29
FBgn0033486	1208.37	-0.847812	0.137826	-6.15131	7.68e-10	7.57e-09	dmpd
FBgn0024245	506.911	-0.814172	0.132361	-6.15113	7.69e-10	7.57e-09	dnt
FBgn0022344	1179.51	0.796378	0.1295	6.14962	7.77e-10	7.64e-09	CG10340
FBgn0017572	2235.07	0.464836	0.0756111	6.14772	7.86e-10	7.72e-09	Mo25
FBgn0031741	391.757	-1.56151	0.254058	-6.14626	7.93e-10	7.79e-09	CG11034
FBgn0000455	1112.64	0.687008	0.111836	6.14297	8.1e-10	7.95e-09	Dip-C
FBgn0034194	610.499	1.40354	0.228555	6.14092	8.2e-10	8.04e-09	CG15611
FBgn0030010	347.339	-1.25317	0.204256	-6.13531	8.5e-10	8.32e-09	CG10959
FBgn0285948	60224.2	0.976995	0.159248	6.13506	8.51e-10	8.33e-09	RpL27A
FBgn0263414	60.2563	-3.01548	0.491717	-6.13256	8.65e-10	8.45e-09	asRNA:CR43460
FBgn0041627	511.094	-0.86656	0.141323	-6.13175	8.69e-10	8.49e-09	Ku80
FBgn0036565	784.586	-1.07718	0.17575	-6.12904	8.84e-10	8.63e-09	CG5235
FBgn0033677	775.116	-1.26005	0.205627	-6.12783	8.91e-10	8.69e-09	CG8321
FBgn0015609	721.322	2.07964	0.339563	6.12446	9.1e-10	8.86e-09	CadN
FBgn0030100	130.515	-1.17979	0.192727	-6.12154	9.27e-10	9.02e-09	CG12106
FBgn0039355	109.835	-1.5582	0.254606	-6.12005	9.35e-10	9.1e-09	CG4730
FBgn0037151	172.863	-2.02683	0.331274	-6.11828	9.46e-10	9.19e-09	CG7130
FBgn0035953	975.181	-0.662205	0.108305	-6.11426	9.7e-10	9.42e-09	CG5087
FBgn0037121	836.881	1.03719	0.169697	6.11203	9.84e-10	9.54e-09	Rpb8
FBgn0031434	658.539	-1.97583	0.323423	-6.10913	1e-09	9.71e-09	insv
FBgn0033972	1496.87	0.770933	0.126234	6.1072	1.01e-09	9.82e-09	Ciao1
FBgn0003525	4648.43	-1.23129	0.201733	-6.10357	1.04e-09	1e-08	stg
FBgn0039266	1049.7	0.84573	0.138672	6.09878	1.07e-09	1.03e-08	CG11791
FBgn0015019	13586.9	0.592754	0.0972121	6.09753	1.08e-09	1.04e-08	CCT3
FBgn0031657	1019.42	1.05495	0.173034	6.09677	1.08e-09	1.04e-08	CG3756
FBgn0026738	640.659	-0.910349	0.14938	-6.09417	1.1e-09	1.06e-08	CG7857
FBgn0036165	2603.36	-0.938164	0.153965	-6.09338	1.11e-09	1.06e-08	chrb
FBgn0035120	352.587	-1.5841	0.260008	-6.09249	1.11e-09	1.07e-08	wac
FBgn0036020	803.551	-0.782706	0.128471	-6.09248	1.11e-09	1.07e-08	CG8336
FBgn0037794	517.828	-0.599677	0.0984766	-6.08954	1.13e-09	1.09e-08	CG6254
FBgn0033426	692.92	0.880285	0.144569	6.08901	1.14e-09	1.09e-08	CG1814
FBgn0037164	43.8189	2.14611	0.352587	6.08677	1.15e-09	1.1e-08	CG11438
FBgn0038763	804.513	-0.876476	0.144018	-6.08586	1.16e-09	1.11e-08	PIG-L
FBgn0051211	1997.17	1.18107	0.194073	6.0857	1.16e-09	1.11e-08	CG31211
FBgn0032135	491.423	-1.23183	0.202519	-6.08255	1.18e-09	1.13e-08	GlcAT-S
FBgn0026702	1251.37	0.502538	0.0826371	6.08127	1.19e-09	1.14e-08	Pop1
FBgn0029785	40440	0.958118	0.157557	6.08107	1.19e-09	1.14e-08	RpL35
FBgn0043900	2367.22	-1.07607	0.17697	-6.0805	1.2e-09	1.14e-08	pygo
FBgn0031961	242.673	-1.01484	0.16701	-6.07655	1.23e-09	1.17e-08	CG7102
FBgn0038272	824.257	0.85671	0.140991	6.07633	1.23e-09	1.17e-08	CG7265
FBgn0052452	821.966	-0.984494	0.162095	-6.07357	1.25e-09	1.19e-08	CG32452
FBgn0052425	4397.79	0.716662	0.118002	6.07329	1.25e-09	1.19e-08	CG32425
FBgn0015543	102.372	1.39922	0.230545	6.0692	1.29e-09	1.22e-08	snoRNA:Me28S-A1322
FBgn0030970	655.735	-1.18941	0.196072	-6.06617	1.31e-09	1.24e-08	CG7326
FBgn0038421	163.499	-1.02982	0.169812	-6.06444	1.32e-09	1.25e-08	CG17931
FBgn0015239	1853.01	0.617968	0.101901	6.06441	1.32e-09	1.25e-08	Hr78
FBgn0000543	909.352	-0.389998	0.064312	-6.06415	1.33e-09	1.26e-08	ecd
FBgn0263617	35.6866	-2.51388	0.414653	-6.06262	1.34e-09	1.27e-08	lncRNA:CR43626
FBgn0051122	1134.68	-0.928324	0.15315	-6.06152	1.35e-09	1.27e-08	CG31122
FBgn0027579	1769.49	0.468531	0.0773049	6.06082	1.35e-09	1.28e-08	mino
FBgn0001085	1552.17	-1.11671	0.184367	-6.05696	1.39e-09	1.31e-08	fz
FBgn0027093	2515.9	0.64028	0.10575	6.05469	1.41e-09	1.33e-08	ArgRS
FBgn0250869	2911.1	-0.868365	0.143455	-6.05322	1.42e-09	1.34e-08	CG42240
FBgn0029176	58989.3	0.637756	0.105374	6.0523	1.43e-09	1.34e-08	eEF1gamma
FBgn0003041	3420.24	-0.44993	0.0743494	-6.05157	1.43e-09	1.35e-08	pbl
FBgn0033582	18.1848	4.9353	0.816038	6.04788	1.47e-09	1.38e-08	CG9084
FBgn0052448	178.244	1.20226	0.198845	6.04624	1.48e-09	1.39e-08	CG32448
FBgn0032796	1238.86	-0.999585	0.165399	-6.04347	1.51e-09	1.41e-08	cyst
FBgn0004381	974.962	-1.06333	0.176089	-6.03861	1.55e-09	1.46e-08	Klp68D
FBgn0035490	351.586	2.40549	0.398359	6.0385	1.56e-09	1.46e-08	CG1136
FBgn0039350	3442.56	-1.11901	0.185318	-6.03835	1.56e-09	1.46e-08	jigr1
FBgn0046214	25834.3	0.531619	0.0881934	6.02788	1.66e-09	1.55e-08	vig2
FBgn0263219	792.897	4.09979	0.680138	6.02787	1.66e-09	1.55e-08	Dscam4
FBgn0032015	1667.31	0.641042	0.106389	6.02548	1.69e-09	1.57e-08	Ostgamma
FBgn0033033	146.341	1.8328	0.304268	6.02362	1.71e-09	1.59e-08	scaf
FBgn0032030	507.048	-0.751383	0.124754	-6.02293	1.71e-09	1.6e-08	Wdr82
FBgn0027601	1372.78	-0.928442	0.154239	-6.0195	1.75e-09	1.63e-08	pdgy
FBgn0011739	1936.56	-0.989678	0.164413	-6.01948	1.75e-09	1.63e-08	wts
FBgn0262716	3120.38	0.451264	0.0749733	6.019	1.76e-09	1.63e-08	Arp3
FBgn0037130	264.151	1.6534	0.274755	6.01774	1.77e-09	1.64e-08	Syn1
FBgn0034814	964.954	0.898386	0.149329	6.01616	1.79e-09	1.66e-08	CG9890
FBgn0265174	982.53	-0.647565	0.107662	-6.0148	1.8e-09	1.67e-08	PIG-V
FBgn0037205	740.695	-0.517159	0.0860616	-6.00917	1.86e-09	1.73e-08	BoYb
FBgn0024804	2473.48	0.598683	0.09968	6.00604	1.9e-09	1.76e-08	Dbp80
FBgn0264707	1074.53	-0.70957	0.118215	-6.00239	1.94e-09	1.8e-08	RhoGEF3
FBgn0026263	733.783	-1.27226	0.211969	-6.00213	1.95e-09	1.8e-08	bip1
FBgn0033448	231.833	-1.61258	0.268709	-6.00123	1.96e-09	1.81e-08	hebe
FBgn0031745	483.567	1.4292	0.238471	5.99316	2.06e-09	1.9e-08	rau
FBgn0051720	35.2054	1.81919	0.303598	5.99209	2.07e-09	1.91e-08	mthl15
FBgn0262717	105.001	3.07294	0.513051	5.98954	2.1e-09	1.94e-08	Skeletor
FBgn0028886	184.792	-1.75542	0.293134	-5.98845	2.12e-09	1.95e-08	CG15279
FBgn0039043	91.9943	-2.63423	0.440091	-5.98564	2.16e-09	1.98e-08	CG17121
FBgn0052354	177.082	2.24784	0.375657	5.98376	2.18e-09	2e-08	CG32354
FBgn0033491	319.858	-0.956338	0.159943	-5.97922	2.24e-09	2.06e-08	CG18011
FBgn0020909	1201.76	0.706157	0.118128	5.97791	2.26e-09	2.07e-08	Rtc1
FBgn0000139	1043.26	-0.502723	0.0841041	-5.97739	2.27e-09	2.08e-08	ash2
FBgn0259707	70.297	1.95232	0.32662	5.97733	2.27e-09	2.08e-08	CG42361
FBgn0265767	1667.3	0.548618	0.0917893	5.97693	2.27e-09	2.08e-08	zyd
FBgn0000449	68.046	1.87938	0.314486	5.97605	2.29e-09	2.09e-08	dib
FBgn0051457	436.747	-1.63814	0.274151	-5.97533	2.3e-09	2.1e-08	CG31457
FBgn0086694	2803	-0.642682	0.107691	-5.96781	2.4e-09	2.19e-08	Bre1
FBgn0032224	1582.29	0.835746	0.140136	5.96382	2.46e-09	2.25e-08	Sps2
FBgn0029685	1824.65	-0.795927	0.133469	-5.96338	2.47e-09	2.25e-08	CG2938
FBgn0051658	171.607	-2.17609	0.365227	-5.95818	2.55e-09	2.32e-08	Nnf1b
FBgn0031662	1176.7	0.613652	0.103008	5.95734	2.56e-09	2.33e-08	CG3792
FBgn0002579	33734.5	1.04615	0.175695	5.95436	2.61e-09	2.37e-08	RpL36
FBgn0028697	49036.5	0.95457	0.16032	5.95415	2.61e-09	2.37e-08	RpL15
FBgn0024984	765.186	-1.04916	0.176366	-5.94877	2.7e-09	2.45e-08	CG3457
FBgn0050169	869.8	-1.14487	0.192548	-5.94591	2.75e-09	2.49e-08	Brca2
FBgn0013753	522.815	-1.70415	0.28661	-5.94589	2.75e-09	2.49e-08	Bgb
FBgn0039183	2566.72	0.643079	0.108189	5.94404	2.78e-09	2.52e-08	Dis3
FBgn0034674	1001.64	-0.548731	0.0923446	-5.94221	2.81e-09	2.54e-08	CG9304
FBgn0032518	34666.9	1.03043	0.173416	5.94194	2.82e-09	2.54e-08	RpL24
FBgn0243513	155.811	-1.60412	0.270042	-5.94028	2.85e-09	2.57e-08	cnir
FBgn0034187	1525.54	-1.37278	0.231161	-5.93863	2.87e-09	2.59e-08	CG6967
FBgn0052103	2258.33	-0.727085	0.122484	-5.93618	2.92e-09	2.63e-08	SCaMC
FBgn0004876	1836.02	-1.1678	0.19685	-5.93243	2.98e-09	2.69e-08	cdi
FBgn0028540	498.215	1.14365	0.192788	5.93217	2.99e-09	2.69e-08	CG9008
FBgn0031474	928.969	-0.85325	0.143863	-5.93099	3.01e-09	2.71e-08	CG2991
FBgn0287585	2308.77	0.37126	0.0626194	5.92884	3.05e-09	2.74e-08	l(3)77CDf
FBgn0032646	2386.19	0.571149	0.0963663	5.92685	3.09e-09	2.77e-08	mEFTs
FBgn0265297	88005.4	0.887877	0.150003	5.91906	3.24e-09	2.9e-08	pAbp
FBgn0263600	1218.31	-1.23829	0.209272	-5.91712	3.28e-09	2.93e-08	DNApol-delta
FBgn0025186	1162.53	-1.10814	0.187305	-5.91623	3.29e-09	2.95e-08	ari-2
FBgn0263772	88.5848	-2.10388	0.355636	-5.91583	3.3e-09	2.95e-08	CG43689
FBgn0032010	69.9059	-4.01052	0.678117	-5.9142	3.33e-09	2.98e-08	CG8086
FBgn0039828	2761.72	0.804442	0.136047	5.91299	3.36e-09	3e-08	CG1542
FBgn0283472	4192.36	0.745057	0.126018	5.9123	3.37e-09	3.01e-08	S6k
FBgn0027794	1634.86	1.43122	0.24212	5.91121	3.4e-09	3.03e-08	Lrpprc2
FBgn0036994	901.001	-1.60515	0.271651	-5.90886	3.44e-09	3.07e-08	CG5199
FBgn0036342	743.612	0.99961	0.169193	5.9081	3.46e-09	3.08e-08	CG11279
FBgn0027291	6965.94	0.558943	0.0946169	5.90744	3.47e-09	3.09e-08	Idh3a
FBgn0003742	1144.22	0.519507	0.0879485	5.90694	3.49e-09	3.1e-08	tra2
FBgn0033994	344.791	-1.24387	0.210588	-5.90665	3.49e-09	3.1e-08	CG7544
FBgn0036258	9639.04	0.693548	0.117443	5.90541	3.52e-09	3.12e-08	eIF3l
FBgn0032907	338.651	-1.4894	0.252363	-5.90183	3.59e-09	3.19e-08	CG9272
FBgn0011672	2227.49	-0.526573	0.0892325	-5.90113	3.61e-09	3.2e-08	Mvl
FBgn0037520	17.2866	-4.41445	0.748384	-5.89865	3.66e-09	3.24e-08	CG18268
FBgn0037679	507	-0.630803	0.106968	-5.89711	3.7e-09	3.27e-08	Aduk
FBgn0004811	992.93	-1.36681	0.231963	-5.89237	3.81e-09	3.36e-08	fs(2)ltoPP43
FBgn0029874	417.182	-0.76679	0.130137	-5.89217	3.81e-09	3.36e-08	CG3342
FBgn0041630	888.13	0.640001	0.108658	5.89006	3.86e-09	3.4e-08	Hexo1
FBgn0025777	1985.41	-0.68605	0.116512	-5.88821	3.9e-09	3.44e-08	homer
FBgn0029002	1181.2	0.964127	0.163815	5.88546	3.97e-09	3.5e-08	miple2
FBgn0004841	31.3704	5.53922	0.941302	5.88464	3.99e-09	3.51e-08	TkR86C
FBgn0029996	7205.71	-0.706375	0.120042	-5.88442	3.99e-09	3.51e-08	UbcE2H
FBgn0037816	337.683	1.32034	0.224476	5.88189	4.06e-09	3.56e-08	CG6345
FBgn0039290	24.7345	2.50371	0.425761	5.88055	4.09e-09	3.59e-08	CG13654
FBgn0263456	23.7234	2.76513	0.470364	5.8787	4.13e-09	3.63e-08	nwk
FBgn0031814	868.221	-0.826897	0.140848	-5.87086	4.34e-09	3.8e-08	retm
FBgn0263507	77.7551	-1.32125	0.225128	-5.86888	4.39e-09	3.84e-08	lncRNA:CR43496
FBgn0285917	3887.53	-1.06439	0.181444	-5.86623	4.46e-09	3.9e-08	sbb
FBgn0005624	659.618	-1.03072	0.175775	-5.86386	4.52e-09	3.95e-08	Psc
FBgn0027500	3370.9	-1.29278	0.220591	-5.86056	4.61e-09	4.03e-08	spd-2
FBgn0023097	2179.77	-1.06802	0.182352	-5.8569	4.72e-09	4.11e-08	bon
FBgn0011742	5440.29	0.299095	0.0510674	5.85687	4.72e-09	4.11e-08	Arp2
FBgn0030242	903.376	-1.53332	0.261836	-5.85603	4.74e-09	4.13e-08	sofe
FBgn0037301	1320.59	0.443771	0.0757838	5.85574	4.75e-09	4.14e-08	Mms19
FBgn0029822	1523.39	-0.943351	0.161142	-5.85415	4.79e-09	4.17e-08	CG12236
FBgn0052100	393.772	-1.03897	0.177565	-5.85123	4.88e-09	4.24e-08	CG32100
FBgn0037556	737.536	-0.995743	0.170183	-5.85102	4.89e-09	4.24e-08	CG9636
FBgn0032876	2550.09	-1.27041	0.217234	-5.84813	4.97e-09	4.32e-08	Cen
FBgn0036763	741.214	-0.840029	0.143669	-5.84696	5.01e-09	4.34e-08	TrpRS-m
FBgn0038545	343.189	-1.21484	0.207788	-5.84652	5.02e-09	4.35e-08	pasi1
FBgn0039241	4394.76	1.02748	0.175773	5.84546	5.05e-09	4.37e-08	CG11089
FBgn0020762	1152.85	2.19332	0.375302	5.84415	5.09e-09	4.41e-08	Atet
FBgn0031360	1350.94	0.598044	0.102347	5.8433	5.12e-09	4.42e-08	CG31937
FBgn0031940	19.6783	3.15887	0.541208	5.8367	5.32e-09	4.6e-08	CG7214
FBgn0002707	717.98	-0.703139	0.120542	-5.83312	5.44e-09	4.7e-08	mei-9
FBgn0030467	242.634	-1.23441	0.211702	-5.83089	5.51e-09	4.76e-08	CG1764
FBgn0033900	449.355	0.743379	0.127495	5.83064	5.52e-09	4.76e-08	CysRS-m
FBgn0030122	1153.72	0.610698	0.104743	5.83046	5.53e-09	4.76e-08	Aladin
FBgn0039232	2414.64	1.40294	0.240658	5.8296	5.56e-09	4.78e-08	sosie
FBgn0004856	2359.89	-0.391767	0.06722	-5.82813	5.61e-09	4.82e-08	Bx42
FBgn0039740	594.825	-0.848618	0.145689	-5.82487	5.72e-09	4.91e-08	ZIPIC
FBgn0039226	180.542	1.49334	0.256434	5.82346	5.76e-09	4.95e-08	Ude
FBgn0038206	654.548	-0.886691	0.152368	-5.81939	5.91e-09	5.07e-08	twf
FBgn0015521	19395.3	1.14373	0.196603	5.81747	5.97e-09	5.12e-08	RpS21
FBgn0262619	1516.77	-0.73983	0.127323	-5.81067	6.22e-09	5.33e-08	DNAlig1
FBgn0029588	189.363	1.19779	0.206175	5.80955	6.26e-09	5.36e-08	CR14798
FBgn0032251	300.609	-1.55163	0.267095	-5.80929	6.27e-09	5.37e-08	Nse4
FBgn0036211	2340.1	0.549688	0.0946333	5.80862	6.3e-09	5.38e-08	CG5946
FBgn0025634	511.097	-0.844525	0.145477	-5.8052	6.43e-09	5.49e-08	CG13367
FBgn0260874	172.464	-1.29336	0.222836	-5.80408	6.47e-09	5.52e-08	Ir76a
FBgn0005616	210.489	1.08242	0.186526	5.80306	6.51e-09	5.55e-08	msl-2
FBgn0019949	727.689	0.714887	0.12322	5.80169	6.56e-09	5.59e-08	Cdk9
FBgn0262740	1584.11	-0.651483	0.112312	-5.80067	6.6e-09	5.62e-08	Evi5
FBgn0033915	1772.09	-0.815333	0.140571	-5.80016	6.63e-09	5.63e-08	CG8485
FBgn0086082	19.7165	3.54535	0.611254	5.80013	6.63e-09	5.63e-08	snoRNA:Or-CD11
FBgn0038472	387.204	-1.25497	0.216414	-5.79895	6.67e-09	5.67e-08	CG3995
FBgn0011703	4118.02	-1.34577	0.232165	-5.79659	6.77e-09	5.74e-08	RnrL
FBgn0034065	750.494	1.09507	0.18902	5.79339	6.9e-09	5.85e-08	Rrp42
FBgn0035027	760.705	-0.525386	0.0906945	-5.79292	6.92e-09	5.86e-08	CG3511
FBgn0001612	1227.95	-0.782293	0.135124	-5.78943	7.06e-09	5.98e-08	Grip91
FBgn0031851	2037.37	0.753956	0.1303	5.78632	7.19e-09	6.08e-08	Aatf
FBgn0033549	227.598	-2.40339	0.415375	-5.78608	7.2e-09	6.09e-08	mms4
FBgn0031598	592.897	-0.630413	0.108973	-5.78501	7.25e-09	6.12e-08	Vps53
FBgn0053526	3742.17	0.604351	0.104522	5.78206	7.38e-09	6.23e-08	PNUTS
FBgn0265487	695.893	1.39293	0.241016	5.7794	7.5e-09	6.32e-08	mbl
FBgn0040392	72.9129	2.70231	0.467661	5.77835	7.54e-09	6.35e-08	CG14050
FBgn0287454	888.929	-1.18859	0.205776	-5.77612	7.64e-09	6.43e-08	Pa1
FBgn0030350	1023.57	0.885607	0.153325	5.77601	7.65e-09	6.43e-08	SelG
FBgn0000299	14210.9	2.27721	0.394915	5.76633	8.1e-09	6.81e-08	Col4a1
FBgn0039773	502.55	-0.793577	0.137641	-5.76557	8.14e-09	6.83e-08	CG2224
FBgn0037554	656.475	-0.979817	0.169953	-5.76524	8.15e-09	6.84e-08	DNApol-iota
FBgn0033871	326.058	-1.18463	0.20548	-5.76521	8.16e-09	6.84e-08	CG13339
FBgn0033258	391.782	-1.64699	0.285782	-5.7631	8.26e-09	6.92e-08	CG8712
FBgn0041252	219.642	-10.6325	1.84652	-5.7581	8.51e-09	7.12e-08	Femcoat
FBgn0032026	12089.5	0.352397	0.0612061	5.75755	8.53e-09	7.14e-08	CG7627
FBgn0086067	25.9051	2.85557	0.496162	5.75531	8.65e-09	7.23e-08	snoRNA:Me28S-A771
FBgn0266720	1098.6	-0.655583	0.11392	-5.75477	8.68e-09	7.25e-08	Snap24
FBgn0037555	2235.32	-1.02677	0.178445	-5.75399	8.72e-09	7.28e-08	Ada2b
FBgn0033196	1020.33	0.662753	0.115195	5.75333	8.75e-09	7.3e-08	CG1358
FBgn0030864	1487.64	-1.36898	0.237989	-5.75229	8.8e-09	7.34e-08	CG8173
FBgn0086711	928.093	-1.44149	0.250722	-5.74934	8.96e-09	7.46e-08	mol
FBgn0027868	2332.47	0.358771	0.0624533	5.74462	9.21e-09	7.67e-08	Nup107
FBgn0039017	278.967	-1.48098	0.257916	-5.74211	9.35e-09	7.78e-08	CG6985
FBgn0028518	32.3678	3.06315	0.533472	5.7419	9.36e-09	7.78e-08	CG18480
FBgn0034763	1277.54	-1.08652	0.189248	-5.74125	9.4e-09	7.8e-08	RYBP
FBgn0039300	23032.1	0.998277	0.173879	5.74123	9.4e-09	7.8e-08	RpS27
FBgn0031114	815.334	-0.634643	0.110568	-5.73984	9.48e-09	7.86e-08	cactin
FBgn0013954	9087.45	0.446637	0.0778193	5.73941	9.5e-09	7.87e-08	Fkbp12
FBgn0086704	78.3776	-1.44208	0.251324	-5.73795	9.58e-09	7.93e-08	stops
FBgn0032482	2217.46	-0.561611	0.0978826	-5.7376	9.6e-09	7.94e-08	Pect
FBgn0000996	2798.49	-1.35151	0.235762	-5.73255	9.89e-09	8.18e-08	dup
FBgn0034315	1164.51	-0.66975	0.116878	-5.73032	1e-08	8.28e-08	CG5721
FBgn0030672	14714.6	0.848295	0.148087	5.72836	1.01e-08	8.37e-08	CG9281
FBgn0039631	410.671	-1.44094	0.251549	-5.72824	1.01e-08	8.37e-08	Sirt7
FBgn0052642	347.681	-9.59376	1.67498	-5.72768	1.02e-08	8.39e-08	CG32642
FBgn0037142	762.443	-0.951979	0.166212	-5.72751	1.02e-08	8.39e-08	CG14562
FBgn0263974	1543.43	1.4268	0.249197	5.72559	1.03e-08	8.48e-08	qin
FBgn0002552	1022.41	-1.12776	0.197009	-5.72438	1.04e-08	8.54e-08	lin
FBgn0025815	3109.94	-0.663321	0.115879	-5.72427	1.04e-08	8.54e-08	Mcm6
FBgn0265101	992.242	-1.1037	0.192817	-5.72407	1.04e-08	8.54e-08	Sgt1
FBgn0010217	32261.5	0.501465	0.0876155	5.72347	1.04e-08	8.56e-08	ATPsynbeta
FBgn0050021	1561.97	1.63269	0.285308	5.72256	1.05e-08	8.6e-08	metro
FBgn0025592	912.589	0.697053	0.121815	5.72222	1.05e-08	8.61e-08	Gk1
FBgn0034726	386.889	-1.38658	0.242462	-5.71875	1.07e-08	8.79e-08	Mes4
FBgn0262166	495.238	-0.896628	0.156804	-5.71815	1.08e-08	8.81e-08	calypso
FBgn0035639	1462.2	0.412838	0.0722109	5.71712	1.08e-08	8.86e-08	kri
FBgn0034447	1746.25	-1.22957	0.215324	-5.71031	1.13e-08	9.21e-08	CG7744
FBgn0031597	386.8	-0.856284	0.150029	-5.70746	1.15e-08	9.36e-08	CG17612
FBgn0030883	283.79	-1.56954	0.275023	-5.70695	1.15e-08	9.38e-08	CG7772
FBgn0026144	2201.56	-0.70331	0.123271	-5.70539	1.16e-08	9.46e-08	CBP
FBgn0000147	928.15	-1.17065	0.205392	-5.69957	1.2e-08	9.78e-08	aurA
FBgn0022724	474.033	-1.43222	0.251336	-5.69842	1.21e-08	9.84e-08	Taf8
FBgn0259978	3534.45	-0.567983	0.0996762	-5.69828	1.21e-08	9.84e-08	vlc
FBgn0031769	3249.32	-1.16386	0.204271	-5.69766	1.21e-08	9.87e-08	CG9135
FBgn0028530	539.693	0.687218	0.12064	5.69644	1.22e-08	9.93e-08	mTTF
FBgn0014861	3112.58	-0.729538	0.128145	-5.69305	1.25e-08	1.01e-07	Mcm2
FBgn0037956	615.197	1.71155	0.300675	5.69236	1.25e-08	1.02e-07	CG6959
FBgn0030361	147.085	-1.27956	0.224801	-5.69195	1.26e-08	1.02e-07	CG1492
FBgn0050001	175.92	-1.01698	0.17871	-5.69068	1.27e-08	1.02e-07	CG30001
FBgn0041171	5336.19	-1.05639	0.185679	-5.6893	1.28e-08	1.03e-07	ago
FBgn0032729	601.259	0.644446	0.113283	5.6888	1.28e-08	1.03e-07	L2HGDH
FBgn0086600	16.7331	3.61743	0.636054	5.6873	1.29e-08	1.04e-07	snoRNA:Psi18S-1347c
FBgn0033357	1835.04	1.22436	0.215338	5.68577	1.3e-08	1.05e-07	Tom7
FBgn0036967	1570.69	-0.711151	0.125104	-5.68447	1.31e-08	1.06e-07	SCCRO4
FBgn0004795	3272.95	-1.23961	0.218082	-5.68416	1.31e-08	1.06e-07	retn
FBgn0032955	2277.17	-0.723357	0.127259	-5.68413	1.31e-08	1.06e-07	CG2201
FBgn0002878	584.273	-1.02318	0.180024	-5.68359	1.32e-08	1.06e-07	mus101
FBgn0034433	749.493	-0.831671	0.146365	-5.68216	1.33e-08	1.07e-07	EndoB
FBgn0263930	1444.79	1.47224	0.259125	5.6816	1.33e-08	1.07e-07	dally
FBgn0029506	10965.5	0.992271	0.174666	5.68095	1.34e-08	1.08e-07	Tsp42Ee
FBgn0003218	1607.37	-0.689164	0.121363	-5.67853	1.36e-08	1.09e-07	rdgB
FBgn0261261	796.647	-1.34195	0.236392	-5.6768	1.37e-08	1.1e-07	plx
FBgn0032213	198.644	-1.56554	0.275797	-5.67641	1.38e-08	1.1e-07	CG5390
FBgn0263316	605.389	2.08714	0.367763	5.67525	1.38e-08	1.11e-07	Mrp4
FBgn0052017	79.8079	-1.19008	0.209791	-5.67268	1.41e-08	1.12e-07	CG32017
FBgn0003366	1312.04	2.10107	0.370388	5.67262	1.41e-08	1.12e-07	sev
FBgn0038286	2722.35	-0.645764	0.113861	-5.67153	1.42e-08	1.13e-07	CG6966
FBgn0036212	96.4874	1.24373	0.219324	5.67074	1.42e-08	1.14e-07	CG11597
FBgn0038467	2557.04	0.490471	0.0865176	5.66904	1.44e-08	1.15e-07	AdSL
FBgn0037305	1252	0.854645	0.150918	5.66298	1.49e-08	1.19e-07	CG12173
FBgn0005355	885.691	-0.563264	0.0995083	-5.66047	1.51e-08	1.2e-07	Su(fu)
FBgn0267977	510.178	-1.06751	0.188614	-5.65975	1.52e-08	1.21e-07	mh
FBgn0261800	6400.94	1.83011	0.323724	5.65331	1.57e-08	1.25e-07	LanB1
FBgn0036991	669.84	-1.25529	0.2222	-5.64936	1.61e-08	1.28e-07	CtIP
FBgn0040068	1633.58	0.729295	0.129145	5.64712	1.63e-08	1.3e-07	Vav
FBgn0033918	2431	0.339379	0.0600997	5.64693	1.63e-08	1.3e-07	CG8531
FBgn0000588	887.184	-1.28651	0.227865	-5.64592	1.64e-08	1.3e-07	esc
FBgn0037877	612.725	-0.65271	0.115618	-5.64542	1.65e-08	1.31e-07	CG6689
FBgn0011802	1182.95	-0.893682	0.158304	-5.64534	1.65e-08	1.31e-07	Gem3
FBgn0038922	3535.15	0.350455	0.0621136	5.64217	1.68e-08	1.33e-07	Idh3b
FBgn0005642	1731.17	-0.782029	0.138618	-5.6416	1.68e-08	1.33e-07	wdn
FBgn0033373	774.174	0.67293	0.119284	5.64142	1.69e-08	1.33e-07	CG8080
FBgn0031077	946.392	1.35208	0.239673	5.64135	1.69e-08	1.33e-07	THADA
FBgn0029711	1012.31	-0.510062	0.0904245	-5.64076	1.69e-08	1.34e-07	Usf
FBgn0265161	14.7402	3.78902	0.671761	5.64043	1.7e-08	1.34e-07	lncRNA:CR44230
FBgn0036893	329.768	-1.29638	0.229936	-5.63799	1.72e-08	1.36e-07	PIG-F
FBgn0052602	63.1894	-8.19102	1.45308	-5.63701	1.73e-08	1.36e-07	Muc12Ea
FBgn0037716	1096.44	-1.10186	0.195704	-5.63027	1.8e-08	1.42e-07	Son
FBgn0267429	17.2029	3.55062	0.630903	5.62783	1.82e-08	1.44e-07	lovit
FBgn0035475	293.019	-1.53727	0.273161	-5.62772	1.83e-08	1.44e-07	CG10866
FBgn0033784	867.347	-0.735559	0.13074	-5.62611	1.84e-08	1.45e-07	SCCRO3
FBgn0017558	1487.56	-0.729619	0.129709	-5.62503	1.85e-08	1.46e-07	Pdk
FBgn0040007	21220.6	1.06405	0.189174	5.62471	1.86e-08	1.46e-07	RpL38
FBgn0034657	1035.84	-0.911755	0.162149	-5.62296	1.88e-08	1.47e-07	LBR
FBgn0036191	2092.65	1.2675	0.225436	5.62245	1.88e-08	1.47e-07	Sugb
FBgn0035753	27242.7	0.905603	0.161074	5.62228	1.88e-08	1.48e-07	RpL18
FBgn0066084	51969.5	1.30528	0.232176	5.62194	1.89e-08	1.48e-07	RpL41
FBgn0038271	8290.18	0.414643	0.0737745	5.62042	1.9e-08	1.49e-07	UQCR-C1
FBgn0035026	1239.62	-0.748244	0.133181	-5.61826	1.93e-08	1.51e-07	Fcp1
FBgn0034321	85.3102	1.21039	0.215452	5.61791	1.93e-08	1.51e-07	CG14502
FBgn0035989	735.306	-0.829094	0.147619	-5.61645	1.95e-08	1.52e-07	Tat
FBgn0004587	9036.63	0.7326	0.130457	5.61564	1.96e-08	1.53e-07	B52
FBgn0022361	949.836	0.51276	0.0913466	5.61334	1.98e-08	1.55e-07	Pur-alpha
FBgn0050108	148.045	0.930799	0.165821	5.61329	1.99e-08	1.55e-07	CG30108
FBgn0039335	617.077	0.509763	0.0908616	5.61033	2.02e-08	1.57e-07	Vps33B
FBgn0031664	812.166	-0.510602	0.0910153	-5.61007	2.02e-08	1.57e-07	CG8892
FBgn0010300	4407.37	-1.00092	0.178483	-5.60796	2.05e-08	1.59e-07	brat
FBgn0028988	133.842	1.67489	0.298842	5.60459	2.09e-08	1.62e-07	Spn42Dd
FBgn0051224	2432.99	-1.15646	0.20638	-5.60353	2.1e-08	1.63e-07	CG31224
FBgn0083001	16.3664	2.86163	0.510871	5.60148	2.13e-08	1.65e-07	snoRNA:Psi28S-1192a
FBgn0010591	1969.16	0.307307	0.0548723	5.60041	2.14e-08	1.66e-07	Sply
FBgn0051467	83.5679	1.17993	0.21072	5.59952	2.15e-08	1.66e-07	CG31467
FBgn0036815	1360.15	-1.64255	0.293354	-5.59922	2.15e-08	1.67e-07	HipHop
FBgn0034914	3608.86	0.315177	0.056314	5.59678	2.18e-08	1.69e-07	CG5554
FBgn0287825	6863.4	0.779619	0.139356	5.59443	2.21e-08	1.71e-07	NA
FBgn0053126	274.924	-1.96329	0.351111	-5.59165	2.25e-08	1.74e-07	NLaz
FBgn0035039	1009	0.596445	0.106695	5.59016	2.27e-08	1.75e-07	Adck1
FBgn0036821	491.687	1.78691	0.319669	5.58988	2.27e-08	1.75e-07	CG3961
FBgn0051115	62.2698	2.53237	0.453095	5.58905	2.28e-08	1.76e-07	CG31115
FBgn0267033	2492.98	1.64634	0.294647	5.58751	2.3e-08	1.77e-07	mamo
FBgn0015245	22532.4	0.646515	0.115761	5.58494	2.34e-08	1.8e-07	Hsp60A
FBgn0034142	449.853	1.5243	0.273093	5.58164	2.38e-08	1.83e-07	CG8306
FBgn0019686	6829.92	-0.745055	0.133541	-5.57923	2.42e-08	1.86e-07	lok
FBgn0030300	201.429	1.48934	0.266995	5.57815	2.43e-08	1.87e-07	Sk1
FBgn0031148	5460.98	0.757999	0.135896	5.57778	2.44e-08	1.87e-07	Cbs
FBgn0260660	827.106	1.6507	0.296046	5.57581	2.46e-08	1.89e-07	Mp
FBgn0031947	1934.86	-0.867928	0.15566	-5.5758	2.46e-08	1.89e-07	CG7154
FBgn0037376	1220.95	-1.32785	0.238205	-5.57441	2.48e-08	1.9e-07	Hat1
FBgn0039227	3168.56	-0.897957	0.161089	-5.5743	2.49e-08	1.9e-07	polybromo
FBgn0261986	1098.36	-1.13516	0.203719	-5.57222	2.52e-08	1.92e-07	RASSF8
FBgn0035405	873.639	-1.1131	0.199792	-5.57129	2.53e-08	1.93e-07	CG15812
FBgn0264385	91.2277	-2.3813	0.427551	-5.56962	2.55e-08	1.95e-07	lncRNA:CR43837
FBgn0036926	148.913	1.10182	0.197844	5.56913	2.56e-08	1.95e-07	CG7646
FBgn0086895	1392.82	-0.784248	0.140854	-5.5678	2.58e-08	1.97e-07	pea
FBgn0037688	587.56	-0.730834	0.131332	-5.5648	2.62e-08	2e-07	CG9356
FBgn0033548	587.244	1.23421	0.221805	5.56437	2.63e-08	2e-07	CG7637
FBgn0002609	355.278	2.11535	0.380374	5.56123	2.68e-08	2.04e-07	E(spl)m3-HLH
FBgn0033752	577.987	-0.697587	0.125556	-5.55599	2.76e-08	2.1e-07	CG8569
FBgn0051040	419.013	-0.541959	0.0975507	-5.55566	2.77e-08	2.1e-07	Cog7
FBgn0263659	73.3474	1.60683	0.289466	5.55099	2.84e-08	2.16e-07	lncRNA:CR43650
FBgn0266649	10.2122	-4.08798	0.736475	-5.55074	2.84e-08	2.16e-07	lncRNA:CR45156
FBgn0015929	3226.15	-0.853362	0.153758	-5.55002	2.86e-08	2.16e-07	dpa
FBgn0031183	1101.31	0.589429	0.106402	5.53966	3.03e-08	2.29e-07	CG14621
FBgn0052644	87.2423	-10.0495	1.81448	-5.53849	3.05e-08	2.31e-07	Mur11Da
FBgn0033451	965.5	0.841213	0.151895	5.53812	3.06e-08	2.31e-07	Marc
FBgn0030051	45.5981	3.43779	0.621075	5.53522	3.11e-08	2.35e-07	spirit
FBgn0036505	1155.35	-0.911002	0.164589	-5.535	3.11e-08	2.35e-07	CG7945
FBgn0035159	112.194	-1.60628	0.290207	-5.53494	3.11e-08	2.35e-07	CG13896
FBgn0015271	420.014	-1.27504	0.230399	-5.53405	3.13e-08	2.36e-07	Orc5
FBgn0036990	1194.91	0.890082	0.160866	5.53306	3.15e-08	2.37e-07	mRpL15
FBgn0035488	1221.66	-0.830866	0.150174	-5.53268	3.15e-08	2.37e-07	CG11593
FBgn0010382	3312.44	-1.86176	0.336568	-5.53158	3.17e-08	2.39e-07	CycE
FBgn0025881	12.3154	3.76466	0.681011	5.52804	3.24e-08	2.44e-07	snoRNA:Me18S-A1576
FBgn0266279	12.944	3.7824	0.684361	5.52691	3.26e-08	2.45e-07	lncRNA:CR44964
FBgn0031997	347.347	-1.01885	0.184357	-5.52649	3.27e-08	2.45e-07	PGAP5
FBgn0037106	582.835	-0.877669	0.158858	-5.52486	3.3e-08	2.47e-07	CG11307
FBgn0036324	19.3692	-3.46579	0.627719	-5.52125	3.37e-08	2.52e-07	CG12520
FBgn0039110	1941.54	-0.975981	0.176832	-5.51927	3.4e-08	2.55e-07	RanBP3
FBgn0034921	704.218	-0.594706	0.107793	-5.51712	3.45e-08	2.58e-07	DCP1
FBgn0033160	3057.53	0.540624	0.0979976	5.51671	3.45e-08	2.59e-07	Dhx15
FBgn0036614	699.306	-0.453251	0.0822035	-5.51376	3.51e-08	2.63e-07	Golgin104
FBgn0031540	910.377	-1.17719	0.213682	-5.5091	3.61e-08	2.7e-07	Pif1
FBgn0036551	254.956	1.24275	0.225591	5.50888	3.61e-08	2.7e-07	CG17029
FBgn0259111	400.14	2.49497	0.453089	5.50658	3.66e-08	2.73e-07	Ndae1
FBgn0261274	1271.44	-0.825064	0.149838	-5.50638	3.66e-08	2.73e-07	Ero1L
FBgn0082980	47.2102	2.12429	0.385815	5.50597	3.67e-08	2.74e-07	snoRNA:Psi28S-2996
FBgn0033654	510.73	1.69565	0.308167	5.50238	3.75e-08	2.79e-07	Sobp
FBgn0033468	409.482	-0.897492	0.163111	-5.50232	3.75e-08	2.79e-07	CG1418
FBgn0030007	2439.43	0.458023	0.0832507	5.50173	3.76e-08	2.8e-07	alpha-PheRS
FBgn0037920	324.3	-1.06964	0.194423	-5.50162	3.76e-08	2.8e-07	CG14710
FBgn0035763	5919.61	0.907678	0.165087	5.49819	3.84e-08	2.85e-07	mrva
FBgn0040011	3457.01	-0.806303	0.146701	-5.49621	3.88e-08	2.88e-07	Slmap
FBgn0030121	788.415	-0.875808	0.159407	-5.49416	3.93e-08	2.91e-07	Cfp1
FBgn0262148	25.3214	2.13227	0.388114	5.49393	3.93e-08	2.91e-07	lncRNA:CR42874
FBgn0004956	66.8471	1.9856	0.361421	5.49386	3.93e-08	2.91e-07	upd1
FBgn0024732	1838.25	-0.725954	0.132164	-5.49282	3.96e-08	2.93e-07	Drep1
FBgn0039736	97.1398	1.37346	0.250161	5.4903	4.01e-08	2.97e-07	CG7912
FBgn0004435	333.5	1.17944	0.21483	5.4901	4.02e-08	2.97e-07	Galphaq
FBgn0033816	1568.21	0.309297	0.0563529	5.48858	4.05e-08	2.99e-07	CG4679
FBgn0035088	1141.76	0.58641	0.106916	5.48478	4.14e-08	3.06e-07	CG3776
FBgn0026433	1477.6	-0.767602	0.140082	-5.47966	4.26e-08	3.15e-07	Grip128
FBgn0032407	1774.11	0.885529	0.161686	5.47684	4.33e-08	3.19e-07	Pex19
FBgn0086472	39919.1	1.06811	0.195044	5.47625	4.34e-08	3.2e-07	RpS25
FBgn0029878	2638.04	1.18548	0.216494	5.4758	4.36e-08	3.21e-07	Pat1
FBgn0034968	34803.8	0.981368	0.17922	5.47578	4.36e-08	3.21e-07	RpL12
FBgn0035762	1127.34	0.634479	0.115909	5.47393	4.4e-08	3.24e-07	Rint1
FBgn0053554	3458.64	-0.855948	0.156371	-5.47384	4.4e-08	3.24e-07	Nipped-A
FBgn0025781	736.503	-0.683635	0.124905	-5.47323	4.42e-08	3.25e-07	Cdc16
FBgn0038947	3684.87	0.435718	0.0796269	5.472	4.45e-08	3.27e-07	Sar1
FBgn0260817	509.792	-0.668249	0.122176	-5.46954	4.51e-08	3.31e-07	gkt
FBgn0034650	679.042	-1.10689	0.202409	-5.46859	4.54e-08	3.33e-07	NC2alpha
FBgn0053218	20.5139	2.99096	0.547029	5.46765	4.56e-08	3.34e-07	lncRNA:CR33218
FBgn0050372	2323.25	-0.447639	0.0818714	-5.46758	4.56e-08	3.34e-07	Asap
FBgn0050020	1554.42	-0.782356	0.143146	-5.46543	4.62e-08	3.38e-07	CG30020
FBgn0031651	1086.06	0.709387	0.129811	5.46478	4.63e-08	3.39e-07	mRpL24
FBgn0030217	182.134	1.24072	0.227088	5.46362	4.67e-08	3.41e-07	CG2124
FBgn0036889	1228.2	0.990396	0.181278	5.46342	4.67e-08	3.41e-07	CG14100
FBgn0004650	7981.55	0.59767	0.109401	5.46309	4.68e-08	3.41e-07	fs(1)N
FBgn0038515	1745.58	-0.516332	0.0945498	-5.46095	4.74e-08	3.45e-07	CG5823
FBgn0016691	4986.92	0.78089	0.143021	5.45998	4.76e-08	3.47e-07	ATPsynO
FBgn0050418	440.163	1.54446	0.282923	5.45896	4.79e-08	3.49e-07	nord
FBgn0035907	777.619	-0.76455	0.140057	-5.45886	4.79e-08	3.49e-07	GstO1
FBgn0287225	2406.74	0.497048	0.0910701	5.45786	4.82e-08	3.51e-07	bor
FBgn0052296	1068.82	-1.35004	0.247443	-5.45596	4.87e-08	3.54e-07	Mrtf
FBgn0003423	3219.91	-0.374811	0.0687421	-5.45242	4.97e-08	3.61e-07	slgA
FBgn0082948	19.2295	2.86633	0.52592	5.45012	5.03e-08	3.65e-07	snoRNA:Me18S-U1356b
FBgn0039466	1775.34	-0.834418	0.153174	-5.44752	5.11e-08	3.71e-07	CG5521
FBgn0020407	484.211	-0.611537	0.112268	-5.44709	5.12e-08	3.71e-07	asun
FBgn0029174	7828.85	0.542453	0.0996128	5.44561	5.16e-08	3.74e-07	Fkbp59
FBgn0002906	1886.98	-1.23844	0.227551	-5.44245	5.26e-08	3.8e-07	Blm
FBgn0028836	1315.08	0.336657	0.0618696	5.4414	5.29e-08	3.83e-07	CSN7
FBgn0030851	968.542	0.641035	0.117868	5.4386	5.37e-08	3.88e-07	CG8326
FBgn0035083	3492.76	0.86695	0.15944	5.43746	5.4e-08	3.91e-07	Tina-1
FBgn0037815	562.287	0.956161	0.175928	5.43495	5.48e-08	3.96e-07	Rrp46
FBgn0283658	3451.94	0.464042	0.0853872	5.43457	5.49e-08	3.96e-07	muc
FBgn0030403	1425.88	0.703752	0.129517	5.43366	5.52e-08	3.98e-07	CG1824
FBgn0261285	1318.6	0.680432	0.125262	5.43208	5.57e-08	4.01e-07	Ppcs
FBgn0003941	30140.5	0.810486	0.149242	5.43069	5.61e-08	4.04e-07	RpL40
FBgn0029898	17.1743	-3.02482	0.557019	-5.43037	5.62e-08	4.05e-07	CG14439
FBgn0033740	518.519	-1.35039	0.24868	-5.43024	5.63e-08	4.05e-07	dgt5
FBgn0035812	1403.23	-0.679746	0.125184	-5.42999	5.64e-08	4.05e-07	CG7457
FBgn0038853	1311.63	-1.00863	0.185929	-5.42482	5.8e-08	4.17e-07	RhoGAP93B
FBgn0027375	1456.64	-0.559255	0.103131	-5.42276	5.87e-08	4.21e-07	RecQ5
FBgn0001986	2383.73	0.607696	0.112068	5.42258	5.87e-08	4.21e-07	Mtr4
FBgn0004186	8.45601	-4.49082	0.828319	-5.42161	5.91e-08	4.23e-07	snRNA:U1:95Cb
FBgn0015756	40875.4	0.835535	0.154112	5.4216	5.91e-08	4.23e-07	RpL9
FBgn0050446	51.4849	2.37506	0.438082	5.42151	5.91e-08	4.23e-07	Tdc2
FBgn0030136	26861	0.96576	0.178233	5.41853	6.01e-08	4.3e-07	RpS28b
FBgn0027791	851.314	0.653551	0.120622	5.41819	6.02e-08	4.31e-07	O-fut2
FBgn0030407	104.768	1.27853	0.23598	5.41796	6.03e-08	4.31e-07	Fpgs
FBgn0037654	30.1507	-2.00985	0.371028	-5.41697	6.06e-08	4.33e-07	CG11983
FBgn0039015	28.9711	2.58341	0.47706	5.41528	6.12e-08	4.37e-07	Takl2
FBgn0014269	1079.38	-0.79942	0.14767	-5.41355	6.18e-08	4.41e-07	prod
FBgn0040359	92.8303	2.11511	0.390784	5.41249	6.22e-08	4.43e-07	CG11380
FBgn0001218	14432.6	-0.635798	0.117528	-5.40976	6.31e-08	4.5e-07	Hsc70-3
FBgn0029997	1027.75	-0.505025	0.0933789	-5.40834	6.36e-08	4.53e-07	CG2258
FBgn0034184	1194.01	-0.429816	0.079504	-5.40621	6.44e-08	4.58e-07	CG9646
FBgn0023216	832.431	-0.787414	0.145651	-5.40617	6.44e-08	4.58e-07	Parg
FBgn0035194	178.343	-1.45695	0.269599	-5.40415	6.51e-08	4.63e-07	Psf1
FBgn0267320	23.8921	-3.8658	0.715412	-5.4036	6.53e-08	4.64e-07	lncRNA:CR45756
FBgn0087011	99.2521	1.63906	0.303568	5.39932	6.69e-08	4.75e-07	CG41520
FBgn0020379	529.617	-0.801644	0.148476	-5.39915	6.7e-08	4.75e-07	Rfx
FBgn0031628	254.132	1.34304	0.248766	5.39881	6.71e-08	4.75e-07	CG3294
FBgn0039756	460.032	1.94045	0.359626	5.39576	6.82e-08	4.83e-07	CG9743
FBgn0034443	529.917	1.1912	0.22086	5.39346	6.91e-08	4.89e-07	cer
FBgn0039774	60.4494	2.34897	0.435627	5.39217	6.96e-08	4.92e-07	CDase
FBgn0035237	2924.85	-0.769846	0.142778	-5.39191	6.97e-08	4.93e-07	CG13917
FBgn0001222	2560.24	-0.883203	0.163937	-5.38746	7.15e-08	5.05e-07	Hsf
FBgn0266699	42.2817	-1.7016	0.315877	-5.38692	7.17e-08	5.06e-07	asRNA:CR45189
FBgn0285947	36011.3	1.04877	0.194693	5.38679	7.17e-08	5.06e-07	RpS10b
FBgn0032303	40.5339	-7.91974	1.47057	-5.38549	7.22e-08	5.09e-07	CG6508
FBgn0010470	2037.47	0.806044	0.149697	5.38451	7.26e-08	5.12e-07	Fkbp14
FBgn0004832	408.003	-1.17181	0.21769	-5.38295	7.33e-08	5.16e-07	Xpac
FBgn0029754	72.6585	2.18438	0.405836	5.38243	7.35e-08	5.17e-07	CG15930
FBgn0002887	867.359	-0.569398	0.105835	-5.38005	7.45e-08	5.24e-07	mus201
FBgn0034312	188.384	1.4945	0.277793	5.37993	7.45e-08	5.24e-07	CG10916
FBgn0002962	3559.62	-1.10755	0.206037	-5.37548	7.64e-08	5.37e-07	nos
FBgn0035308	655.903	1.85382	0.345016	5.37314	7.74e-08	5.43e-07	CG15822
FBgn0032620	2151.59	0.918631	0.171126	5.36816	7.95e-08	5.58e-07	CG12288
FBgn0002673	1339.21	-1.91108	0.356027	-5.36779	7.97e-08	5.59e-07	twe
FBgn0030082	939.016	-0.988091	0.184091	-5.36739	7.99e-08	5.6e-07	HP1b
FBgn0028434	194.588	-0.826143	0.153994	-5.36478	8.1e-08	5.68e-07	Ercc1
FBgn0026761	2638.54	0.623558	0.116259	5.36352	8.16e-08	5.71e-07	Trap1
FBgn0015336	13.8086	4.52216	0.843387	5.3619	8.23e-08	5.76e-07	CG15865
FBgn0027552	1967.91	0.511592	0.0954296	5.36094	8.28e-08	5.79e-07	CG10863
FBgn0037529	1532.19	0.446055	0.0832099	5.3606	8.29e-08	5.79e-07	mRpS9
FBgn0030793	489.703	-0.676012	0.126162	-5.35828	8.4e-08	5.87e-07	Rai1
FBgn0030040	962.899	1.47018	0.274644	5.35302	8.65e-08	6.03e-07	CG15347
FBgn0029664	643.363	-0.692596	0.129408	-5.35203	8.7e-08	6.06e-07	CG10802
FBgn0033806	461.616	-1.00584	0.188033	-5.34925	8.83e-08	6.15e-07	FLASH
FBgn0035473	3068.05	0.333434	0.0623425	5.34841	8.87e-08	6.18e-07	mge
FBgn0010441	716.364	-0.611191	0.114282	-5.34811	8.89e-08	6.18e-07	pll
FBgn0038053	936.466	-0.765082	0.143195	-5.34296	9.14e-08	6.36e-07	CG18549
FBgn0259714	51.1053	2.00709	0.375657	5.34286	9.15e-08	6.36e-07	DIP-epsilon
FBgn0039210	988.54	-1.08626	0.203318	-5.34268	9.16e-08	6.36e-07	CG13625
FBgn0286818	9585.27	-0.532765	0.099743	-5.34138	9.22e-08	6.4e-07	Pdi
FBgn0040384	1185.69	-0.955546	0.178972	-5.33909	9.34e-08	6.48e-07	CG32795
FBgn0065055	20.9848	2.64157	0.494937	5.33719	9.44e-08	6.54e-07	snoRNA:Psi28S-2648
FBgn0011288	40.7235	1.86568	0.349656	5.33576	9.51e-08	6.59e-07	Snap25
FBgn0035462	354.838	-0.806825	0.151226	-5.33524	9.54e-08	6.61e-07	IntS10
FBgn0263933	2785.73	-0.684441	0.128367	-5.33193	9.72e-08	6.72e-07	ebi
FBgn0043806	69.8283	-3.77165	0.707828	-5.32848	9.9e-08	6.85e-07	CG32032
FBgn0035704	1121.28	0.407204	0.0764348	5.32747	9.96e-08	6.88e-07	Vps8
FBgn0260388	735.101	0.843367	0.158352	5.32591	1e-07	6.93e-07	CG42514
FBgn0038418	428.197	-1.02646	0.192729	-5.32589	1e-07	6.93e-07	pad
FBgn0022702	808.083	-1.113	0.209016	-5.32495	1.01e-07	6.97e-07	Cht2
FBgn0284421	1660.35	0.400454	0.0752483	5.32177	1.03e-07	7.08e-07	Psn
FBgn0032116	20.4365	-5.74794	1.08026	-5.32089	1.03e-07	7.11e-07	Mco1
FBgn0016762	392.358	0.775724	0.146018	5.31251	1.08e-07	7.44e-07	angel
FBgn0264790	58.2628	1.73541	0.326734	5.31138	1.09e-07	7.49e-07	asRNA:CR44020
FBgn0013678	46740.7	0.694671	0.130792	5.31127	1.09e-07	7.49e-07	CYTB
FBgn0024236	5218.59	0.670519	0.126303	5.30881	1.1e-07	7.58e-07	foi
FBgn0260789	1609.43	-1.12465	0.211902	-5.30738	1.11e-07	7.64e-07	mxc
FBgn0031774	293.782	-0.673421	0.126897	-5.30684	1.12e-07	7.66e-07	CG9147
FBgn0035868	246.589	-1.55224	0.292527	-5.30633	1.12e-07	7.67e-07	CG7194
FBgn0262001	12.5892	4.21471	0.794302	5.30618	1.12e-07	7.67e-07	CG42819
FBgn0003275	1151.14	0.825367	0.155551	5.3061	1.12e-07	7.67e-07	RpII18
FBgn0265929	9.04147	3.19599	0.602333	5.30602	1.12e-07	7.67e-07	lncRNA:CR44718
FBgn0033450	171.481	-1.4131	0.266372	-5.30501	1.13e-07	7.71e-07	Lsm11
FBgn0043070	2357.74	0.326934	0.0616321	5.3046	1.13e-07	7.72e-07	MESK2
FBgn0030680	1479.79	-0.644474	0.121495	-5.30451	1.13e-07	7.72e-07	CG8944
FBgn0031488	358.996	1.52333	0.287442	5.29962	1.16e-07	7.93e-07	Ccdc85
FBgn0064225	71582.7	0.729416	0.137665	5.29847	1.17e-07	7.97e-07	RpL5
FBgn0031265	1110.1	0.842133	0.158979	5.29712	1.18e-07	8.03e-07	CG2794
FBgn0022960	1172.12	-0.843057	0.159262	-5.29351	1.2e-07	8.18e-07	vimar
FBgn0264704	63.1949	-1.32322	0.250056	-5.29169	1.21e-07	8.26e-07	lncRNA:CR43973
FBgn0052182	17.0332	2.76469	0.522492	5.29135	1.21e-07	8.27e-07	CG32182
FBgn0041150	2901.25	-0.46056	0.0870713	-5.28946	1.23e-07	8.35e-07	hoe1
FBgn0038325	845.116	-0.498987	0.0943381	-5.28935	1.23e-07	8.35e-07	Atg4b
FBgn0037923	93.746	-1.30801	0.247321	-5.28874	1.23e-07	8.37e-07	CG6813
FBgn0086613	1399.02	-0.646402	0.122263	-5.28698	1.24e-07	8.45e-07	Ino80
FBgn0050438	61.1465	1.31385	0.248521	5.28666	1.25e-07	8.46e-07	Ugt50B3
FBgn0031660	1957.98	0.732736	0.138633	5.28543	1.25e-07	8.51e-07	mRpL28
FBgn0263832	2246.59	-0.528369	0.0999733	-5.2851	1.26e-07	8.52e-07	Rcd5
FBgn0028688	3005.95	0.313278	0.059281	5.28462	1.26e-07	8.53e-07	Rpn7
FBgn0031875	880.17	-1.21119	0.229316	-5.28176	1.28e-07	8.66e-07	CG3430
FBgn0030877	809.052	-0.592812	0.112267	-5.28036	1.29e-07	8.72e-07	Arp8
FBgn0027518	829.463	-0.670787	0.127054	-5.27955	1.3e-07	8.76e-07	Wdr24
FBgn0031428	213.522	0.889649	0.168559	5.27795	1.31e-07	8.83e-07	CG9886
FBgn0013432	862.114	0.456616	0.0865208	5.27752	1.31e-07	8.85e-07	bcn92
FBgn0259938	2552.92	1.07121	0.202982	5.27737	1.31e-07	8.85e-07	cwo
FBgn0003074	3908.08	-0.476748	0.0904055	-5.27344	1.34e-07	9.03e-07	Pgi
FBgn0051694	4149.2	0.407353	0.0772522	5.27302	1.34e-07	9.05e-07	CG31694
FBgn0032211	13.0374	-4.54723	0.862472	-5.27232	1.35e-07	9.08e-07	CG13138
FBgn0034277	4222.16	0.411038	0.0779721	5.2716	1.35e-07	9.1e-07	OstDelta
FBgn0262955	3776	-0.369178	0.070032	-5.27155	1.35e-07	9.1e-07	RpII140
FBgn0003687	797.002	-1.07932	0.204795	-5.27027	1.36e-07	9.16e-07	Tbp
FBgn0031608	456.877	-1.23373	0.234099	-5.27013	1.36e-07	9.16e-07	CG15435
FBgn0263398	1036.49	0.322023	0.0611344	5.26745	1.38e-07	9.29e-07	Uck
FBgn0031980	29446.6	0.965878	0.183442	5.26529	1.4e-07	9.4e-07	RpL36A
FBgn0037838	204.859	-1.40876	0.267668	-5.26309	1.42e-07	9.51e-07	TTLL15
FBgn0035825	972.977	0.510429	0.097035	5.26026	1.44e-07	9.65e-07	CG8111
FBgn0034808	831.602	-1.00103	0.190378	-5.25811	1.46e-07	9.75e-07	CG9896
FBgn0032516	521.305	-1.27775	0.243134	-5.25531	1.48e-07	9.9e-07	Ing5
FBgn0010356	843.331	-0.750672	0.142901	-5.25308	1.5e-07	1e-06	Taf5
FBgn0052625	225.742	-1.1126	0.211829	-5.25236	1.5e-07	1e-06	CG32625
FBgn0014380	381.141	1.21339	0.231166	5.249	1.53e-07	1.02e-06	RhoL
FBgn0022359	59.6738	-2.19575	0.418399	-5.24797	1.54e-07	1.03e-06	Sodh-2
FBgn0051637	647.65	-0.564825	0.107634	-5.24764	1.54e-07	1.03e-06	CG31637
FBgn0022986	1021.74	0.8505	0.162247	5.24202	1.59e-07	1.06e-06	qkr58E-1
FBgn0259168	2781.85	-0.783283	0.149441	-5.24143	1.59e-07	1.06e-06	mnb
FBgn0031764	856.329	0.743049	0.141793	5.24038	1.6e-07	1.07e-06	CG9107
FBgn0052814	108.905	1.27296	0.242985	5.23884	1.62e-07	1.08e-06	CG32814
FBgn0036198	456.14	-0.637964	0.121788	-5.23833	1.62e-07	1.08e-06	crim
FBgn0053469	11.5261	3.80536	0.726565	5.23747	1.63e-07	1.08e-06	CG33469
FBgn0031988	1497.65	-0.808302	0.154332	-5.23742	1.63e-07	1.08e-06	CG8668
FBgn0287720	12932	-0.949794	0.181399	-5.23594	1.64e-07	1.09e-06	NA
FBgn0036036	255.539	0.706011	0.134859	5.23516	1.65e-07	1.09e-06	CG14174
FBgn0037624	124.833	-0.990315	0.189198	-5.23427	1.66e-07	1.1e-06	CG8223
FBgn0086698	382.824	-1.0326	0.197292	-5.2339	1.66e-07	1.1e-06	frtz
FBgn0019936	27879.4	0.758576	0.144957	5.23311	1.67e-07	1.11e-06	RpS20
FBgn0259935	39.3831	3.84779	0.735354	5.23256	1.67e-07	1.11e-06	CG42458
FBgn0027570	408.484	-2.98776	0.57111	-5.2315	1.68e-07	1.11e-06	Nep2
FBgn0036714	747.403	-0.707843	0.135319	-5.2309	1.69e-07	1.12e-06	CG7692
FBgn0037519	17.3351	-3.20176	0.612162	-5.23025	1.69e-07	1.12e-06	CG3014
FBgn0028342	3968.33	0.452008	0.0864489	5.22861	1.71e-07	1.13e-06	ATPsyndelta
FBgn0267792	1001.45	-0.584523	0.111796	-5.22847	1.71e-07	1.13e-06	rgr
FBgn0011704	4651.4	-0.882658	0.168835	-5.22794	1.71e-07	1.13e-06	RnrS
FBgn0036519	452.237	-1.14552	0.219125	-5.2277	1.72e-07	1.13e-06	CG7650
FBgn0034902	1134.25	0.816447	0.156256	5.22506	1.74e-07	1.15e-06	CG5532
FBgn0033079	85.1144	-1.30367	0.249638	-5.22225	1.77e-07	1.16e-06	Fmo-2
FBgn0036684	1044.3	-0.716194	0.137148	-5.22207	1.77e-07	1.17e-06	CG3764
FBgn0039359	39106.8	0.952134	0.182435	5.21902	1.8e-07	1.18e-06	RpL27
FBgn0030170	409.866	-1.88677	0.361553	-5.21852	1.8e-07	1.19e-06	CG2990
FBgn0003559	1365.45	0.791563	0.151697	5.21805	1.81e-07	1.19e-06	su(f)
FBgn0283535	12495.6	0.457086	0.087601	5.21781	1.81e-07	1.19e-06	Vha26
FBgn0288229	2669.2	1.5364	0.294497	5.21702	1.82e-07	1.19e-06	NA
FBgn0263594	48181.5	0.583942	0.11194	5.21658	1.82e-07	1.2e-06	lost
FBgn0039128	289.187	-1.51031	0.289551	-5.21603	1.83e-07	1.2e-06	CG13599
FBgn0037071	471.391	-0.561593	0.107676	-5.21559	1.83e-07	1.2e-06	CG7632
FBgn0027525	6229.97	0.605098	0.116027	5.21516	1.84e-07	1.2e-06	LTV1
FBgn0036039	917.75	-0.631303	0.121132	-5.21171	1.87e-07	1.23e-06	Naa60
FBgn0030507	597.627	-1.86508	0.35792	-5.21089	1.88e-07	1.23e-06	CG11164
FBgn0038755	485.811	-0.915951	0.175832	-5.20925	1.9e-07	1.24e-06	Hs6st
FBgn0028497	877.175	-0.488417	0.0937706	-5.20864	1.9e-07	1.24e-06	CG3530
FBgn0036090	322.175	-0.981819	0.188541	-5.20746	1.91e-07	1.25e-06	CG8009
FBgn0039273	515.032	-0.807238	0.155063	-5.20587	1.93e-07	1.26e-06	shams
FBgn0031773	466.358	-0.525977	0.101057	-5.20477	1.94e-07	1.27e-06	Fbw5
FBgn0032105	1551.54	-1.48033	0.284464	-5.20393	1.95e-07	1.27e-06	borr
FBgn0013732	1862.26	-0.831917	0.159887	-5.20317	1.96e-07	1.28e-06	sced
FBgn0263979	2928.58	-0.509917	0.0980236	-5.20199	1.97e-07	1.28e-06	Caf1-55
FBgn0052707	618.382	-0.94412	0.181499	-5.20178	1.97e-07	1.28e-06	APC4
FBgn0035593	610.749	-0.930511	0.178914	-5.20089	1.98e-07	1.29e-06	CG4603
FBgn0030241	2703.35	-0.930893	0.179018	-5.2	1.99e-07	1.3e-06	feo
FBgn0026315	379.248	1.17424	0.225848	5.19923	2e-07	1.3e-06	Ugt35A1
FBgn0038889	836.805	-0.578921	0.111356	-5.19881	2.01e-07	1.3e-06	Fancm
FBgn0026085	213.515	-1.47183	0.283167	-5.19775	2.02e-07	1.31e-06	dgt4
FBgn0016036	27.5438	-3.49402	0.672271	-5.19734	2.02e-07	1.31e-06	mei-P22
FBgn0036850	421.419	-1.22021	0.234866	-5.19536	2.04e-07	1.32e-06	Gem2
FBgn0034590	1074.15	-0.826679	0.159148	-5.19441	2.05e-07	1.33e-06	Magi
FBgn0011674	1159.89	1.25829	0.242295	5.19321	2.07e-07	1.34e-06	insc
FBgn0051760	20.9608	3.24663	0.62538	5.19145	2.09e-07	1.35e-06	CG31760
FBgn0031886	522.592	-1.38311	0.266425	-5.19138	2.09e-07	1.35e-06	Nuf2
FBgn0032775	1217.19	0.704341	0.135686	5.19097	2.09e-07	1.35e-06	CG17544
FBgn0050187	46.4018	1.6944	0.326568	5.1885	2.12e-07	1.37e-06	CG30187
FBgn0038973	13.6421	3.08779	0.595257	5.18733	2.13e-07	1.38e-06	Pebp1
FBgn0003118	888.787	1.09344	0.210812	5.18678	2.14e-07	1.38e-06	pnt
FBgn0037709	917.31	0.548405	0.105737	5.1865	2.14e-07	1.38e-06	CG8199
FBgn0015615	2056.81	-0.621234	0.119834	-5.18414	2.17e-07	1.4e-06	SMC3
FBgn0262733	3209.17	-0.656615	0.126704	-5.18229	2.19e-07	1.41e-06	Src64B
FBgn0023550	65.1201	2.75093	0.531239	5.17832	2.24e-07	1.44e-06	FarO
FBgn0032354	509.662	-1.512	0.292017	-5.17778	2.25e-07	1.44e-06	CG4788
FBgn0038961	1739.36	0.663827	0.128292	5.17436	2.29e-07	1.47e-06	CG13850
FBgn0003189	7568.21	1.6706	0.322998	5.17216	2.31e-07	1.49e-06	r
FBgn0004838	37088.8	0.685731	0.132618	5.17073	2.33e-07	1.5e-06	Hrb27C
FBgn0028325	5989.16	0.327919	0.0634317	5.16965	2.35e-07	1.51e-06	Pdha
FBgn0031696	1116.75	-0.900404	0.174233	-5.16782	2.37e-07	1.52e-06	Bub1
FBgn0024920	1248.96	-0.683995	0.13237	-5.16728	2.38e-07	1.52e-06	Ts
FBgn0034694	703.771	-0.600613	0.11624	-5.167	2.38e-07	1.52e-06	Plekhm1
FBgn0030838	1518.12	-0.491274	0.0950886	-5.16648	2.39e-07	1.53e-06	CG5445
FBgn0031549	643.063	-0.915538	0.17721	-5.16641	2.39e-07	1.53e-06	Spindly
FBgn0052506	55.3757	-4.36431	0.844908	-5.16543	2.4e-07	1.53e-06	tbc
FBgn0023509	1402.73	-0.467546	0.0905207	-5.16508	2.4e-07	1.54e-06	mip130
FBgn0264712	1460.96	-0.854202	0.165455	-5.16274	2.43e-07	1.55e-06	CG1172
FBgn0011336	3802.27	0.862177	0.167016	5.16223	2.44e-07	1.56e-06	Stt3B
FBgn0014011	1639.65	0.862389	0.167104	5.16078	2.46e-07	1.57e-06	Rac2
FBgn0033518	43.3315	2.16488	0.419517	5.16041	2.46e-07	1.57e-06	Prx2540-2
FBgn0033015	2345.47	-0.758865	0.147062	-5.16016	2.47e-07	1.57e-06	d4
FBgn0038903	468.91	1.00012	0.193861	5.15894	2.48e-07	1.58e-06	RpI12
FBgn0030268	3947.07	-1.02148	0.198012	-5.15868	2.49e-07	1.58e-06	Klp10A
FBgn0033050	1599.57	-0.405058	0.0785387	-5.15743	2.5e-07	1.59e-06	Pngl
FBgn0002413	6462.8	-0.6828	0.132443	-5.15542	2.53e-07	1.61e-06	dco
FBgn0035542	2497.57	1.48138	0.287358	5.15516	2.53e-07	1.61e-06	DOR
FBgn0034876	2131.44	-0.335884	0.065172	-5.15381	2.55e-07	1.62e-06	wmd
FBgn0001179	1093.68	0.296702	0.0576124	5.14997	2.61e-07	1.65e-06	hay
FBgn0263241	575.393	0.431546	0.0838004	5.14968	2.61e-07	1.66e-06	Mocs1
FBgn0026257	831.895	-1.10083	0.213773	-5.14952	2.61e-07	1.66e-06	cav
FBgn0051320	413.741	0.726661	0.141132	5.14882	2.62e-07	1.66e-06	HEATR2
FBgn0032079	406.73	-0.759074	0.147431	-5.14868	2.62e-07	1.66e-06	CG31886
FBgn0034797	338.873	-1.72334	0.334794	-5.14747	2.64e-07	1.67e-06	nahoda
FBgn0043841	1552.72	-1.71595	0.333379	-5.14715	2.64e-07	1.67e-06	vir-1
FBgn0027620	3622	-1.08973	0.211789	-5.14538	2.67e-07	1.69e-06	Acf
FBgn0003292	581.94	-0.907586	0.176408	-5.14481	2.68e-07	1.69e-06	rt
FBgn0032391	238.511	-1.01484	0.19731	-5.14336	2.7e-07	1.7e-06	escl
FBgn0036732	421.549	1.46667	0.285159	5.14334	2.7e-07	1.7e-06	Oatp74D
FBgn0039881	144.038	-1.47658	0.287293	-5.13962	2.75e-07	1.74e-06	CG1971
FBgn0037617	312.097	-0.717721	0.13966	-5.13906	2.76e-07	1.74e-06	nom
FBgn0000499	1232.11	-0.666644	0.129723	-5.13898	2.76e-07	1.74e-06	dsh
FBgn0052343	566.206	-0.890724	0.173368	-5.13776	2.78e-07	1.75e-06	Atac3
FBgn0010078	40999.7	0.84203	0.163914	5.13702	2.79e-07	1.76e-06	RpL23
FBgn0267156	67.0494	1.71864	0.334574	5.1368	2.79e-07	1.76e-06	lncRNA:CR45596
FBgn0020388	904.636	-0.554158	0.107898	-5.13593	2.81e-07	1.76e-06	Gcn5
FBgn0027537	2652.64	-0.408786	0.0796547	-5.13198	2.87e-07	1.8e-06	Nup93-1
FBgn0014133	8264.98	-0.8196	0.159731	-5.13114	2.88e-07	1.81e-06	bif
FBgn0032339	981.673	0.484553	0.0944559	5.12994	2.9e-07	1.82e-06	Wdr59
FBgn0261599	29383.5	0.64015	0.124798	5.12947	2.91e-07	1.82e-06	RpS29
FBgn0037364	1214.1	-1.19291	0.232637	-5.12779	2.93e-07	1.84e-06	Rab23
FBgn0033988	5270.49	0.319899	0.0624237	5.12464	2.98e-07	1.87e-06	pcs
FBgn0030373	346.023	1.41188	0.27564	5.1222	3.02e-07	1.89e-06	moon
FBgn0038608	1323.23	-1.39922	0.273344	-5.11888	3.07e-07	1.92e-06	WRNexo
FBgn0265696	15.1186	3.28926	0.642592	5.11874	3.08e-07	1.92e-06	lncRNA:CR44503
FBgn0033354	577.685	-0.775022	0.15149	-5.11598	3.12e-07	1.95e-06	FANCI
FBgn0037109	2152.35	-0.634228	0.124011	-5.1143	3.15e-07	1.97e-06	MED1
FBgn0261872	1867.7	0.82218	0.160785	5.11352	3.16e-07	1.97e-06	scaf6
FBgn0037856	750.302	0.837581	0.163855	5.11171	3.19e-07	1.99e-06	Leash
FBgn0004403	26444.4	0.979409	0.191728	5.10832	3.25e-07	2.03e-06	RpS14a
FBgn0010411	40790.8	0.845066	0.16554	5.10489	3.31e-07	2.06e-06	RpS18
FBgn0038738	2826.13	0.306769	0.0600977	5.10451	3.32e-07	2.07e-06	CG4572
FBgn0015776	5122.86	-0.438734	0.0859647	-5.10366	3.33e-07	2.07e-06	nrv1
FBgn0041094	4930.79	-0.69288	0.13584	-5.10072	3.38e-07	2.1e-06	scyl
FBgn0030912	154.039	-0.754345	0.147908	-5.10011	3.39e-07	2.11e-06	CG6023
FBgn0035020	438.186	0.621546	0.121948	5.09683	3.45e-07	2.15e-06	CG13585
FBgn0032846	374.285	0.81988	0.161076	5.09003	3.58e-07	2.22e-06	Pyroxd1
FBgn0050491	268.394	0.803004	0.157874	5.08636	3.65e-07	2.27e-06	CG30491
FBgn0037016	1172.65	1.19761	0.235642	5.08233	3.73e-07	2.31e-06	CG13252
FBgn0005649	6895.03	-0.630464	0.124092	-5.0806	3.76e-07	2.33e-06	Rox8
FBgn0033408	23.5796	2.00133	0.393933	5.08038	3.77e-07	2.33e-06	CG8800
FBgn0028476	2634.86	-0.700141	0.13782	-5.08009	3.77e-07	2.34e-06	Usp1
FBgn0030394	7.40215	6.81558	1.34191	5.079	3.79e-07	2.35e-06	Cpr11A
FBgn0034307	611.444	0.570515	0.112347	5.07814	3.81e-07	2.36e-06	CG10914
FBgn0023180	258.24	-1.17548	0.231526	-5.07711	3.83e-07	2.37e-06	Orc6
FBgn0003942	48172.4	0.818742	0.161321	5.07522	3.87e-07	2.39e-06	RpS27A
FBgn0263929	2500.94	-0.660687	0.13019	-5.07478	3.88e-07	2.4e-06	jvl
FBgn0014411	2201.61	-0.502069	0.0989487	-5.07403	3.89e-07	2.4e-06	Vps26
FBgn0050338	70.97	1.17618	0.231871	5.07258	3.92e-07	2.42e-06	CG30338
FBgn0278604	2458.36	-0.834078	0.164468	-5.07138	3.95e-07	2.43e-06	dmt
FBgn0039641	216.977	0.960973	0.189497	5.07117	3.95e-07	2.44e-06	CG14511
FBgn0013531	239.347	-1.05217	0.207548	-5.06952	3.99e-07	2.46e-06	MED20
FBgn0012036	8081.12	0.379857	0.0749307	5.06945	3.99e-07	2.46e-06	Aldh
FBgn0286213	32062.2	0.914843	0.18052	5.06782	4.02e-07	2.48e-06	RpS12
FBgn0029935	604.701	-0.98114	0.193664	-5.06621	4.06e-07	2.49e-06	CG4615
FBgn0028895	244.359	-0.913877	0.180395	-5.06596	4.06e-07	2.5e-06	CG17328
FBgn0037671	4076.66	0.368281	0.0726973	5.06595	4.06e-07	2.5e-06	ATP6AP2
FBgn0034032	570.431	-0.69509	0.137227	-5.06527	4.08e-07	2.5e-06	CG8195
FBgn0031092	1074.91	0.526807	0.104058	5.06264	4.13e-07	2.54e-06	CG9577
FBgn0000286	1083.93	-0.560563	0.110739	-5.062	4.15e-07	2.54e-06	Cf2
FBgn0036397	593.115	-1.1035	0.218007	-5.06173	4.15e-07	2.55e-06	Nprl3
FBgn0039860	404.975	-1.09702	0.216767	-5.06083	4.17e-07	2.56e-06	CG1792
FBgn0024321	562.22	1.73562	0.342962	5.06068	4.18e-07	2.56e-06	NK7.1
FBgn0039149	272.686	0.952043	0.188148	5.06009	4.19e-07	2.56e-06	CG18428
FBgn0262895	68.8079	-3.03464	0.599915	-5.05845	4.23e-07	2.58e-06	lncRNA:CR43250
FBgn0000635	2407.65	1.61479	0.319328	5.05683	4.26e-07	2.6e-06	Fas2
FBgn0026430	4271.79	-0.39775	0.0786681	-5.05606	4.28e-07	2.61e-06	Grip84
FBgn0031881	601.114	0.672729	0.133057	5.05595	4.28e-07	2.61e-06	MME1
FBgn0265418	10.4497	4.73148	0.935831	5.05592	4.28e-07	2.61e-06	lncRNA:CR44330
FBgn0265497	32.927	2.06839	0.409144	5.05542	4.29e-07	2.62e-06	lncRNA:CR44366
FBgn0285954	3534.09	0.614689	0.121666	5.05227	4.37e-07	2.66e-06	caz
FBgn0010038	180.391	2.88583	0.571226	5.05199	4.37e-07	2.66e-06	GstD2
FBgn0003256	1531.95	-0.652084	0.1291	-5.05099	4.4e-07	2.68e-06	rl
FBgn0033912	53536.4	0.765043	0.151525	5.04895	4.44e-07	2.7e-06	RpS23
FBgn0034114	825.478	-0.678019	0.134318	-5.04787	4.47e-07	2.72e-06	CG4282
FBgn0037150	806	0.397832	0.0788341	5.04644	4.5e-07	2.74e-06	CG7133
FBgn0040212	382.907	-0.979942	0.194343	-5.04233	4.6e-07	2.79e-06	Dhap-at
FBgn0013773	1278	-0.914223	0.18131	-5.04231	4.6e-07	2.79e-06	Cyp6a22
FBgn0001169	1968.11	-0.912581	0.180997	-5.04197	4.61e-07	2.8e-06	H
FBgn0032295	1183.92	-0.623042	0.123582	-5.04152	4.62e-07	2.8e-06	CG12299
FBgn0013548	1336.89	-1.3875	0.275269	-5.04053	4.64e-07	2.81e-06	l(2)dtl
FBgn0034756	133.679	-1.56427	0.310351	-5.04032	4.65e-07	2.82e-06	Cyp6d2
FBgn0034634	432.307	-0.653296	0.129663	-5.03841	4.69e-07	2.84e-06	CG10494
FBgn0029118	1152.41	0.795097	0.157855	5.03688	4.73e-07	2.86e-06	ScsbetaG
FBgn0035505	25.8216	2.36939	0.47049	5.03601	4.75e-07	2.87e-06	Teh2
FBgn0014022	1022.48	0.510876	0.101463	5.03511	4.78e-07	2.89e-06	Rlb1
FBgn0266569	252.479	1.20351	0.239062	5.03428	4.8e-07	2.9e-06	CG42259
FBgn0036428	2722.53	-0.913262	0.181409	-5.03426	4.8e-07	2.9e-06	Gbs-70E
FBgn0028962	963.713	0.355696	0.0707058	5.03065	4.89e-07	2.95e-06	AlaRS-m
FBgn0032509	1900.05	0.616808	0.122619	5.03027	4.9e-07	2.95e-06	CG6523
FBgn0037607	17475.5	0.607105	0.120729	5.02866	4.94e-07	2.98e-06	CG8036
FBgn0038385	37.1913	2.51505	0.500154	5.02855	4.94e-07	2.98e-06	Fbxl7
FBgn0030581	663.646	-0.792786	0.157737	-5.02599	5.01e-07	3.02e-06	CG14408
FBgn0002183	5300.86	-0.672969	0.133925	-5.02496	5.04e-07	3.03e-06	dre4
FBgn0283467	588.24	-1.28766	0.256278	-5.02444	5.05e-07	3.04e-06	Pol32
FBgn0033968	22.9571	2.13873	0.425814	5.02269	5.1e-07	3.06e-06	hui
FBgn0050441	12.2523	4.20289	0.836943	5.02171	5.12e-07	3.08e-06	IFT20
FBgn0032235	40.7952	1.65127	0.328852	5.02132	5.13e-07	3.08e-06	CG5096
FBgn0032231	747.083	-0.986625	0.196578	-5.01901	5.19e-07	3.12e-06	CG5056
FBgn0036248	797.257	-1.00339	0.199949	-5.01826	5.21e-07	3.13e-06	ssp
FBgn0037635	36.4683	2.22763	0.443915	5.01814	5.22e-07	3.13e-06	CG9837
FBgn0010220	1238.97	0.571359	0.113878	5.01729	5.24e-07	3.14e-06	Dbp45A
FBgn0030710	1481.24	-1.01341	0.202038	-5.01592	5.28e-07	3.16e-06	CG8924
FBgn0000212	3058.34	-0.723784	0.144405	-5.01218	5.38e-07	3.22e-06	brm
FBgn0039305	803.758	0.923232	0.184265	5.01034	5.43e-07	3.25e-06	CG11858
FBgn0039270	216.692	-0.851982	0.170078	-5.00937	5.46e-07	3.27e-06	PQBP1
FBgn0016926	4704.19	0.991304	0.197941	5.00807	5.5e-07	3.29e-06	Pino
FBgn0052365	852.841	-0.634491	0.126795	-5.00406	5.61e-07	3.35e-06	CG32365
FBgn0267347	975.909	-1.05576	0.210995	-5.0037	5.62e-07	3.36e-06	squ
FBgn0037809	241.267	-1.37012	0.273831	-5.00351	5.63e-07	3.36e-06	CG12818
FBgn0030008	517.084	-0.791108	0.158117	-5.00332	5.64e-07	3.36e-06	CG2129
FBgn0033032	656.898	-0.82293	0.164511	-5.00228	5.67e-07	3.38e-06	kune
FBgn0261383	1488.42	-0.75641	0.151241	-5.00134	5.69e-07	3.39e-06	IntS6
FBgn0003866	216.152	1.56531	0.313096	4.99947	5.75e-07	3.42e-06	tsh
FBgn0267191	16.4587	-8.48227	1.69677	-4.99908	5.76e-07	3.43e-06	lncRNA:CR45631
FBgn0033122	639.226	-0.695195	0.139087	-4.99826	5.78e-07	3.44e-06	CG17002
FBgn0031895	1173.91	-0.721548	0.144361	-4.99821	5.79e-07	3.44e-06	CG4497
FBgn0013563	582.653	-0.473623	0.0947722	-4.99749	5.81e-07	3.45e-06	Pex1
FBgn0034909	97.2284	1.69165	0.338655	4.9952	5.88e-07	3.49e-06	CG4797
FBgn0266667	455.173	-0.615713	0.123369	-4.99083	6.01e-07	3.57e-06	Exo70
FBgn0053296	23.2355	2.91358	0.583892	4.98993	6.04e-07	3.58e-06	CG33296
FBgn0031682	807.009	-0.748579	0.150035	-4.98936	6.06e-07	3.59e-06	CG5828
FBgn0267821	2676.77	-0.851996	0.170807	-4.98807	6.1e-07	3.61e-06	da
FBgn0004183	15.6748	-4.78693	0.959928	-4.98676	6.14e-07	3.64e-06	snRNA:U1:82Eb
FBgn0063385	8.47791	3.3576	0.673776	4.98326	6.25e-07	3.7e-06	snoRNA:Me28S-A3407a
FBgn0037185	301.559	-1.07912	0.216603	-4.98204	6.29e-07	3.72e-06	CG11367
FBgn0029867	2217.18	-0.447458	0.0898403	-4.98059	6.34e-07	3.75e-06	CG3847
FBgn0028703	2098.65	0.261886	0.0526058	4.97828	6.42e-07	3.79e-06	Nhe3
FBgn0025549	1507.35	-0.698893	0.140464	-4.97559	6.5e-07	3.84e-06	unc-119
FBgn0051961	568.833	-0.725618	0.145851	-4.97506	6.52e-07	3.85e-06	TBCC
FBgn0045063	915.804	-0.660818	0.132839	-4.97458	6.54e-07	3.86e-06	fdl
FBgn0025635	1312.59	-0.558593	0.112299	-4.97415	6.55e-07	3.86e-06	CG17829
FBgn0263740	6348.53	0.389793	0.0783782	4.97322	6.58e-07	3.88e-06	eIF2gamma
FBgn0028467	1380.26	-0.447475	0.0900205	-4.97081	6.67e-07	3.93e-06	CG11070
FBgn0062928	827.874	1.05274	0.211834	4.96967	6.71e-07	3.95e-06	hpRNA:CR33940
FBgn0000320	1318.56	1.61842	0.325691	4.96919	6.72e-07	3.96e-06	eya
FBgn0037898	176.96	0.820304	0.165193	4.96574	6.84e-07	4.02e-06	Dtd
FBgn0030151	5877.59	0.394124	0.0794516	4.96055	7.03e-07	4.13e-06	CG1354
FBgn0267976	4787.25	0.893682	0.180178	4.96	7.05e-07	4.14e-06	Tim23
FBgn0035032	3499.62	0.61685	0.124374	4.95964	7.06e-07	4.15e-06	ATPsynF
FBgn0087021	547.818	-1.92682	0.388556	-4.95893	7.09e-07	4.16e-06	Spc25
FBgn0034391	144.913	1.53051	0.308714	4.95769	7.13e-07	4.18e-06	CG15080
FBgn0033341	641.125	0.608458	0.122736	4.95747	7.14e-07	4.19e-06	MrgBP
FBgn0030963	470.469	-1.55557	0.313858	-4.95629	7.19e-07	4.21e-06	CG7101
FBgn0039868	1674.4	1.15769	0.233602	4.95583	7.2e-07	4.22e-06	CG11563
FBgn0039427	953.06	-0.513968	0.103759	-4.9535	7.29e-07	4.27e-06	CG5447
FBgn0036376	2062.73	-0.443875	0.0896181	-4.95296	7.31e-07	4.28e-06	Liprin-beta
FBgn0034999	916.879	-1.33335	0.269224	-4.95256	7.32e-07	4.28e-06	Fatp3
FBgn0030641	14.0852	2.68791	0.542876	4.95124	7.37e-07	4.31e-06	CG6299
FBgn0033872	100.055	1.8549	0.374758	4.94961	7.44e-07	4.34e-06	CG6329
FBgn0030439	87.6146	-9.13648	1.84769	-4.94482	7.62e-07	4.45e-06	CG12716
FBgn0005564	98.3723	1.80691	0.365436	4.94454	7.63e-07	4.45e-06	Shal
FBgn0030854	1316.58	-0.353542	0.0715062	-4.94421	7.65e-07	4.46e-06	CG8289
FBgn0005386	2031.92	-0.956511	0.193636	-4.93974	7.82e-07	4.56e-06	ash1
FBgn0016075	9876.55	1.87267	0.379143	4.93922	7.84e-07	4.57e-06	vkg
FBgn0040805	113.984	1.43457	0.290472	4.93875	7.86e-07	4.58e-06	CG12355
FBgn0027841	717.859	0.406243	0.082262	4.9384	7.88e-07	4.58e-06	CstF64
FBgn0266396	20.542	-2.98074	0.603923	-4.93562	7.99e-07	4.65e-06	lncRNA:CR45036
FBgn0082998	27.4463	1.70129	0.344995	4.93134	8.17e-07	4.75e-06	snoRNA:Psi28S-1192d
FBgn0005411	3361.08	0.285331	0.0578773	4.92993	8.23e-07	4.78e-06	U2af50
FBgn0039557	444.283	-0.707938	0.14362	-4.92925	8.25e-07	4.79e-06	CG12259
FBgn0027572	980.865	0.635307	0.128912	4.92821	8.3e-07	4.82e-06	CG5009
FBgn0034008	308.541	-1.52704	0.31001	-4.92577	8.4e-07	4.87e-06	CG8152
FBgn0036801	2021.38	-0.637884	0.129521	-4.92496	8.44e-07	4.89e-06	MYPT-75D
FBgn0040079	907.722	-0.488544	0.0992783	-4.92095	8.61e-07	4.99e-06	pkaap
FBgn0028931	72.68	-1.32027	0.268352	-4.91991	8.66e-07	5.01e-06	CG16863
FBgn0029819	1030.27	-0.602926	0.122584	-4.91848	8.72e-07	5.05e-06	Usp30
FBgn0052055	12.1425	2.54096	0.516637	4.91826	8.73e-07	5.05e-06	CG32055
FBgn0040234	1091.69	0.588415	0.119659	4.91744	8.77e-07	5.07e-06	c12.2
FBgn0030855	2334.23	0.605445	0.123134	4.91695	8.79e-07	5.08e-06	CG5800
FBgn0034958	592.073	1.0961	0.222924	4.91693	8.79e-07	5.08e-06	CG3907
FBgn0037852	652.069	-0.484224	0.0985284	-4.91456	8.9e-07	5.14e-06	Tpc1
FBgn0004510	904.987	-0.647887	0.131849	-4.91385	8.93e-07	5.15e-06	Ets97D
FBgn0031589	1150.5	0.951556	0.193652	4.91374	8.94e-07	5.15e-06	Naprt
FBgn0026570	251.936	-0.8749	0.178096	-4.9125	8.99e-07	5.18e-06	CG5704
FBgn0050401	16.8888	-3.89212	0.792319	-4.91231	9e-07	5.19e-06	dany
FBgn0263973	108.407	-2.0019	0.407746	-4.90967	9.12e-07	5.25e-06	jv
FBgn0003124	7208.29	-0.740138	0.150753	-4.90959	9.13e-07	5.25e-06	polo
FBgn0266674	903.963	-0.742054	0.151229	-4.90681	9.26e-07	5.33e-06	Sec15
FBgn0033121	821.195	-0.8588	0.17503	-4.9066	9.27e-07	5.33e-06	Cyp6u1
FBgn0263492	66.3729	-2.07728	0.423416	-4.906	9.3e-07	5.34e-06	asRNA:CR43481
FBgn0286828	1093.48	0.394493	0.0804605	4.90295	9.44e-07	5.42e-06	dind
FBgn0027592	1294.47	-0.596145	0.121601	-4.90246	9.46e-07	5.43e-06	MED15
FBgn0020764	1352.17	0.694731	0.141718	4.90221	9.48e-07	5.44e-06	Alas
FBgn0040375	495.757	-1.02205	0.208547	-4.90083	9.54e-07	5.47e-06	CG13760
FBgn0259676	639.762	-1.21983	0.248909	-4.90071	9.55e-07	5.47e-06	DNApol-alpha60
FBgn0259113	2314.77	-0.644204	0.131499	-4.89893	9.64e-07	5.52e-06	DNApol-alpha180
FBgn0037543	53.8069	1.36513	0.278679	4.89856	9.65e-07	5.53e-06	CG10903
FBgn0013681	2693.13	1.18418	0.241791	4.89755	9.7e-07	5.55e-06	ND3
FBgn0266457	26.4766	-3.19908	0.653594	-4.89459	9.85e-07	5.63e-06	lncRNA:CR45082
FBgn0030420	645.81	-0.895628	0.183087	-4.89183	9.99e-07	5.71e-06	CG12717
FBgn0260943	175.944	1.97021	0.402762	4.89175	9.99e-07	5.71e-06	Rbp6
FBgn0037298	2046.89	0.346447	0.0708459	4.89014	1.01e-06	5.75e-06	Sccpdh1
FBgn0262866	578.354	-0.68737	0.140591	-4.88916	1.01e-06	5.78e-06	S6kII
FBgn0030514	1484.8	-0.653198	0.133609	-4.8889	1.01e-06	5.79e-06	CG9941
FBgn0033713	1213.74	-0.820335	0.167827	-4.88797	1.02e-06	5.81e-06	CG8841
FBgn0021906	3181.78	0.587142	0.120172	4.88586	1.03e-06	5.87e-06	RFeSP
FBgn0003345	2251.89	1.19887	0.245397	4.88544	1.03e-06	5.88e-06	sd
FBgn0052774	328.762	-9.34584	1.91313	-4.8851	1.03e-06	5.89e-06	Muc4B
FBgn0010222	1051.71	1.08966	0.22307	4.88481	1.04e-06	5.89e-06	Nmdmc
FBgn0031573	472.898	-0.788952	0.16152	-4.88456	1.04e-06	5.9e-06	CG3407
FBgn0031876	205.962	-0.960264	0.196634	-4.88352	1.04e-06	5.92e-06	Atac1
FBgn0002778	2290.81	0.348858	0.0714654	4.88149	1.05e-06	5.98e-06	mnd
FBgn0015834	7893.93	0.465134	0.0952857	4.88146	1.05e-06	5.98e-06	eIF3i
FBgn0020235	7337.34	0.479602	0.0982862	4.87964	1.06e-06	6.03e-06	ATPsyngamma
FBgn0038972	754.646	0.72466	0.148513	4.87944	1.06e-06	6.04e-06	CG7054
FBgn0000251	3036.65	-0.797159	0.163403	-4.87848	1.07e-06	6.06e-06	cad
FBgn0002932	448.905	-0.839196	0.172033	-4.87811	1.07e-06	6.07e-06	neur
FBgn0030683	400.511	-1.33919	0.274534	-4.87806	1.07e-06	6.07e-06	Mvd
FBgn0031535	837.28	-1.41875	0.290886	-4.87734	1.08e-06	6.09e-06	CG12795
FBgn0086855	1611.63	-0.795487	0.163157	-4.8756	1.08e-06	6.14e-06	CG17078
FBgn0035236	1882.53	-0.310334	0.0636552	-4.87523	1.09e-06	6.15e-06	CG12004
FBgn0267348	3990.58	1.90985	0.391862	4.87379	1.09e-06	6.19e-06	LanB2
FBgn0261786	1626.31	-1.05498	0.216514	-4.87256	1.1e-06	6.22e-06	mi
FBgn0030093	2312.32	-0.926036	0.190056	-4.87243	1.1e-06	6.22e-06	Bap111
FBgn0010238	1550.52	-1.0791	0.221662	-4.86821	1.13e-06	6.36e-06	Lac
FBgn0038260	58.8254	2.21899	0.455977	4.86644	1.14e-06	6.41e-06	CG14855
FBgn0034282	7263.04	-0.558273	0.114801	-4.86295	1.16e-06	6.52e-06	Mapmodulin
FBgn0086384	1640.89	-0.509352	0.104751	-4.86249	1.16e-06	6.53e-06	Mer
FBgn0029723	159.16	-1.55873	0.320585	-4.86214	1.16e-06	6.54e-06	Proc-R
FBgn0028546	957.994	-0.374679	0.077086	-4.86053	1.17e-06	6.59e-06	ics
FBgn0034894	1288.73	-0.889026	0.183066	-4.85632	1.2e-06	6.73e-06	sigmar
FBgn0033902	7274.73	0.580205	0.119501	4.85524	1.2e-06	6.76e-06	eIF3m
FBgn0000052	5687.92	1.13036	0.232955	4.85226	1.22e-06	6.86e-06	Pfas
FBgn0030141	1239.48	-0.704485	0.145189	-4.85218	1.22e-06	6.86e-06	Gga
FBgn0030872	851.987	0.63684	0.131265	4.85155	1.23e-06	6.88e-06	Ucp4A
FBgn0041709	998.991	-8.30988	1.7129	-4.85136	1.23e-06	6.88e-06	yellow-g
FBgn0010269	1265.32	-0.738638	0.152307	-4.84965	1.24e-06	6.94e-06	Dsor1
FBgn0287615	56.1976	1.86461	0.384498	4.84945	1.24e-06	6.94e-06	asRNA:CR46484
FBgn0010388	121.543	-2.84715	0.587125	-4.84931	1.24e-06	6.94e-06	Dro
FBgn0053012	12.617	7.37542	1.52134	4.84798	1.25e-06	6.99e-06	CG33012
FBgn0002719	3575.56	-0.891762	0.183984	-4.84696	1.25e-06	7.02e-06	Men
FBgn0031314	492.949	-0.807953	0.166855	-4.84224	1.28e-06	7.18e-06	IntS14
FBgn0040931	597.947	1.01809	0.210289	4.84139	1.29e-06	7.21e-06	CG9034
FBgn0034422	1061.45	0.679506	0.14037	4.8408	1.29e-06	7.23e-06	CG7137
FBgn0027108	5005.82	0.62792	0.129757	4.8392	1.3e-06	7.28e-06	Inx2
FBgn0038768	985.379	-0.711015	0.146981	-4.83746	1.32e-06	7.34e-06	CG4936
FBgn0031575	774.634	-0.624605	0.129135	-4.83685	1.32e-06	7.36e-06	Cep97
FBgn0013995	1811.14	-0.611212	0.126369	-4.83674	1.32e-06	7.36e-06	Calx
FBgn0014396	1515.97	1.80971	0.374315	4.83472	1.33e-06	7.43e-06	tim
FBgn0038100	3115.64	-0.499537	0.103357	-4.83313	1.34e-06	7.49e-06	Paip2
FBgn0031252	733.829	-1.47941	0.306106	-4.833	1.34e-06	7.49e-06	CG13690
FBgn0038593	760.522	-0.539501	0.111652	-4.83199	1.35e-06	7.53e-06	Vps39
FBgn0047114	247.333	0.930609	0.192837	4.8259	1.39e-06	7.76e-06	CG31142
FBgn0020767	1771.25	0.535999	0.111104	4.82429	1.41e-06	7.81e-06	Spred
FBgn0038686	877.006	-0.736546	0.15272	-4.82284	1.42e-06	7.87e-06	CG5555
FBgn0035132	1000.06	1.5231	0.315916	4.82121	1.43e-06	7.93e-06	mthl10
FBgn0029894	700.094	-0.844035	0.175119	-4.81979	1.44e-06	7.98e-06	CG14440
FBgn0034720	417.796	1.32635	0.275203	4.81954	1.44e-06	7.99e-06	Liprin-gamma
FBgn0030891	876.423	-0.451815	0.093791	-4.81725	1.46e-06	8.08e-06	Ada3
FBgn0033000	1085.04	-1.29981	0.269874	-4.81635	1.46e-06	8.11e-06	CG14464
FBgn0065064	72.7801	2.13599	0.443609	4.81503	1.47e-06	8.16e-06	snoRNA:Psi28S-291
FBgn0036746	1732.53	-0.839256	0.174349	-4.81365	1.48e-06	8.21e-06	Crtc
FBgn0040347	707.969	-1.57429	0.32705	-4.8136	1.48e-06	8.21e-06	mus81
FBgn0037405	206.983	-8.56516	1.78023	-4.81128	1.5e-06	8.3e-06	CG1077
FBgn0033635	7225.61	0.355267	0.0738513	4.81057	1.5e-06	8.32e-06	Prip
FBgn0086672	15.7435	2.68612	0.558402	4.81036	1.51e-06	8.33e-06	snoRNA:Or-aca5
[truncated: 12,481 more rows]
