# Supplementary material for: Histone methylation regulates reproductive diapause in Drosophila melanogaster
Source: PLoS Genet. 2023 Sep 13;19(9):e1010906. doi: 10.1371/journal.pgen.1010906 (PMC10499233; doi:10.1371/journal.pgen.1010906)
Supplement: S10 Table — (XLSX) [file pgen.1010906.s010.xlsx]

## Sheet: Sheet1
S10 Table: Fold change comparison of gene expression between diapause and reproductive ovaries in PA and FL inbred lines reported in Fig 4A.
Gene name	PA DR log2FoldChange	PA DR FDR	FL DR log2FoldChange	FL DR FDR
FBgn0014417	-0.486161	2.88e-15	-0.0758331	0.413481
FBgn0039972	-0.391179	2.39e-12	-0.258756	1.2e-05
FBgn0285949	0.294346	8.22e-12	0.126279	0.0123885
FBgn0264562	-1.52346	8.22e-12	-0.789085	0.000315076
FBgn0051683	0.994675	2.24e-09	0.149744	0.529438
FBgn0004404	0.301941	2.24e-09	0.151473	0.00815596
FBgn0010265	0.238828	4.26e-09	0.14319	0.00135667
FBgn0017579	0.259881	5.22e-09	0.170846	0.000369566
FBgn0005593	0.237203	5.5e-09	0.117032	0.0122176
FBgn0039359	0.251055	6.9e-09	0.145744	0.00260273
FBgn0035290	-1.40377	6.9e-09	-0.708776	0.000348449
FBgn0285948	0.264798	1.09e-08	0.139747	0.00802087
FBgn0002579	0.290584	1.54e-08	0.162026	0.00500568
FBgn0010409	0.227785	1.66e-08	0.122087	0.00776447
FBgn0001218	-0.360206	2.03e-08	-0.266877	9.02e-05
FBgn0261597	0.268253	2.35e-08	0.185754	0.000361995
FBgn0025366	0.270738	2.59e-08	0.176985	0.000899798
FBgn0016726	0.325102	3.75e-08	0.164058	0.0165945
FBgn0024921	-0.308751	3.75e-08	-0.227021	0.000128409
FBgn0031296	1.23539	4.61e-08	-0.109389	0.797752
FBgn0004403	0.288372	4.61e-08	0.157753	0.00890184
FBgn0267910	0.281601	4.61e-08	0.224219	3.92e-05
FBgn0013325	0.244629	4.61e-08	0.141463	0.0051158
FBgn0002626	0.2682	5.54e-08	0.147789	0.00874065
FBgn0005533	0.252585	1.1e-07	0.11093	0.0554173
FBgn0039713	0.237873	1.1e-07	0.21083	4.9e-06
FBgn0010198	0.21254	1.1e-07	0.122141	0.00658576
FBgn0033699	0.242078	1.14e-07	0.131026	0.0126123
FBgn0014466	-5.92508	1.14e-07	-5.47642	8.47e-08
FBgn0003980	-1.37745	1.23e-07	-0.173217	0.708063
FBgn0030136	0.253045	1.25e-07	0.164983	0.0019321
FBgn0261599	0.245769	1.25e-07	0.0878875	0.145372
FBgn0034743	0.251105	1.27e-07	0.15834	0.00281854
FBgn0285950	0.247949	1.34e-07	0.157312	0.00274641
FBgn0038834	0.256402	1.38e-07	0.163771	0.0026102
FBgn0010411	0.236934	1.66e-07	0.141703	0.00550688
FBgn0015756	0.213071	2.77e-07	0.144314	0.0016643
FBgn0002593	0.250567	2.83e-07	0.290367	1.16e-09
FBgn0002121	-0.275991	3.17e-07	0.00405767	0.976146
FBgn0002962	-0.56576	3.36e-07	-0.453544	0.000112401
FBgn0031980	0.265212	3.39e-07	0.176746	0.00222805
FBgn0086710	0.275988	4.29e-07	0.175974	0.00392774
FBgn0003941	0.258157	4.55e-07	0.10548	0.102234
FBgn0261592	0.213343	4.55e-07	0.132441	0.00532196
FBgn0015521	0.29405	4.7e-07	0.186844	0.00423865
FBgn0029897	0.245879	4.93e-07	0.176582	0.00103553
FBgn0029785	0.215017	4.93e-07	0.133538	0.00550688
FBgn0040007	0.287067	5e-07	0.192921	0.00235328
FBgn0261602	0.228453	5.39e-07	0.196172	4.5e-05
FBgn0262473	-0.390736	5.68e-07	-0.245923	0.00500568
FBgn0039300	0.247343	6.35e-07	0.145827	0.0101714
FBgn0066084	0.372475	6.77e-07	0.170332	0.0643919
FBgn0010412	0.255773	6.77e-07	0.271426	1.59e-07
FBgn0037328	0.237897	6.77e-07	0.124949	0.0267698
FBgn0010078	0.225541	7.48e-07	0.136421	0.00847982
FBgn0039757	0.233362	8.23e-07	0.15218	0.00409545
FBgn0004396	-0.673617	8.23e-07	-0.268887	0.0868511
FBgn0034968	0.243048	8.51e-07	0.15734	0.00449367
FBgn0014465	-5.73091	1.02e-06	-6.14879	2.97e-08
FBgn0031741	-0.872176	1.07e-06	-0.706322	3.92e-05
FBgn0261596	0.227339	1.11e-06	0.15038	0.00395043
FBgn0026562	0.369239	1.13e-06	0.361634	4.17e-06
FBgn0030616	0.238304	1.37e-06	0.184563	0.00424163
FBgn0030608	-0.409107	1.37e-06	-0.406961	2.29e-06
FBgn0286213	0.250411	1.5e-06	0.161005	0.00586724
FBgn0038535	-0.29981	1.56e-06	-0.182835	0.00959945
FBgn0051973	-1.11416	1.57e-06	-0.360496	0.175593
FBgn0010877	-0.281848	1.68e-06	-0.163244	0.0155503
FBgn0035422	0.258344	2.05e-06	0.177257	0.00337774
FBgn0036213	0.221407	2.05e-06	0.154045	0.00279157
FBgn0037351	0.23386	2.07e-06	0.296344	6.39e-10
FBgn0260942	-0.498219	2.23e-06	-0.155863	0.257247
FBgn0011284	0.228736	2.29e-06	0.149133	0.00602967
FBgn0031756	-0.392312	2.3e-06	-0.122615	0.226718
FBgn0004795	-0.402046	2.32e-06	-0.326962	0.000356273
FBgn0019936	0.22232	2.53e-06	0.091148	0.131343
FBgn0000307	-0.319886	3e-06	-0.247681	0.0008384
FBgn0038277	0.207398	3.28e-06	0.147792	0.00271477
FBgn0035753	0.251698	3.61e-06	0.370285	9.57e-13
FBgn0003942	0.214305	3.66e-06	0.119325	0.0274607
FBgn0261608	0.267866	3.79e-06	0.147115	0.00857638
FBgn0034138	0.249779	3.79e-06	0.134337	0.0358707
FBgn0003979	-1.93742	3.79e-06	-0.846574	0.108674
FBgn0031530	0.922769	4.96e-06	0.225666	0.519615
FBgn0025741	-0.243034	5.71e-06	-0.0453411	0.60785
FBgn0032987	0.231791	5.73e-06	0.163095	0.00395043
FBgn0036620	-0.878607	6.09e-06	-0.701137	0.000166659
FBgn0003279	0.207296	6.22e-06	0.306548	1.89e-12
FBgn0039857	0.21213	6.24e-06	0.215604	7.14e-06
FBgn0034879	0.260692	6.34e-06	0.0290306	0.797376
FBgn0027570	-3.33659	6.51e-06	-1.27998	0.164068
FBgn0030268	-0.312827	6.56e-06	-0.259536	0.000398331
FBgn0003701	-0.558833	6.95e-06	-0.623478	7.97e-07
FBgn0033912	0.20816	7.87e-06	0.12392	0.0211407
FBgn0014076	-5.06658	7.87e-06	-1.85702	0.207026
FBgn0086472	0.254716	9.73e-06	0.151208	0.0231521
FBgn0020618	0.185011	9.73e-06	0.133302	0.00394325
FBgn0003983	-3.74868	9.95e-06	-1.06253	0.394765
FBgn0000359	-6.73212	9.95e-06	-6.51945	2.79e-05
FBgn0035959	-0.238825	9.96e-06	-0.16338	0.0064008
FBgn0036397	-0.555258	9.97e-06	-0.217624	0.149007
FBgn0037686	0.256838	1.11e-05	0.404704	2.4e-13
FBgn0000405	-0.223975	1.19e-05	-0.215096	5.22e-05
FBgn0029506	0.228144	1.2e-05	0.218516	5.41e-05
FBgn0023170	0.269651	1.23e-05	0.123832	0.106971
FBgn0040232	-0.454582	1.37e-05	-0.483828	4.77e-06
FBgn0010602	0.212213	1.42e-05	-0.00159809	0.987597
FBgn0025640	0.395694	1.59e-05	0.229522	0.0336981
FBgn0004045	-0.822196	1.59e-05	-0.541795	0.0115913
FBgn0003023	-0.301431	1.63e-05	-0.245253	0.00117733
FBgn0028516	0.280624	1.97e-05	0.091278	0.322942
FBgn0003062	0.228738	2.29e-05	0.212713	0.000203788
FBgn0032138	0.181673	2.33e-05	0.153866	0.0008384
FBgn0002590	0.218694	2.48e-05	0.179926	0.00129782
FBgn0033476	-0.234632	2.58e-05	-0.0434803	0.634171
FBgn0036825	0.238314	2.92e-05	0.130091	0.055871
FBgn0032079	0.67813	3.83e-05	-0.100281	0.694302
FBgn0020224	-0.254847	3.84e-05	-0.124592	0.0997276
FBgn0033887	-1.63108	3.84e-05	-0.737335	0.073103
FBgn0029002	0.313165	3.86e-05	0.087611	0.436618
FBgn0032518	0.249966	3.86e-05	0.381204	2.41e-11
FBgn0039640	-0.213497	3.9e-05	-0.117079	0.0547745
FBgn0020910	0.178029	3.95e-05	0.141296	0.0026102
FBgn0264922	0.234443	4.19e-05	0.0231035	0.836112
FBgn0017545	0.167351	4.59e-05	0.123365	0.00603793
FBgn0002622	0.201905	5.12e-05	0.140024	0.0115913
FBgn0038469	-6.62785	5.4e-05	-4.78113	0.00279157
FBgn0012036	0.21288	5.86e-05	0.0319207	0.724216
FBgn0028737	0.184117	6.13e-05	0.140999	0.00479584
FBgn0028697	0.188044	6.45e-05	0.16235	0.0012043
FBgn0010408	0.197578	7.14e-05	0.182685	0.00043999
FBgn0001137	0.303627	7.23e-05	0.196948	0.0221588
FBgn0261987	-0.254699	7.23e-05	-0.20506	0.00277975
FBgn0000615	-0.371209	7.24e-05	-0.27859	0.00587874
FBgn0002552	-0.352125	7.26e-05	-0.245378	0.01445
FBgn0014026	0.211374	7.54e-05	0.148355	0.0123136
FBgn0024733	0.185627	7.58e-05	0.130193	0.0123646
FBgn0036735	-0.284075	9.37e-05	-0.179309	0.0314637
FBgn0015600	-0.342642	9.37e-05	-0.235205	0.0160504
FBgn0265767	-0.331244	9.53e-05	-0.0777399	0.526223
FBgn0040080	-0.288875	9.61e-05	-0.0808343	0.444738
FBgn0043900	-0.259164	0.000104117	-0.152476	0.0493915
FBgn0034761	0.428099	0.000107789	0.137231	0.334544
FBgn0051869	-0.961721	0.000108383	-0.745206	0.0044585
FBgn0037899	0.199465	0.00011238	0.138245	0.0160711
FBgn0028916	-0.331676	0.00011238	-0.31858	0.000295005
FBgn0264493	-0.187755	0.000115614	-0.257975	2.92e-08
FBgn0002567	-0.27259	0.000116579	-0.124917	0.150801
FBgn0000100	0.168474	0.000116967	0.142635	0.00231512
FBgn0000317	-0.377503	0.000116988	-0.180848	0.111641
FBgn0032485	-0.346049	0.000120265	-0.114574	0.343735
FBgn0005391	-0.546455	0.000120265	-0.366774	0.0217031
FBgn0004876	-0.327313	0.000123399	-0.314335	0.00036694
FBgn0000360	-6.34927	0.000123399	-6.46384	0.000133014
FBgn0028476	-0.263682	0.000125347	-0.196519	0.00897157
FBgn0005695	-0.223393	0.000129448	-0.172033	0.00532196
FBgn0003517	0.213751	0.00013228	0.201166	0.000607745
FBgn0011272	0.211768	0.000133014	0.374457	2.4e-13
FBgn0030596	-2.52331	0.000139503	-1.25789	0.0992518
FBgn0034313	-0.239153	0.000149473	-0.133672	0.0747597
FBgn0013981	0.200398	0.000160832	0.0604579	0.434653
FBgn0038983	-0.35087	0.000163066	0.080486	0.569968
FBgn0034187	-0.375899	0.000163066	-0.324876	0.0024284
FBgn0031228	0.258214	0.000171494	0.0228807	0.853632
FBgn0037130	0.655951	0.000172095	0.0838875	0.762538
FBgn0028482	0.566122	0.000190309	0.375228	0.0448972
FBgn0025633	-0.284365	0.000193584	-0.337172	4.9e-06
FBgn0250786	-0.262194	0.000221658	-0.0990506	0.302789
FBgn0030038	-0.237316	0.00022312	-0.216522	0.00104501
FBgn0036621	-0.258134	0.000228271	-0.141634	0.0873022
FBgn0016691	0.183361	0.000235871	0.066792	0.3184
FBgn0023215	-0.318369	0.000244817	-0.222416	0.0218172
FBgn0013756	-0.217698	0.000249823	-0.130284	0.0575177
FBgn0027512	-0.217755	0.000259664	-0.128527	0.0644781
FBgn0050104	0.344013	0.000262979	0.241168	0.0149168
FBgn0027364	0.308319	0.000263723	0.388409	4.45e-06
FBgn0029568	-7.12406	0.000300255	-6.89858	1.37e-05
FBgn0259789	-0.453867	0.000308779	-0.268709	0.0702189
FBgn0039406	0.210898	0.000320023	0.142842	0.02778
FBgn0005617	-0.254379	0.000326126	-0.168224	0.0355824
FBgn0027348	-0.521236	0.000363374	-0.805475	4.98e-09
FBgn0038853	-0.299635	0.000474121	-0.147945	0.153989
FBgn0041775	-0.178682	0.00048766	-0.129927	0.0207188
FBgn0011705	-0.305458	0.00053315	0.0497373	0.72859
FBgn0053554	-0.256715	0.000542822	-0.0647052	0.570302
FBgn0051108	-0.360047	0.000581709	-0.299752	0.00365505
FBgn0260780	-0.262011	0.00061413	-0.267971	0.000576661
FBgn0002645	-0.20581	0.000637439	0.00518981	0.970365
FBgn0086358	-0.269186	0.000643246	-0.175438	0.0454187
FBgn0029823	0.180064	0.000681039	0.0640562	0.383086
FBgn0039737	0.175764	0.000707298	0.0495819	0.521833
FBgn0003502	-0.22923	0.000715396	-0.18216	0.00844904
FBgn0003447	-0.241358	0.000715396	-0.191576	0.0117168
FBgn0283652	0.313862	0.000727601	0.109649	0.406252
FBgn0051998	-0.287814	0.000728394	-0.136181	0.19789
FBgn0030615	-1.0582	0.000728394	-0.412228	0.238449
FBgn0029697	-8.15499	0.000753616	-7.16356	0.000940004
FBgn0029924	-0.909332	0.000794262	-0.614813	0.0402486
FBgn0028387	-0.370704	0.000810336	-0.275747	0.0205246
FBgn0036188	0.301065	0.000834768	0.142119	0.189416
FBgn0036534	-0.276811	0.000834768	-0.138673	0.175467
FBgn0030680	-0.275706	0.000854992	-0.0788326	0.506216
FBgn0027525	0.190641	0.000855277	0.154525	0.0121498
FBgn0250848	-0.172875	0.000858241	-0.140712	0.0101714
FBgn0030438	-1.74235	0.000882598	-2.2853	2e-07
FBgn0031969	-0.249518	0.000986382	-0.206466	0.00997189
FBgn0261238	-0.274819	0.000986382	-0.377893	1.37e-06
FBgn0060296	0.326151	0.00098956	0.36937	0.00017813
FBgn0053126	0.812289	0.00101088	0.640067	0.0880393
FBgn0013995	-0.261928	0.00103196	-0.191283	0.0248218
FBgn0038478	-0.291584	0.00106591	-0.295054	0.0010079
FBgn0033979	-0.345457	0.00106591	-0.393143	0.000153568
FBgn0038761	0.810871	0.0011425	0.658082	0.0104882
FBgn0014455	0.147412	0.00120489	0.0478208	0.456911
FBgn0015509	-0.170265	0.00120489	-0.119286	0.0334426
FBgn0032456	-0.200649	0.00127123	0.0248373	0.826377
FBgn0283521	-0.198098	0.00129072	-0.105774	0.150775
FBgn0032876	-0.268859	0.00133117	-0.313364	0.000108498
FBgn0259168	-0.272953	0.00133117	-0.0415144	0.780942
FBgn0035842	-0.308829	0.00133117	-0.144468	0.215448
FBgn0029996	-0.202483	0.0013451	-0.203707	0.00138561
FBgn0003598	-0.270376	0.00136047	-0.388299	4.71e-07
FBgn0052207	0.265317	0.00140768	0.154449	0.0992518
FBgn0039637	-0.204797	0.0014411	0.00365087	0.979564
FBgn0038827	-0.400462	0.00144844	-0.409181	0.00188219
FBgn0259111	1.03779	0.00146163	0.0380223	0.9541
FBgn0040384	-0.288128	0.00154271	-0.30668	0.000607745
FBgn0015623	0.206733	0.00159301	-0.0641732	0.499603
FBgn0064225	0.162966	0.00159301	0.114549	0.0449309
FBgn0013269	0.137038	0.00159301	0.0921707	0.0579123
FBgn0033155	-0.210935	0.00159301	-0.156729	0.0345423
FBgn0000046	0.760272	0.00160617	0.56491	0.0363015
FBgn0264848	-0.181282	0.00165109	-0.163352	0.00533206
FBgn0016070	-0.248392	0.00170663	-0.248264	0.00213171
FBgn0283724	-0.256429	0.00173003	-0.170556	0.0640518
FBgn0041709	-6.88909	0.00173003	-6.52831	0.00217279
FBgn0032955	-0.219243	0.00173601	-0.177462	0.0166297
FBgn0040234	0.260428	0.00174452	0.187925	0.0427303
FBgn0036428	-0.306791	0.00178042	-0.186286	0.0897453
FBgn0035622	-0.219337	0.00179959	-0.0971925	0.275799
FBgn0051716	-0.171167	0.00184785	-0.0867966	0.18981
FBgn0035574	-0.665319	0.00192232	-1.02763	4.07e-08
FBgn0040233	-0.251457	0.00200974	-0.217812	0.0117364
FBgn0031769	-0.277278	0.00200974	-0.35663	2.22e-05
FBgn0032123	-0.287826	0.00200974	-0.147551	0.183352
FBgn0034232	0.261851	0.00202722	0.116257	0.289762
FBgn0033757	-0.257459	0.00208854	-0.250046	0.00271477
FBgn0036165	-0.239927	0.00213464	-0.0290948	0.834446
FBgn0085229	0.292567	0.00219547	0.13843	0.226718
FBgn0000140	-0.248926	0.00223933	-0.329923	1.44e-05
FBgn0086694	-0.188593	0.00224434	-0.158022	0.0144722
FBgn0262743	-0.181547	0.00225341	-0.161201	0.00857638
FBgn0030456	-0.233248	0.00226387	-0.105129	0.281051
FBgn0040372	-0.225818	0.00236353	-0.0987035	0.305356
FBgn0013732	-0.233512	0.00240478	-0.339228	1.37e-06
FBgn0026206	-0.270945	0.0026096	-0.0934178	0.458895
FBgn0000719	-0.278154	0.00261171	0.00710811	0.969165
FBgn0086904	0.157712	0.00262656	0.103714	0.0792006
FBgn0032748	-0.219864	0.00262704	-0.215928	0.00409545
FBgn0032705	-0.280442	0.00262704	-0.374135	1.12e-05
FBgn0005683	-0.646311	0.00264091	-0.541623	0.0164441
FBgn0029822	-0.251055	0.00266746	-0.219955	0.0115913
FBgn0040340	-0.265973	0.00280361	-0.263971	0.00232784
FBgn0259734	-0.294022	0.00280361	-0.165466	0.155035
FBgn0028572	0.324349	0.002998	0.087977	0.602813
FBgn0031111	-5.46217	0.00305139	-4.40251	0.0182089
FBgn0033357	0.215425	0.00327685	0.0645373	0.535263
FBgn0023407	-0.212272	0.00336037	0.00944893	0.948987
FBgn0050383	0.875678	0.00338201	0.607091	0.202563
FBgn0033817	0.512169	0.00344593	0.231442	0.454735
FBgn0026372	0.215346	0.0035705	0.387153	3.1e-09
FBgn0039066	-0.245307	0.00359213	-0.18586	0.0349075
FBgn0029885	0.200913	0.00372321	0.13629	0.0857207
FBgn0020386	-0.261072	0.00372321	-0.330521	0.000128409
FBgn0000150	0.194214	0.00383415	0.0456836	0.664917
FBgn0264855	-0.18204	0.0038354	-0.0744063	0.36627
FBgn0016131	0.252896	0.00384905	0.0517707	0.705011
FBgn0039350	-0.218326	0.00384905	-0.165822	0.0530199
FBgn0023529	-0.208229	0.00389753	-0.139045	0.0818938
FBgn0085362	-2.52213	0.00389753	-1.78212	0.0633953
FBgn0004047	-0.819	0.00409055	-0.697054	0.01888
FBgn0000352	-0.296258	0.00417778	-0.244497	0.0199002
FBgn0036043	-0.20299	0.00418272	-0.102811	0.242831
FBgn0030328	-0.167503	0.00433914	-0.150575	0.0123149
FBgn0039748	0.483751	0.00445365	0.27704	0.279026
FBgn0040395	-0.262992	0.00454872	-0.0245372	0.887298
FBgn0028467	-0.226512	0.00465352	-0.0648828	0.563026
FBgn0014007	-0.260489	0.00467189	-0.27286	0.00232784
FBgn0030805	-0.499026	0.00467189	-0.231374	0.250892
FBgn0010905	-0.228605	0.00469376	-0.125979	0.188172
FBgn0030955	0.256047	0.00469702	0.204944	0.0289475
FBgn0261673	-0.448777	0.00475542	-0.185334	0.296937
FBgn0036121	0.423789	0.00480835	0.195658	0.394821
FBgn0039644	-0.19668	0.00485581	0.00548454	0.971914
FBgn0261535	0.221453	0.00486662	0.148352	0.0873855
FBgn0029733	-0.246659	0.00486662	-0.338711	1.7e-05
FBgn0259175	0.461636	0.00492488	0.313913	0.105586
FBgn0032053	0.239365	0.00492488	0.0466174	0.737267
FBgn0020235	0.148426	0.00492488	0.0690855	0.29538
FBgn0030327	-0.227788	0.00492488	-0.0986423	0.327781
FBgn0033184	0.204528	0.00502493	0.164739	0.0290171
FBgn0031995	-0.266701	0.00502493	-0.0479733	0.759778
FBgn0086558	-0.168493	0.00502772	-0.155692	0.00737838
FBgn0264560	-0.254406	0.00502772	-0.162105	0.111641
FBgn0036147	0.298551	0.00514915	0.336227	0.00144026
FBgn0022702	0.438522	0.00514981	0.127418	0.496636
FBgn0028343	-0.206499	0.00517036	-0.204775	0.00572123
FBgn0003612	-0.154204	0.00522761	-0.129465	0.0234843
FBgn0052354	0.526447	0.00526881	0.466234	0.0211329
FBgn0040299	0.889859	0.00527604	0.459529	0.629725
FBgn0058469	0.316525	0.00554099	0.170567	0.216238
FBgn0029176	0.138317	0.0055454	0.117984	0.0232449
FBgn0035328	-6.73722	0.0055454	-5.02575	0.0444653
FBgn0037270	0.152769	0.00560429	0.096833	0.124279
FBgn0011703	-0.231972	0.00566519	-0.290272	0.000241282
FBgn0024183	0.255507	0.00571041	0.174407	0.0906351
FBgn0032479	-0.154614	0.0057313	-0.00348418	0.97744
FBgn0037379	-0.248024	0.00573328	-0.148486	0.152617
FBgn0030710	-0.306465	0.00573328	-0.391719	0.000203788
FBgn0038294	0.383971	0.00578581	0.443681	0.00132197
FBgn0263933	-0.22335	0.00582392	-0.214913	0.00835795
FBgn0037011	0.263392	0.005923	0.169898	0.104825
FBgn0034902	0.253015	0.00595268	0.179358	0.0747597
FBgn0038611	-5.28373	0.00597762	-1.51173	0.591106
FBgn0027334	0.224033	0.00605093	0.49784	1.89e-12
FBgn0034075	0.394306	0.00606926	0.556641	4.39e-05
FBgn0032124	-0.869112	0.00606926	-0.231961	0.602127
FBgn0031961	-0.491061	0.00612495	-0.198219	0.442715
FBgn0010300	-0.259738	0.00620374	-0.293219	0.00184761
FBgn0265605	-0.257432	0.00639623	-0.0049628	0.980451
FBgn0031972	0.559276	0.00640552	-0.0632604	0.860774
FBgn0000251	-0.185719	0.00649169	-0.105225	0.194175
FBgn0028421	-0.281608	0.00661117	-0.225658	0.036319
FBgn0040347	-0.387079	0.00669323	-0.274895	0.0640518
FBgn0039241	0.175555	0.00678554	0.0933901	0.238206
FBgn0031681	-0.173766	0.00685003	-0.0915036	0.238449
FBgn0039466	-0.259471	0.00685736	-0.269133	0.00449367
FBgn0004611	-0.241146	0.00689262	-0.0454726	0.750854
FBgn0039232	0.292446	0.00695645	0.315586	0.0139358
FBgn0037135	0.141097	0.00705518	0.116722	0.0347803
FBgn0038903	0.31715	0.00718096	0.124196	0.43181
FBgn0001108	-0.168716	0.00718096	-0.101139	0.153953
FBgn0016685	0.115	0.00726667	0.0641858	0.208477
FBgn0011828	0.586569	0.00731507	0.571751	0.0109352
FBgn0003074	-0.171357	0.00754944	-0.122051	0.0844979
FBgn0086768	0.25644	0.00755053	0.0717312	0.608633
FBgn0063649	0.467322	0.00756107	0.48408	0.00874065
FBgn0039338	-0.220748	0.00794212	-0.199325	0.0180305
FBgn0027590	0.215458	0.00795401	0.218812	0.00773099
FBgn0266411	-0.229699	0.00795401	-0.089386	0.440311
FBgn0031401	0.21999	0.00796572	0.0800855	0.47724
FBgn0260794	-0.250201	0.00798258	-0.192707	0.0574406
FBgn0015286	-0.189609	0.00816759	-0.0858608	0.346901
FBgn0026061	0.379706	0.0082475	0.264076	0.102234
FBgn0051342	-0.189844	0.0082475	-0.100063	0.252474
FBgn0263929	-0.22947	0.0082475	-0.143461	0.145166
FBgn0035106	-0.320809	0.00847103	-0.243221	0.0645518
FBgn0038183	0.196874	0.00856562	0.220948	0.00368833
FBgn0086357	-0.148279	0.00860216	-0.106035	0.0834397
FBgn0036004	-0.26784	0.00860216	-0.117579	0.374087
FBgn0035181	0.217677	0.00863011	0.128771	0.191039
FBgn0002891	-0.319734	0.00865425	-0.0789321	0.678344
FBgn0039170	-0.996092	0.00888576	-0.710146	0.0653277
FBgn0039756	0.497042	0.00898414	0.274287	0.255167
FBgn0003210	-0.167447	0.00906028	-0.108807	0.129789
FBgn0264707	-0.287397	0.00912925	-0.14073	0.30258
FBgn0034976	-0.283712	0.00920124	-0.265691	0.0171239
FBgn0027611	-0.335893	0.00921171	0.314855	0.00495728
FBgn0030054	-0.184346	0.00939819	-0.273629	2.79e-05
FBgn0011016	-0.212566	0.00942143	-0.216276	0.00607892
FBgn0010222	0.234174	0.00943658	0.192621	0.0345408
FBgn0286786	0.173064	0.0094689	0.103642	0.182184
FBgn0002887	-0.251204	0.0095216	-0.159307	0.138167
FBgn0026702	0.216959	0.0095486	0.102834	0.346862
FBgn0286516	-0.179187	0.0095486	-0.0193966	0.878059
FBgn0000057	-0.254554	0.0095486	0.0286422	0.86572
FBgn0005632	-0.200351	0.00967475	-0.0791261	0.443248
FBgn0029629	0.173862	0.00998426	0.139363	0.0545395
FBgn0283450	0.25354	0.0100037	0.119665	0.355009
FBgn0033902	0.161322	0.0100037	0.0854119	0.261461
FBgn0259174	-0.172517	0.0100037	-0.0773836	0.367127
FBgn0030352	0.261605	0.0101913	0.0467649	0.787911
FBgn0000181	0.135811	0.0101913	0.11185	0.0454435
FBgn0039634	-0.204554	0.0101913	-0.159255	0.0517774
FBgn0034618	-0.261208	0.0102899	-0.0529255	0.736646
FBgn0037533	-0.153838	0.0103155	-0.100083	0.137027
FBgn0285952	0.136755	0.0103387	0.0754981	0.238273
FBgn0030878	0.200256	0.0103879	0.242943	0.00179674
FBgn0000579	-0.146287	0.0103879	-0.0574528	0.450481
FBgn0030320	-0.21235	0.0103879	-0.14117	0.129879
FBgn0037760	-0.22557	0.0103879	-0.20151	0.0246475
FBgn0086350	-0.274341	0.0103879	-0.397966	0.000148655
FBgn0033679	0.724411	0.0103992	0.526165	0.224079
FBgn0266410	-0.166709	0.0103992	-0.111472	0.126762
FBgn0000358	-3.16296	0.0103992	-7.11935	3.64e-14
FBgn0002901	-0.376235	0.0104246	-0.263049	0.0937291
FBgn0030040	0.373434	0.0105457	0.301448	0.0437282
FBgn0260768	0.452848	0.0106276	0.042454	0.901201
FBgn0031579	0.675447	0.0108037	0.33055	0.26649
FBgn0000541	-0.25757	0.0109003	-0.115952	0.374198
FBgn0000644	-4.53719	0.0109003	-0.135735	0.971614
FBgn0262733	-0.180068	0.0109432	-0.113319	0.157212
FBgn0032149	0.330709	0.0110087	0.159529	0.324013
FBgn0030421	-0.814441	0.0110598	-0.537457	0.105808
FBgn0029133	0.135927	0.0113097	0.11048	0.0547745
FBgn0278604	-0.225723	0.0113097	-0.124178	0.247294
FBgn0033526	-0.318453	0.0113097	-0.356342	0.00287731
FBgn0001942	0.140169	0.0114547	0.132489	0.018585
FBgn0024558	0.15898	0.0114752	0.124729	0.0650876
FBgn0038964	0.154404	0.011539	0.166489	0.00559523
FBgn0086690	-0.253903	0.0115729	-0.0216975	0.907874
FBgn0260744	-0.285607	0.0117227	-0.19868	0.110603
FBgn0038312	0.368962	0.0117636	-0.0122224	0.96908
FBgn0026196	0.131869	0.0117636	0.162216	0.00129782
FBgn0283499	-0.350595	0.0117636	-0.128118	0.50586
FBgn0031603	0.404548	0.0117867	-0.152533	0.466803
FBgn0010228	0.277297	0.0117867	0.240706	0.0335015
FBgn0001085	-0.263664	0.0117867	-0.280882	0.00662036
FBgn0052137	-0.567184	0.0117867	-0.449128	0.0504187
FBgn0038247	-1.26728	0.0117867	-1.64364	4.1e-05
FBgn0030817	-0.220349	0.0117998	-0.24877	0.00326283
FBgn0036806	0.916242	0.0119189	0.00836833	0.984262
FBgn0053094	-0.206327	0.0119767	-0.114209	0.227908
FBgn0086372	-0.153781	0.0120583	0.0339334	0.722691
FBgn0046706	-0.278012	0.0120731	-0.0588304	0.725964
FBgn0034399	0.346884	0.012206	0.344406	0.0182721
FBgn0026401	-0.160147	0.012206	-0.0972485	0.188155
FBgn0034091	-0.16168	0.012206	-0.121067	0.0713967
FBgn0035420	-0.228484	0.012206	-0.161909	0.101198
FBgn0264494	-0.407511	0.012206	0.0215776	0.940852
FBgn0052774	-8.60502	0.012206	-6.96998	0.0326065
FBgn0035499	0.1391	0.0122943	0.00209778	0.985519
FBgn0039227	-0.19681	0.0124921	-0.197739	0.0125065
FBgn0033875	0.231915	0.0126579	0.180751	0.0792244
FBgn0014029	0.194361	0.0126579	0.116733	0.202453
FBgn0266139	-0.466143	0.0126579	0.719121	0.678344
FBgn0041171	-0.196212	0.0126727	-0.22932	0.00257821
FBgn0029118	0.205748	0.0127084	0.0955646	0.339822
FBgn0266347	-0.357875	0.0127381	-0.211666	0.18419
FBgn0263240	0.328506	0.0129296	0.187134	0.256079
FBgn0042111	0.423768	0.0132708	0.0617546	0.834483
FBgn0004867	0.161675	0.0132708	0.13126	0.0595148
FBgn0285947	0.236483	0.0133732	0.642688	4.87e-16
FBgn0000404	-0.122537	0.0133732	-0.11409	0.0237549
FBgn0036316	-0.163915	0.0133732	-0.0496042	0.605973
FBgn0031897	-0.179668	0.0133732	-0.186309	0.0157962
FBgn0039907	-0.202248	0.013437	-0.140861	0.12263
FBgn0033029	-0.150573	0.0134448	-0.036938	0.695209
FBgn0035641	-0.280138	0.0137755	-0.302405	0.00600986
FBgn0036309	-0.251126	0.0138336	-0.0932929	0.486016
FBgn0052767	-0.274605	0.0139541	-0.183558	0.156833
FBgn0037614	-0.214301	0.0139753	-0.253879	0.0028602
FBgn0038889	-0.275463	0.0140257	-0.143947	0.290965
FBgn0039776	0.280653	0.0141966	-0.0421887	0.827125
FBgn0036372	-0.217608	0.0141966	-0.164267	0.0922274
FBgn0036460	0.195411	0.0144124	0.102184	0.302789
FBgn0004907	0.127029	0.0144436	0.126512	0.0151077
FBgn0052409	0.169455	0.0145367	0.123632	0.102226
FBgn0267156	0.807278	0.0149308	0.400793	0.31481
FBgn0033246	-0.248346	0.0149885	-0.0440838	0.793908
FBgn0259745	-0.218434	0.0153183	-0.154999	0.122336
FBgn0040011	-0.183902	0.0153311	-0.11849	0.153937
FBgn0260749	-0.18565	0.0157195	-0.136535	0.1045
FBgn0003334	-0.225161	0.0157613	-0.112884	0.334055
FBgn0039297	0.624424	0.0158205	0.999855	0.000148655
FBgn0032298	0.179387	0.0158574	0.150859	0.0551592
FBgn0003089	-0.546085	0.0159018	-0.110087	0.735502
FBgn0037913	0.192994	0.0161557	0.0882226	0.399521
FBgn0027521	-0.24101	0.0161557	-0.316713	0.000661004
FBgn0032713	0.385473	0.0162679	0.349679	0.0537311
FBgn0030648	0.167828	0.0162969	0.190648	0.00611078
FBgn0030792	0.207323	0.0163048	0.0836398	0.478995
FBgn0262737	-0.163894	0.0166095	-0.121204	0.102429
FBgn0002783	-0.170631	0.0169177	-0.142872	0.0577091
FBgn0033502	0.815422	0.0170231	0.185935	0.617786
FBgn0036448	-0.199704	0.0170231	-0.0754997	0.501218
FBgn0042180	-0.231607	0.0170231	-0.129474	0.27034
FBgn0284245	0.102473	0.0171265	0.0830081	0.0697503
FBgn0039532	-0.23637	0.0173861	-0.287742	0.0026102
FBgn0002772	0.49376	0.0174019	0.56749	0.00529091
FBgn0259682	-0.209339	0.0174019	-0.274675	0.000954467
FBgn0034490	-0.893671	0.0174019	-1.87347	3.91e-11
FBgn0022774	0.23848	0.0175953	0.188754	0.0833705
FBgn0250874	0.180122	0.0175953	0.18542	0.0148637
FBgn0031663	0.262193	0.017638	0.0773255	0.635724
FBgn0267487	-0.158535	0.0176794	-0.129737	0.0631585
FBgn0030519	0.311981	0.0178294	0.122441	0.490426
FBgn0037607	0.137473	0.0178796	0.0397557	0.647541
FBgn0036614	-0.261619	0.0181153	-0.183955	0.123956
FBgn0012037	0.559859	0.0182809	0.907023	0.00279157
FBgn0031505	0.245522	0.018368	0.0863288	0.547303
FBgn0265575	-0.210802	0.0184004	-0.17296	0.0670379
FBgn0003353	0.337968	0.0184898	0.200297	0.324179
FBgn0266711	0.185171	0.0184898	0.0759665	0.48354
FBgn0261789	0.163859	0.0184898	0.00833006	0.950852
FBgn0051163	-0.263745	0.0184898	-0.189453	0.130444
FBgn0015625	-0.182827	0.0186875	-0.338587	4.52e-07
FBgn0000146	0.194693	0.0187422	0.185408	0.0283987
FBgn0004889	-0.150704	0.0187422	-0.145726	0.0234843
FBgn0038890	-0.206982	0.0187422	-0.0820562	0.476038
FBgn0263911	0.176197	0.0187713	0.0464219	0.676567
FBgn0039632	-0.196491	0.0189375	-0.19525	0.0164441
FBgn0040931	0.303451	0.018962	0.151471	0.327781
FBgn0031321	0.28285	0.0190904	0.144084	0.359081
FBgn0041094	-0.159279	0.0194774	-0.0547381	0.568801
FBgn0262124	-0.175905	0.01957	-0.0496317	0.651021
FBgn0015522	-0.171609	0.0196109	-0.0541614	0.605973
FBgn0032297	-0.359696	0.0196109	-0.145637	0.423816
FBgn0030841	-0.505651	0.0196109	-0.122769	0.799866
FBgn0015776	-0.140244	0.0196502	0.00275449	0.980962
FBgn0034654	0.151649	0.0197048	0.0558341	0.53688
FBgn0034793	0.199629	0.0197205	0.013084	0.936157
FBgn0033205	0.425844	0.019956	0.206372	0.385623
FBgn0037205	0.344693	0.0200148	-0.127791	0.4682
FBgn0027586	0.531211	0.0200805	0.615868	0.00608365
FBgn0053087	-0.265904	0.0200888	-0.0730674	0.67836
FBgn0035101	0.309351	0.0202986	0.064667	0.771543
FBgn0030863	-0.221483	0.020321	-0.184993	0.0631585
FBgn0034564	0.297825	0.0203513	-0.071289	0.704448
FBgn0020497	-0.130369	0.0203737	-0.0196829	0.837874
FBgn0014133	-0.162178	0.0203991	-0.227547	0.000444746
FBgn0015371	-0.333041	0.0204334	-0.433525	0.0016809
FBgn0028473	0.156761	0.0204496	0.183679	0.00500247
FBgn0250838	0.156174	0.0204645	0.087465	0.27858
FBgn0014391	0.208336	0.0204852	0.0937332	0.429172
FBgn0027515	-0.172508	0.0205209	-0.153348	0.0434622
FBgn0035237	-0.199482	0.0208955	-0.105497	0.308947
FBgn0028479	-0.157891	0.0210237	0.0366376	0.723989
FBgn0266258	0.587473	0.0210643	0.182978	0.66316
FBgn0034709	0.181966	0.0212254	0.155617	0.0594705
FBgn0036728	0.189371	0.0212301	0.0595614	0.606449
FBgn0039627	0.169909	0.0214528	0.103085	0.237821
FBgn0286898	-0.166059	0.0214991	-0.0604322	0.529311
FBgn0027335	-0.171832	0.0215361	-0.103859	0.234247
FBgn0029174	0.110777	0.0215635	0.0730072	0.188012
FBgn0004419	-0.138216	0.0215635	-0.117638	0.0628885
FBgn0038395	-1.46347	0.0215635	-0.916997	0.213259
FBgn0015834	0.122532	0.021567	0.0536518	0.443653
FBgn0030067	0.147832	0.0216645	0.0210837	0.850908
FBgn0052103	-0.196232	0.0216645	-0.118736	0.226277
FBgn0037979	-0.203368	0.0216645	0.0175711	0.909749
FBgn0003435	-0.291569	0.0216645	-0.0757633	0.694887
FBgn0037025	-0.306551	0.0216645	-0.422375	0.000466429
FBgn0032783	-0.301268	0.021685	-0.460621	0.000116239
FBgn0036032	-0.284127	0.0217256	-0.191448	0.169496
FBgn0031805	0.493771	0.0218733	0.407538	0.0594705
FBgn0034723	0.40359	0.0218733	0.425063	0.0199669
FBgn0033712	-0.291654	0.0218733	-0.149327	0.318944
FBgn0031066	0.141129	0.0220933	0.0634096	0.422993
FBgn0031008	0.147913	0.0221238	0.0190482	0.865853
FBgn0033005	-0.185329	0.0221238	-0.0909615	0.363428
FBgn0034817	0.19937	0.0223755	-0.00131388	0.992203
FBgn0039257	0.743697	0.0224917	0.5283	0.151987
FBgn0036801	-0.18524	0.022539	-0.138042	0.123365
FBgn0011455	0.182128	0.0227729	0.103278	0.285315
FBgn0033485	0.177726	0.0227729	0.170394	0.0300326
FBgn0262686	0.795263	0.0229784	0.0813948	0.885592
FBgn0003655	-0.13986	0.0229784	-0.100403	0.137509
FBgn0266064	-0.161185	0.0230286	-0.204092	0.00188219
FBgn0053113	-0.133282	0.0230598	0.00161834	0.987597
FBgn0086265	-1.68334	0.0231084	-1.57655	0.036319
FBgn0039113	-0.238135	0.023235	-0.177445	0.112446
FBgn0034261	-0.29232	0.0234065	-0.070185	0.737267
FBgn0039696	-0.451096	0.0236573	-0.566135	0.00129956
FBgn0083167	0.228644	0.0237529	0.00295909	0.986923
FBgn0036488	0.335532	0.0242491	0.0441639	0.861252
FBgn0024234	0.285611	0.0249649	0.0537287	0.792702
FBgn0033638	-0.172256	0.0249711	-0.118579	0.169958
FBgn0029944	-0.182352	0.0250291	0.0317265	0.820539
FBgn0052205	0.441698	0.0250827	0.08756	0.737267
FBgn0034194	0.341787	0.0250827	0.274851	0.102313
FBgn0030630	0.229339	0.0251057	0.163973	0.138921
FBgn0030276	-0.165177	0.0251057	-0.0694272	0.472401
FBgn0038344	-0.183021	0.0251057	-0.0672139	0.555914
FBgn0000063	-0.34784	0.0251057	-0.449541	0.00118732
FBgn0029966	-2.88377	0.0251057	-1.67088	0.234345
FBgn0051092	-0.156531	0.025427	-0.0529556	0.594811
FBgn0086266	-4.13671	0.025427	-1.69765	0.471327
FBgn0025836	-0.184688	0.0260725	-0.0116232	0.942922
FBgn0259994	0.56728	0.0263049	1.05367	2.84e-05
FBgn0033392	-0.240652	0.0264782	-0.0962372	0.498369
FBgn0000426	0.202746	0.026572	-0.0368411	0.80492
FBgn0035969	-0.291249	0.0266856	-0.326925	0.0074783
FBgn0085421	0.42191	0.0270472	0.221458	0.4164
FBgn0036500	0.195927	0.0270472	0.0655371	0.606399
FBgn0261279	-0.135568	0.0270472	-0.151604	0.0097979
FBgn0010342	-0.236397	0.0276128	-0.327497	0.000607289
FBgn0039735	0.157826	0.0276932	0.104367	0.202088
FBgn0053129	-0.143098	0.0279807	-0.0900507	0.232706
FBgn0030242	-0.321242	0.027983	-0.333166	0.0226474
FBgn0259978	-0.142643	0.0279996	-0.0719336	0.362742
FBgn0000283	-0.166946	0.028075	-0.111656	0.196454
FBgn0040290	-0.211571	0.0284082	-0.22979	0.0145532
FBgn0035145	-0.202096	0.0285014	-0.0519473	0.701586
FBgn0030301	-0.194573	0.0287914	-0.12015	0.255035
FBgn0025639	-0.193573	0.0290454	-0.180617	0.0471565
FBgn0025777	-0.183114	0.029323	-0.116335	0.231654
FBgn0035630	0.101947	0.0293705	0.0452129	0.456789
FBgn0027603	-0.178459	0.0295201	-0.142066	0.103577
FBgn0015031	0.16446	0.0295783	0.0606665	0.551367
FBgn0029881	-0.282567	0.0295783	0.0135875	0.956254
FBgn0037021	-0.195963	0.0297037	-0.164842	0.0836165
FBgn0031495	0.271569	0.0297938	-0.0402449	0.850173
FBgn0267976	0.135332	0.0297938	0.00945062	0.935821
FBgn0027499	-0.233726	0.0297938	-0.120748	0.362984
FBgn0263038	-6.31925	0.0297938	-7.23035	0.00532196
FBgn0261986	-0.256086	0.0298734	-0.215186	0.0761036
FBgn0003714	0.203867	0.0300013	0.04165	0.781772
FBgn0010424	0.577271	0.0300688	0.568174	0.0358707
FBgn0027786	0.150596	0.0300688	0.0229008	0.845579
FBgn0014037	-0.173529	0.0301465	-0.170618	0.0347794
FBgn0034009	-0.27333	0.0301687	0.00835051	0.97435
FBgn0034697	-0.209354	0.0304351	-0.135153	0.236695
FBgn0026083	-0.180617	0.0309406	-0.0958276	0.354589
FBgn0019644	0.205163	0.0311858	0.268143	0.00277975
FBgn0022023	0.104048	0.0311858	0.0974355	0.0493915
FBgn0031213	-0.234775	0.0317477	0.0426916	0.806326
FBgn0035888	0.328895	0.0317574	0.306203	0.0702189
FBgn0021906	0.14079	0.0317574	0.116232	0.0898387
FBgn0014075	-0.177684	0.0317776	0.0295857	0.83046
FBgn0039141	-0.178556	0.0317776	-0.0589133	0.614738
FBgn0002641	-0.250005	0.0317776	-0.197846	0.0828715
FBgn0266111	-0.366236	0.0318147	-0.443538	0.00573627
FBgn0263005	-0.241254	0.0318915	-0.118638	0.393518
FBgn0034398	0.153855	0.0321512	0.100681	0.221046
FBgn0004379	-0.274197	0.0323367	-0.266154	0.0321951
FBgn0032223	-0.252724	0.0326202	-0.350383	0.00117733
FBgn0035761	0.254028	0.0329547	0.0705151	0.71099
FBgn0033117	0.210852	0.0331561	0.0478668	0.75285
FBgn0003525	-0.15401	0.0331561	-0.305535	7.72e-07
FBgn0000996	-0.171005	0.0332495	-0.259524	0.000440368
FBgn0033351	0.158549	0.0333829	0.0521618	0.62144
FBgn0039923	-0.147731	0.0333829	-0.0626176	0.489939
FBgn0010497	-0.229545	0.0333829	-0.17027	0.148007
FBgn0002926	-0.433121	0.0334629	-0.686422	0.00016932
FBgn0259238	0.176308	0.033514	0.140653	0.0881605
FBgn0032189	-0.354281	0.03361	-0.240351	0.194175
FBgn0035541	0.152487	0.0337579	0.0436888	0.678162
FBgn0040230	-0.204075	0.0340255	-0.226327	0.0126209
FBgn0265464	-0.25093	0.0346735	-0.07897	0.653618
FBgn0032192	-0.326498	0.0347262	0.529288	0.585839
FBgn0037109	-0.193723	0.0347361	-0.112468	0.300897
FBgn0053181	-0.233962	0.0347361	-0.311412	0.00250118
FBgn0031895	-0.226179	0.0350903	-0.200882	0.075024
FBgn0038401	-0.210356	0.0358418	-0.0737722	0.587448
FBgn0037163	0.284197	0.0359009	0.272144	0.0560993
FBgn0033507	0.176195	0.0359009	0.0797687	0.460966
FBgn0000053	0.159914	0.0359009	0.17725	0.0160504
FBgn0037897	-0.203666	0.0360076	-0.0935244	0.457365
FBgn0030406	0.204	0.0361408	0.127792	0.259913
FBgn0031418	0.195726	0.0361408	0.0565294	0.694887
FBgn0030629	0.233885	0.0361963	0.108342	0.4164
FBgn0263510	0.166707	0.0361963	0.159684	0.0470765
FBgn0027084	0.112769	0.0362564	0.0257669	0.757964
FBgn0037670	0.399586	0.0363992	0.113652	0.681552
FBgn0030521	0.167867	0.0370064	0.0244359	0.857543
FBgn0023083	-0.234352	0.0370623	-0.250583	0.01939
FBgn0028734	-0.139173	0.0376586	-0.108968	0.129954
FBgn0050026	0.86305	0.037724	1.01991	0.00754492
FBgn0040805	0.547153	0.0377563	0.312841	0.409994
FBgn0030018	-0.197871	0.0381086	-0.158558	0.120599
FBgn0022213	-0.118475	0.0381927	-0.0897614	0.141329
FBgn0032400	-0.219944	0.0383896	-0.269062	0.0077005
FBgn0026441	-0.222867	0.0383896	-0.131796	0.304176
FBgn0003486	-0.465978	0.0383945	-0.275345	0.233449
FBgn0045800	0.237922	0.0384259	0.1103	0.443576
FBgn0260817	-0.262675	0.0384556	-0.147853	0.302041
FBgn0034763	-0.232415	0.03866	-0.226302	0.0419957
FBgn0262975	-0.157076	0.0387208	-0.080624	0.393518
FBgn0026324	0.35617	0.0387554	0.131994	0.58834
FBgn0037924	-0.210846	0.0389627	-0.337635	0.000133014
FBgn0003733	-0.211147	0.0390176	-0.249989	0.00872889
FBgn0000043	0.131708	0.0391957	-0.00100827	0.992095
FBgn0286784	-0.119147	0.0392182	-0.0467127	0.544972
FBgn0000166	-0.262094	0.0392182	-0.372056	0.00158099
FBgn0038252	-0.206127	0.0393237	-0.241391	0.0115913
FBgn0003520	-0.189164	0.0396099	-0.115703	0.287281
FBgn0034433	-0.239194	0.0396099	-0.206179	0.0803728
FBgn0036814	-0.245373	0.0396099	-0.10041	0.521703
FBgn0035688	-0.169354	0.0397245	-0.0409667	0.742368
FBgn0033555	0.190935	0.0398702	0.111454	0.316431
FBgn0004924	-0.141872	0.0400755	-0.120867	0.0965226
FBgn0023171	0.24412	0.040508	0.0632981	0.721959
FBgn0025186	-0.247086	0.0405673	-0.246507	0.03915
FBgn0025781	-0.252553	0.040784	-0.180957	0.169247
FBgn0036205	0.258223	0.0412094	0.186143	0.123727
FBgn0040773	0.198354	0.0412094	0.0641794	0.634171
FBgn0286818	-0.203421	0.0412094	-0.190201	0.059965
FBgn0038390	-0.36125	0.0412094	-0.340434	0.05611
FBgn0052350	-0.230463	0.0413464	-0.0694753	0.670454
FBgn0002773	0.436064	0.0414282	0.656532	0.000811734
FBgn0037313	0.236428	0.0418287	0.0362716	0.852827
FBgn0023525	0.575326	0.0420509	0.639684	0.0267698
FBgn0032815	0.191023	0.0420509	0.105023	0.385085
FBgn0031233	-0.183965	0.0420509	-0.0900346	0.40801
FBgn0286788	-0.288133	0.0420509	-0.428007	0.000843814
FBgn0031327	0.630626	0.0421749	0.594235	0.188155
FBgn0021995	0.158127	0.042405	0.152876	0.051859
FBgn0038948	0.164666	0.0429232	0.0433626	0.722134
FBgn0038925	0.136675	0.04308	0.112981	0.112248
FBgn0260005	-0.791623	0.04308	-0.335734	0.439053
FBgn0000581	-0.208334	0.0431417	-0.094373	0.47724
FBgn0261794	0.228843	0.0433847	0.204336	0.0828715
FBgn0038056	0.194154	0.0433847	0.129524	0.229074
FBgn0037637	0.183477	0.0433847	0.0518505	0.701586
FBgn0029868	0.164341	0.0433847	0.0826646	0.412808
FBgn0034877	0.163978	0.0433847	0.186264	0.0161164
FBgn0050372	-0.161921	0.0433847	-0.0237442	0.860774
FBgn0263108	-0.161961	0.0433847	-0.0462341	0.699672
FBgn0004373	-0.20022	0.0433847	0.0122415	0.948022
FBgn0011230	-0.209238	0.0433847	-0.0479619	0.765945
FBgn0034808	-0.271418	0.0433847	-0.292915	0.0286752
FBgn0019686	-0.167472	0.0434754	-0.125632	0.175954
FBgn0041585	-0.190315	0.0434754	-0.102951	0.36661
FBgn0000246	0.141863	0.0436247	0.0657109	0.47155
FBgn0037758	-0.158998	0.0436247	-0.205665	0.00449335
FBgn0025740	-0.267469	0.0436247	-0.0642379	0.760934
FBgn0051075	-0.268113	0.0436247	-0.209048	0.140124
FBgn0062928	0.20666	0.0436881	0.111101	0.383301
FBgn0032818	0.187587	0.0436881	0.131105	0.231121
FBgn0023542	0.141613	0.0436881	0.132569	0.0652185
FBgn0265935	-0.126298	0.0436881	-0.149078	0.0111785
FBgn0052418	0.178582	0.044395	0.193787	0.0314637
FBgn0039932	-0.664584	0.0446145	-0.0122745	0.980451
FBgn0037016	0.206161	0.0452865	0.0609396	0.68769
FBgn0027500	-0.165471	0.0453968	-0.284406	0.000124639
FBgn0039767	-0.177198	0.0453968	-0.189451	0.025622
FBgn0051547	0.432518	0.0453998	0.2904	0.393518
FBgn0003275	0.194579	0.04613	0.100125	0.41304
FBgn0020909	0.189986	0.04613	0.0346747	0.824579
FBgn0037478	0.233755	0.0462054	0.0875971	0.608934
FBgn0031459	0.152592	0.0462397	0.0651446	0.512376
FBgn0035945	-0.159626	0.0462397	-0.0772278	0.441596
FBgn0003257	0.139269	0.0462823	0.171462	0.0102567
FBgn0000566	0.127957	0.0462823	0.0976121	0.162334
FBgn0002906	-0.226863	0.0464454	-0.318037	0.00510795
FBgn0029507	0.435921	0.0466392	0.442163	0.0574406
FBgn0010113	-0.202159	0.0470535	-0.202964	0.0509265
FBgn0001123	0.250505	0.0473841	0.165761	0.238403
FBgn0028327	-0.121148	0.0473841	-0.0928107	0.158992
FBgn0000014	0.399683	0.0476167	0.486358	0.0161164
FBgn0030300	0.38964	0.0476167	0.203072	0.443248
FBgn0035063	0.229784	0.0476167	0.065914	0.701586
FBgn0035851	-0.219442	0.0476167	-0.0960874	0.500034
FBgn0026376	-0.223979	0.0476167	0.0313511	0.86779
FBgn0000147	-0.242271	0.0478035	-0.413601	7.07e-05
FBgn0032430	0.169198	0.0482537	0.168416	0.0565764
FBgn0000319	-0.142104	0.0482916	-0.00374078	0.980451
FBgn0023526	-0.160317	0.0483329	-0.0788892	0.440001
FBgn0033458	0.280069	0.0484907	0.0368555	0.878963
FBgn0263930	0.208293	0.0484907	0.206566	0.0554173
FBgn0027794	0.173201	0.0488216	0.243128	0.0026102
FBgn0003416	-0.199233	0.0488216	0.00387111	0.984262
FBgn0030914	0.738503	0.0489027	0.256336	0.588454
FBgn0266671	-0.264916	0.0489027	-0.0745908	0.694887
FBgn0031764	0.20583	0.0489458	0.177114	0.107869
FBgn0033459	0.146997	0.0491351	0.14923	0.0426557
FBgn0033845	-0.32241	0.0493896	-0.778074	2.84e-09
FBgn0038720	0.275686	0.0494489	0.285447	0.01888
FBgn0031832	0.183903	0.0494808	0.00298663	0.985519
FBgn0032348	0.286634	0.0495344	-0.0364833	0.881703
FBgn0034915	0.13953	0.0495779	0.182765	0.00615341
FBgn0036258	0.106433	0.0497219	0.0640172	0.3184
FBgn0039751	0.221724	0.0497426	0.100726	0.490426
FBgn0015338	0.200377	0.0497426	-0.0115924	0.950605
FBgn0035770	0.168783	0.0497426	0.467834	0.000279167
FBgn0027610	0.161943	0.0497426	0.23276	0.00205663
FBgn0267385	-0.150423	0.0497426	-0.105048	0.226598
FBgn0051992	-0.152737	0.0497426	-0.0518251	0.643568
FBgn0266674	-0.191572	0.0497426	-0.14327	0.180937
FBgn0027342	-0.205441	0.0497426	-0.140259	0.247252
FBgn0052296	-0.240458	0.0497426	-0.212233	0.112822
FBgn0025629	0.169814	0.049743	0.141561	0.131343
FBgn0036886	0.170962	0.0499237	0.0575361	0.647269
FBgn0030653	0.502581	0.0499654	0.402045	0.17443
FBgn0030420	-0.274543	0.0499654	-0.154479	0.340193
FBgn0026879	0.163707	0.0504603	0.0878682	0.393518
FBgn0038588	-0.331812	0.0504603	-0.199997	0.316522
FBgn0004598	-0.1533	0.0509029	-0.0772382	0.437395
FBgn0028525	-0.18928	0.0509029	-0.0390618	0.802407
FBgn0004655	-0.164155	0.0512938	-0.130275	0.155514
FBgn0034796	0.320641	0.0514025	0.0485942	0.854387
FBgn0051224	-0.21975	0.0514025	-0.235912	0.0332445
FBgn0028956	0.366941	0.0517749	0.196901	0.422767
FBgn0025549	-0.198235	0.0517749	-0.127056	0.267894
FBgn0034271	-0.202871	0.0517749	-0.18003	0.113315
FBgn0264979	-0.288026	0.0518389	-0.233147	0.111183
FBgn0039430	0.307392	0.0518943	0.128874	0.539029
FBgn0016694	0.223748	0.0520565	0.090318	0.570324
FBgn0040832	0.362348	0.0522275	0.824181	4.88e-05
FBgn0037051	0.112001	0.0525739	0.0590807	0.412808
FBgn0020445	-0.154366	0.0529316	-0.14808	0.0684802
FBgn0037540	-0.492557	0.0529734	-0.477684	0.0537908
FBgn0036374	-0.249522	0.0530407	-0.147457	0.340381
FBgn0031886	-0.336997	0.0531307	-0.397712	0.0141833
FBgn0040793	0.153666	0.0532928	0.0914462	0.322942
FBgn0030853	0.163989	0.0536198	0.110264	0.261461
FBgn0003124	-0.123848	0.0536198	-0.177413	0.0024284
FBgn0026404	-0.215249	0.0536198	-0.113305	0.415852
FBgn0050021	0.30011	0.0536804	0.297974	0.0611767
FBgn0027791	0.202436	0.0536804	0.275376	0.00522696
FBgn0034997	-0.196748	0.0536804	-0.315893	0.000253803
FBgn0260006	-1.6933	0.0536804	-1.34754	0.132373
FBgn0037549	0.145517	0.0538667	0.187586	0.00863538
FBgn0261383	-0.187637	0.0538667	-0.189909	0.0495208
FBgn0035997	-0.193524	0.0540253	-0.285469	0.00188219
FBgn0030970	-0.295039	0.054398	-0.161814	0.381913
FBgn0001995	0.227287	0.0548877	0.140321	0.324637
FBgn0032120	-0.23797	0.0548877	-0.0580171	0.760855
FBgn0020415	-0.347431	0.0550291	-0.375644	0.01888
FBgn0037817	0.47015	0.0551309	0.355612	0.545441
FBgn0035917	0.312815	0.0551309	0.46021	0.00279157
FBgn0005777	-0.127807	0.0551309	-0.122464	0.0634974
FBgn0031449	-0.145781	0.0551309	-0.162946	0.0273314
FBgn0028471	-0.169243	0.0551309	-0.123728	0.205542
FBgn0263077	-0.211134	0.0555	-0.0110524	0.956254
FBgn0023515	-0.144284	0.0559605	-0.290939	6.15e-06
FBgn0031607	0.284627	0.0562337	0.137578	0.466762
FBgn0039543	-0.310642	0.056253	-0.305703	0.0565863
FBgn0027580	-0.159299	0.0563641	-0.0833103	0.414118
FBgn0031655	-0.214754	0.0573371	-0.176075	0.157212
FBgn0002673	-0.292421	0.0578425	-0.368856	0.00979503
FBgn0038842	0.227191	0.0584033	0.129831	0.394821
FBgn0037644	0.154719	0.0584033	0.0252266	0.854121
FBgn0003410	-0.143069	0.0584033	-0.190722	0.00549835
FBgn0267912	-0.188167	0.0584916	-0.199507	0.0397319
FBgn0037853	0.711448	0.0589482	0.200162	0.701997
FBgn0029148	0.148473	0.0589482	0.146758	0.0633953
FBgn0033960	0.382045	0.0593456	0.161992	0.586055
FBgn0032059	0.306526	0.0595985	-0.00944668	0.977222
FBgn0015754	-0.121493	0.0596892	-0.13299	0.0296777
FBgn0010379	-0.142899	0.0596892	-0.0232099	0.853443
FBgn0031830	0.144086	0.0596946	0.0601289	0.545441
FBgn0264785	-0.159797	0.0596946	-0.156052	0.0633953
FBgn0033713	-0.200608	0.059846	-0.180621	0.0920195
FBgn0024556	0.116852	0.0599237	0.0798664	0.253089
FBgn0263987	-0.136091	0.0599237	-0.0827419	0.333998
FBgn0041604	-0.160459	0.0599237	-0.0810202	0.44236
FBgn0262738	-0.168739	0.0599237	-0.0083085	0.962118
FBgn0260632	-0.162497	0.0600373	-0.100155	0.327981
FBgn0036486	-0.173333	0.0600373	-0.379864	4.49e-07
FBgn0265177	0.273616	0.0601123	0.0463185	0.845016
FBgn0010247	-0.162105	0.0601123	-0.0345571	0.79943
FBgn0011802	-0.228386	0.0602075	-0.240058	0.0431121
FBgn0025682	0.184045	0.0602731	0.12324	0.276025
FBgn0025582	0.0960079	0.0602731	0.0927815	0.0737484
FBgn0039528	-0.186845	0.060399	-0.0770627	0.553738
FBgn0039705	-0.200335	0.060399	-0.137882	0.243375
FBgn0051229	0.304852	0.0605651	0.222889	0.211612
FBgn0016059	-0.153704	0.0605651	-0.115723	0.203688
FBgn0260243	-0.211393	0.0605651	-0.204362	0.0703883
FBgn0051935	-0.22475	0.060817	-0.00785849	0.973383
FBgn0031057	-0.0961045	0.0608835	-0.00249196	0.980451
FBgn0013954	0.119041	0.0611501	0.0459001	0.597158
FBgn0262126	-0.192601	0.061261	-0.129786	0.263423
FBgn0033504	0.187133	0.0616696	0.119859	0.252474
FBgn0039559	-0.146219	0.0618025	-0.181356	0.0151077
FBgn0052196	0.601988	0.0619532	0.316216	0.412494
FBgn0260655	-0.17203	0.0619532	0.0467845	0.729698
FBgn0030512	-0.180761	0.0619532	-0.0623129	0.64789
FBgn0286051	0.130399	0.0620835	0.15233	0.0270009
FBgn0283468	-0.130374	0.0623276	-0.0981177	0.20099
FBgn0036547	0.52557	0.0624275	0.249729	0.502022
FBgn0005278	0.129788	0.0627705	0.133328	0.0565764
FBgn0032910	-0.226573	0.0627705	-0.292574	0.00847982
FBgn0286778	-0.196114	0.0632475	-0.144186	0.223334
FBgn0000289	-0.149449	0.063838	-0.038127	0.757316
FBgn0003964	-0.164914	0.0640672	-0.0900864	0.405838
FBgn0032957	0.272283	0.0641032	0.232833	0.162425
FBgn0259243	-0.154851	0.0641032	0.00973034	0.949384
FBgn0036483	-0.173368	0.0641032	-0.18155	0.0486851
FBgn0036671	-0.184919	0.0644219	-0.089344	0.483114
FBgn0037843	-0.124078	0.0646929	-0.0792133	0.298513
FBgn0037548	0.246623	0.0647525	0.249801	0.0405865
FBgn0033607	-0.191621	0.0647525	-0.100381	0.422985
FBgn0038473	0.116778	0.0648276	0.118179	0.0633953
FBgn0035374	0.201515	0.0653259	0.136113	0.287946
FBgn0001565	0.116398	0.0654542	0.0701996	0.352064
FBgn0031698	-0.258073	0.0654542	-0.178602	0.268285
FBgn0051687	0.315442	0.0654609	0.0869533	0.728395
FBgn0030309	0.294497	0.0656325	0.269621	0.100943
FBgn0037807	-0.134121	0.0656369	-0.0406402	0.717119
FBgn0000250	-0.157723	0.0657423	-0.215197	0.0064939
FBgn0052512	-0.153839	0.066067	-0.0727453	0.514471
FBgn0025839	0.231775	0.0663822	0.160014	0.261856
FBgn0035827	0.172058	0.0663822	0.00644577	0.972427
FBgn0034894	-0.201148	0.0663822	-0.260914	0.0107043
FBgn0266053	-0.139043	0.0672404	-0.113309	0.150585
FBgn0038564	-0.263842	0.0672404	-0.103272	0.593526
FBgn0026090	0.291547	0.0676733	0.130802	0.521703
FBgn0011742	-0.118897	0.0676733	-0.0436695	0.630008
FBgn0038088	0.480978	0.0676997	0.193319	0.626956
FBgn0030740	-0.151155	0.0677227	-0.0730715	0.488177
FBgn0011824	0.124574	0.0679521	0.270128	2.11e-06
FBgn0027080	0.13212	0.0680485	0.117064	0.125999
FBgn0037489	0.137109	0.0680688	0.177633	0.0120611
FBgn0003545	-0.290059	0.0680688	-0.479321	0.0010922
FBgn0033624	0.145336	0.0683211	0.0457663	0.69884
FBgn0087008	-0.185725	0.0683211	-0.146113	0.189995
FBgn0038686	-0.259733	0.0683211	-0.135264	0.421089
FBgn0032127	-2.63719	0.0683211	-2.10374	0.179662
FBgn0028953	-0.144043	0.0687978	-0.180244	0.0168742
FBgn0030305	-0.190995	0.0688556	-0.117634	0.327781
FBgn0028692	-0.105823	0.0691739	-0.0174212	0.854811
FBgn0023537	0.12879	0.069453	0.072139	0.403603
FBgn0263219	0.215935	0.0704031	1.13682	0.00046629
FBgn0011274	0.408699	0.0704144	0.4272	0.0551592
FBgn0031047	0.147971	0.070866	-0.0143937	0.92067
FBgn0000524	-0.187159	0.0711166	-0.11517	0.364085
FBgn0027619	0.1136	0.0716512	0.0785887	0.279945
FBgn0035160	0.185827	0.072193	0.128033	0.312268
FBgn0030749	0.18179	0.072193	0.0967761	0.423601
FBgn0260008	0.17887	0.072193	-0.0200988	0.900252
FBgn0032689	-0.139439	0.072193	-0.0682695	0.465727
FBgn0030480	0.222837	0.0722005	0.115882	0.44236
FBgn0037093	-0.124502	0.0722005	-0.0658515	0.439456
FBgn0030510	0.256028	0.0722737	0.0338189	0.885667
FBgn0030812	-0.15776	0.0722852	-0.058949	0.6341
FBgn0260771	-0.202943	0.0723663	-0.125352	0.342484
FBgn0037098	-0.211448	0.0723663	-0.162667	0.208477
FBgn0000355	-3.49869	0.0723663	-6.17255	0.000273029
FBgn0036900	-0.154269	0.0726939	-0.0278496	0.843141
FBgn0032156	0.262756	0.0733324	0.442031	0.000811734
FBgn0038224	0.131739	0.0733324	0.0955759	0.244435
FBgn0037298	0.12896	0.0734097	0.107798	0.156332
FBgn0032408	0.135258	0.0734478	0.0506848	0.635724
FBgn0037299	0.204239	0.0736339	0.0930672	0.512376
FBgn0001092	-0.151316	0.0736339	-0.21789	0.00438473
FBgn0001226	-0.572328	0.0736339	-0.854131	0.00319912
FBgn0003209	-0.182484	0.0736853	-0.142503	0.197603
FBgn0002284	0.119557	0.073716	-0.0192224	0.860774
FBgn0085377	-0.207985	0.073716	-0.0864451	0.563026
FBgn0036299	-0.232004	0.073716	-0.233848	0.0652054
FBgn0037794	-0.245662	0.073716	-0.0568691	0.783181
FBgn0287182	-0.198215	0.07382	0.0209863	0.912239
FBgn0028746	-0.303979	0.0738577	0.0283551	0.924725
FBgn0045073	-0.131624	0.0741078	-0.127092	0.0846211
FBgn0283531	-0.168242	0.0741213	-0.175309	0.0579123
FBgn0250785	0.300254	0.0741559	0.16425	0.421089
FBgn0035229	-0.199168	0.0741559	-0.150173	0.21373
FBgn0062442	0.174822	0.0743255	0.0517722	0.711964
FBgn0052654	-0.198576	0.0743255	-0.0989122	0.481208
FBgn0001169	-0.201879	0.0743255	0.192546	0.289762
FBgn0028675	0.318797	0.0745961	0.17471	0.469872
FBgn0283657	-0.184313	0.0747155	-0.0785426	0.567228
FBgn0052813	0.358534	0.0749668	0.15262	0.588348
FBgn0259927	0.279136	0.0749668	0.150234	0.461234
FBgn0034419	0.182545	0.0749668	0.140684	0.21458
FBgn0024957	-0.153632	0.0749668	-0.0036987	0.982119
FBgn0030803	-0.215731	0.0749668	-0.12906	0.374087
FBgn0032047	-0.345525	0.0750174	-0.0411492	0.890107
FBgn0033987	0.241888	0.0750649	0.4147	0.000811734
FBgn0039219	0.138412	0.0753204	0.0920984	0.313162
FBgn0263395	-0.141106	0.0753204	-0.0466768	0.684899
FBgn0034989	-0.146059	0.0753204	-0.144939	0.0776636
FBgn0034999	-0.229585	0.0753204	-0.165658	0.238007
FBgn0003890	0.19838	0.0753916	0.336018	0.000447142
FBgn0033340	0.337502	0.0761339	0.0836631	0.777435
FBgn0000412	0.107348	0.0763588	0.0221146	0.821011
FBgn0034786	-0.201431	0.0763588	0.0472842	0.778742
FBgn0038569	-0.197628	0.0764159	-0.0914276	0.519755
FBgn0033749	0.310459	0.0767778	0.0120484	0.973383
FBgn0031361	0.280615	0.0767778	0.118923	0.566323
FBgn0039404	0.228715	0.0767778	0.033925	0.87709
FBgn0028690	-0.110608	0.0767778	-0.0834758	0.220679
FBgn0029997	-0.175016	0.0767778	-0.0364038	0.825382
FBgn0031997	-0.328429	0.0767778	-0.108453	0.679472
FBgn0010431	-0.180884	0.0767853	-0.291082	0.00157063
FBgn0031018	0.464759	0.0778704	-0.0697352	0.864515
FBgn0037364	-0.202236	0.0779707	-0.324479	0.00129782
FBgn0034181	-0.121717	0.078197	-0.136491	0.0419408
FBgn0086908	-0.193332	0.0788063	-0.11821	0.367127
FBgn0050489	0.623507	0.0795588	0.113703	0.79943
FBgn0040394	0.129467	0.0795588	0.200333	0.0035605
FBgn0034021	-0.157579	0.0795588	-0.301375	0.000113806
FBgn0038476	-0.139736	0.0796655	-0.250191	0.000319916
FBgn0030218	0.277028	0.0797057	0.12868	0.564387
FBgn0040899	0.242718	0.0797057	0.19359	0.206189
FBgn0039451	-0.174222	0.0797057	-0.0199177	0.905972
FBgn0037555	-0.188829	0.0797057	-0.155208	0.183956
FBgn0026144	-0.16461	0.0806953	-0.258401	0.00215633
FBgn0266549	-0.200611	0.0806953	-0.109116	0.440311
FBgn0003187	-0.171413	0.0807791	-0.151553	0.130315
FBgn0033160	0.119883	0.0808208	0.0527028	0.563518
FBgn0051739	-0.14448	0.0808208	-0.103537	0.27007
FBgn0259242	0.390368	0.0815453	0.359155	0.18663
FBgn0037544	0.40965	0.0815602	-0.0109207	0.980451
FBgn0035805	0.212185	0.0815602	0.0971956	0.527472
FBgn0026238	-0.142064	0.0815602	-0.218968	0.0026102
FBgn0052676	-0.145666	0.0815602	-0.114817	0.217764
FBgn0250754	-0.196772	0.0816393	-0.238709	0.0271644
FBgn0004837	-0.238145	0.081883	-0.178717	0.183856
FBgn0032105	-0.237808	0.0822257	-0.279759	0.0299221
FBgn0036318	0.16928	0.0823557	0.123745	0.247271
FBgn0029006	-0.15207	0.0828584	-0.175866	0.0369111
FBgn0034853	-0.153419	0.0828808	-0.158952	0.0698206
FBgn0034255	0.303679	0.0832558	-0.0891721	0.705257
FBgn0262476	-0.28366	0.0832558	-0.173361	0.362984
FBgn0039883	0.536789	0.0838034	0.272891	0.434033
FBgn0035639	0.147771	0.0838034	0.0694629	0.528506
FBgn0032646	0.115204	0.0838034	0.0858309	0.23774
FBgn0261647	-0.216951	0.0840912	0.0436867	0.830797
FBgn0085423	-0.194632	0.0842699	-0.0900817	0.530357
FBgn0027949	-0.338415	0.0845596	-0.416833	0.0185526
FBgn0027558	-0.21407	0.0848494	-0.0372409	0.845691
FBgn0038167	-0.163756	0.0849264	-0.0528428	0.701541
FBgn0004432	0.0793249	0.0849629	0.00097021	0.989576
FBgn0047199	0.149707	0.0850056	0.0261316	0.850915
FBgn0023143	-0.117809	0.0850056	-0.0923954	0.217044
FBgn0058006	-0.244468	0.0850056	-0.056873	0.795264
FBgn0038772	-0.22429	0.085164	-0.22776	0.073103
FBgn0033919	0.329478	0.0853438	0.375416	0.04529
FBgn0031777	0.203776	0.0857059	0.110359	0.488177
FBgn0085370	-0.182963	0.0857059	-0.0212237	0.906156
FBgn0041087	-0.205905	0.0857059	-0.221568	0.0522495
FBgn0003462	0.11026	0.0858295	-0.00994907	0.930513
FBgn0003415	-0.227272	0.0858295	-0.189494	0.184997
FBgn0026181	-0.176183	0.085889	-0.0205836	0.906605
FBgn0265186	0.728515	0.0859035	0.0818311	0.873794
FBgn0031515	0.559275	0.0859035	0.116764	0.853443
FBgn0036551	0.309067	0.0859035	0.211054	0.304724
FBgn0023081	-0.154343	0.0859035	-0.0993934	0.333998
FBgn0027660	-0.189477	0.0859035	-0.200714	0.0686154
FBgn0036386	-0.203488	0.0859035	-0.0589938	0.730115
FBgn0037384	-0.213637	0.0859035	-0.158309	0.240611
FBgn0014023	0.165824	0.0867614	0.035571	0.811341
FBgn0017429	0.141059	0.086877	0.145234	0.0806257
FBgn0040529	0.144171	0.0871229	0.0996759	0.295416
FBgn0016687	0.100469	0.0871229	0.0389916	0.628014
FBgn0028582	-0.153855	0.0874435	-0.0395858	0.762478
FBgn0010382	-0.23151	0.0874435	-0.37391	0.00219331
FBgn0024734	-0.219126	0.0875417	0.000125378	1
FBgn0262730	-0.229818	0.0875718	-0.123793	0.462313
FBgn0015245	0.0966349	0.0879471	0.122967	0.0210416
FBgn0036342	0.184432	0.0885585	0.175172	0.138921
FBgn0038805	0.125597	0.0886017	-0.00235111	0.985519
FBgn0031734	-0.762654	0.0886118	-0.56911	0.214641
FBgn0020545	0.164605	0.0886835	0.0228552	0.888198
FBgn0034920	0.487437	0.0888692	0.483301	0.0815965
FBgn0004117	0.521459	0.0888944	0.593283	0.0485364
FBgn0026361	0.237579	0.0888944	-0.0812046	0.676019
FBgn0086355	-0.139048	0.0888944	-0.0810888	0.413452
FBgn0262081	-0.139782	0.0888944	0.020915	0.880385
FBgn0259876	-0.155713	0.0889541	-0.161756	0.0792006
FBgn0039927	0.344006	0.0894169	0.581447	0.00530733
FBgn0032919	0.114192	0.0894169	0.0821492	0.286541
FBgn0000320	0.227937	0.0896146	0.267217	0.0432336
FBgn0263780	-0.350887	0.0898052	0.139431	0.641829
FBgn0263352	-0.185945	0.0900997	-0.086928	0.539235
FBgn0250823	-0.108418	0.090652	-0.0737379	0.318086
FBgn0005694	-0.116387	0.0909728	-0.162732	0.00979503
FBgn0037203	-0.238324	0.0909728	-0.296458	0.0272793
FBgn0261797	-0.191584	0.0910213	0.0688494	0.665305
FBgn0083120	0.19644	0.0911091	0.205082	0.0810603
FBgn0032946	0.198264	0.0911578	-0.0759658	0.627801
FBgn0036537	0.152179	0.0914995	0.0960767	0.385259
FBgn0036333	-0.145592	0.091639	-0.135602	0.123116
FBgn0038256	-0.122779	0.0919286	-0.118654	0.0944637
FBgn0001280	0.148416	0.0923151	0.051794	0.67725
FBgn0033460	-0.157009	0.0933966	-0.0904096	0.419765
FBgn0259937	0.0826316	0.0935022	0.0200368	0.790934
FBgn0000709	-0.168983	0.0937039	-0.0309495	0.848053
FBgn0021760	-0.152222	0.0939337	-0.0718355	0.526878
FBgn0016984	-0.145067	0.0940362	-0.0177197	0.90083
FBgn0038271	0.0922048	0.0943013	0.173228	0.000259357
FBgn0004381	-0.186411	0.0943499	-0.174213	0.143879
FBgn0033917	0.19405	0.0943521	0.0805624	0.602305
FBgn0052642	-5.57773	0.0943521	-6.73232	0.0145522
FBgn0261854	-0.128123	0.0948016	-0.0401815	0.711964
FBgn0001296	0.132435	0.0950239	0.199797	0.005068
FBgn0033571	0.201363	0.0952641	0.0879242	0.593885
FBgn0013576	-0.146149	0.0954919	-0.146996	0.0922274
FBgn0052756	0.434822	0.0955142	0.214444	0.489638
FBgn0040985	0.170987	0.0955142	0.066694	0.625504
FBgn0001624	0.151597	0.0955142	0.129758	0.188155
FBgn0011672	-0.157096	0.0955142	-0.1682	0.0659311
FBgn0037874	0.0799664	0.0960943	0.0228749	0.745516
FBgn0005536	-0.169931	0.0964231	-0.127483	0.263777
FBgn0260388	0.198896	0.0966114	0.0319516	0.875977
FBgn0000927	-0.137549	0.0967841	-0.0322234	0.799866
FBgn0262739	-0.159755	0.0967841	-0.0596347	0.657106
FBgn0063449	0.208621	0.0980447	0.183042	0.137509
FBgn0000084	0.198354	0.0980651	0.0850326	0.591836
FBgn0010583	-0.156078	0.0980651	-0.0474893	0.722044
FBgn0038488	-0.179377	0.0981308	-0.0724798	0.609022
FBgn0037669	0.262376	0.0983152	-0.166532	0.405838
FBgn0014396	0.259774	0.0983152	0.266014	0.0944637
FBgn0010473	0.279747	0.0983735	0.301522	0.110801
FBgn0032833	0.102159	0.0983735	0.108914	0.0756469
FBgn0028509	-0.174305	0.0983735	-0.111258	0.352024
FBgn0030433	0.200994	0.0985579	-0.0314111	0.868523
FBgn0022709	0.242921	0.0986596	0.13225	0.444732
FBgn0287183	0.248953	0.0986928	0.116645	0.571639
FBgn0040070	0.116943	0.0989004	0.00775053	0.950484
FBgn0030834	0.160613	0.0989345	0.094634	0.424313
FBgn0010313	-0.158341	0.0989345	-0.0931141	0.433274
FBgn0034924	-0.532506	0.0989345	-0.39585	0.31481
FBgn0086251	-0.117758	0.098969	-0.0798923	0.333596
FBgn0038286	-0.150414	0.098969	-0.0747637	0.513174
FBgn0028292	-0.216683	0.098969	-0.158956	0.259441
FBgn0031657	0.19532	0.0996415	0.148241	0.267287
FBgn0017561	-0.120112	0.0996415	0.119232	0.115013
FBgn0265991	0.167834	0.0998134	0.318763	0.000234998
FBgn0034914	0.0981629	0.0998134	0.0835302	0.194175
FBgn0026575	-0.201004	0.0998134	-0.208212	0.0911763
FBgn0004465	0.147526	0.0999428	0.0327697	0.81288
FBgn0051122	-0.18654	0.0999428	0.0115318	0.956254
FBgn0039993	0.125595	0.0999945	0.0430355	0.676891
FBgn0283471	0.429431	0.100203	0.5726	0.0189675
FBgn0032006	0.192697	0.100203	0.295778	0.00482621
FBgn0041630	0.183435	0.100203	0.0981868	0.481014
FBgn0034893	0.181215	0.100203	0.120945	0.334894
FBgn0030274	0.164403	0.100203	-0.0368377	0.818029
FBgn0032050	0.113301	0.100203	0.1232	0.0720734
FBgn0028342	0.0979057	0.100203	0.0797	0.208477
FBgn0086253	-0.267617	0.100203	-0.135971	0.462653
FBgn0036522	-0.152716	0.100428	-0.0750582	0.534882
FBgn0030102	0.617326	0.100495	0.672145	0.115225
FBgn0032021	0.340628	0.100495	0.284923	0.150801
FBgn0030851	0.167107	0.100495	0.130095	0.244449
FBgn0003888	0.15431	0.100495	0.179368	0.0449125
FBgn0000559	0.101386	0.100495	0.131117	0.023765
FBgn0267488	-0.173713	0.100495	-0.0964202	0.456911
FBgn0086686	-0.188967	0.100495	-0.141065	0.281475
FBgn0083956	-0.317728	0.100495	0.075563	0.797345
FBgn0039449	-0.345251	0.100495	-0.53667	0.00213171
FBgn0050349	0.109399	0.10072	0.112162	0.094553
FBgn0026433	-0.156424	0.10072	-0.206329	0.0176155
FBgn0038325	-0.218215	0.100886	-0.130811	0.399521
FBgn0004369	-0.197603	0.101082	-0.181019	0.138306
FBgn0003149	0.435581	0.101861	0.590499	0.0173865
FBgn0033767	0.616374	0.101924	-0.204556	0.723305
FBgn0035978	-0.134154	0.101924	-0.126395	0.128747
FBgn0027948	-0.156614	0.102522	-0.00311511	0.985519
FBgn0031610	-0.39609	0.102597	-0.214312	0.479188
FBgn0040367	-0.560644	0.102597	-0.0790173	0.894361
FBgn0001225	-0.634573	0.102597	-0.808858	0.0277381
FBgn0000286	-0.187288	0.103165	-0.0635199	0.701541
FBgn0035539	-0.464244	0.103268	0.24233	0.447441
FBgn0013681	0.208297	0.103425	0.172995	0.201314
FBgn0003978	0.151743	0.103425	0.0904962	0.436934
FBgn0010770	0.110422	0.103675	0.119442	0.0794754
FBgn0000557	0.603784	0.10394	0.70181	0.0389192
FBgn0046776	-0.137516	0.104763	-0.183418	0.0145841
FBgn0031549	-0.241863	0.104815	-0.217174	0.138306
FBgn0033446	0.322558	0.105295	0.600436	0.000832831
FBgn0039623	-0.201612	0.105871	-0.193721	0.131824
FBgn0026666	0.22843	0.105916	0.0884206	0.647541
FBgn0261791	0.167211	0.105916	0.0178139	0.918861
FBgn0039828	0.126272	0.105916	0.0787239	0.393163
FBgn0030304	0.463044	0.106383	0.844797	0.002366
FBgn0004049	-0.152169	0.106383	-0.1357	0.176651
FBgn0033317	0.127007	0.106442	0.0575494	0.574967
FBgn0283682	-0.138828	0.106736	-0.101578	0.297363
FBgn0035768	-1.36856	0.107011	-2.21231	0.00326518
FBgn0260746	0.224032	0.107117	0.209584	0.138414
FBgn0039302	-0.149117	0.107165	-0.0356856	0.801349
FBgn0028397	-0.196853	0.107225	-0.0401096	0.831952
FBgn0023213	-0.101847	0.107256	0.0430554	0.610593
FBgn0260959	-0.154638	0.107256	-0.0919807	0.412096
FBgn0260648	0.188914	0.107489	0.0895243	0.567119
FBgn0036746	-0.159475	0.107489	-0.171542	0.0881605
FBgn0023522	0.120557	0.107639	0.0308705	0.785736
FBgn0266717	-0.178436	0.108081	0.0298869	0.86779
FBgn0036847	-0.230312	0.108166	-0.0806952	0.683425
FBgn0003042	-0.282463	0.108405	-0.208314	0.289154
FBgn0051961	-0.23801	0.108526	-0.231423	0.111555
FBgn0259936	0.255524	0.108701	0.0364492	0.885693
FBgn0003071	-0.140038	0.108743	-0.0846657	0.428466
FBgn0045823	0.0982564	0.109132	0.0998828	0.106139
FBgn0028622	0.196775	0.109159	0.147198	0.295989
FBgn0266666	0.164703	0.109159	-0.0392043	0.799866
FBgn0027108	-0.121593	0.109392	0.0446143	0.670033
FBgn0050169	-0.191018	0.109483	-0.238335	0.0296777
FBgn0036622	0.138954	0.109536	0.166418	0.0339991
FBgn0030366	-0.133766	0.109642	-0.0294273	0.824796
FBgn0034975	-0.164737	0.10991	-0.0628077	0.658161
FBgn0052280	0.318725	0.110058	0.0261543	0.942056
FBgn0035726	0.12019	0.110058	-0.0277667	0.817299
FBgn0027504	-0.147823	0.110058	-0.20817	0.0149168
FBgn0031848	-0.363934	0.110058	-0.39231	0.0674751
FBgn0263112	-0.131372	0.110129	-0.0817366	0.399886
FBgn0045852	0.607746	0.110225	0.911635	0.0132988
FBgn0040236	-0.125135	0.110225	0.0628229	0.512425
FBgn0029813	0.482801	0.110287	0.258847	0.460092
FBgn0025936	-0.132579	0.110287	0.131894	0.111641
FBgn0003044	-0.116232	0.110374	-0.12091	0.100071
FBgn0038549	-0.239498	0.111599	-0.0506134	0.834004
FBgn0037363	-0.185042	0.112557	-0.0502231	0.773775
FBgn0038550	0.323147	0.112741	0.191599	0.441329
FBgn0261674	-0.208607	0.112858	-0.180089	0.186042
FBgn0002899	-0.245935	0.113161	-0.369608	0.00813648
FBgn0039680	-0.21198	0.113164	-0.341919	0.00279157
FBgn0011725	-0.111063	0.113502	-0.100284	0.171443
FBgn0083968	0.191569	0.113895	0.00293671	0.988268
FBgn0260944	0.146987	0.113895	0.19527	0.0251608
FBgn0029672	0.127878	0.113895	0.0796853	0.40801
FBgn0050410	0.1252	0.113971	0.198691	0.00500568
FBgn0025628	-0.132772	0.114534	-0.138501	0.0897453
FBgn0259113	-0.135949	0.114847	-0.144136	0.0914109
FBgn0002021	0.144221	0.11602	-0.00732426	0.965955
FBgn0053558	-0.172136	0.116073	-0.0847765	0.551229
FBgn0262601	0.150797	0.116074	0.242974	0.00430079
FBgn0266758	0.387663	0.116266	0.149516	0.653477
FBgn0261954	-0.191329	0.116387	-0.156351	0.241624
FBgn0028970	0.165235	0.116673	0.0673187	0.633497
FBgn0000273	-0.154729	0.117116	-0.170316	0.0792969
FBgn0032208	-0.13424	0.118094	-0.0175721	0.90083
FBgn0032388	-0.116041	0.118317	0.0194279	0.870763
FBgn0053002	0.216409	0.119046	-0.0572307	0.780942
FBgn0016123	0.477855	0.119089	0.666406	0.0178647
FBgn0033782	0.628532	0.119255	0.297432	0.585072
FBgn0033556	0.216875	0.119403	-0.0259237	0.910091
FBgn0004926	0.0903604	0.119403	-0.0220318	0.802552
FBgn0037702	-0.129389	0.119403	-0.0991747	0.290626
FBgn0031379	-0.178998	0.119403	-0.129598	0.327781
FBgn0261793	-0.208906	0.119403	-0.167457	0.258839
FBgn0261261	-0.325003	0.119403	-0.304911	0.145372
FBgn0036396	-0.378193	0.119403	-0.251503	0.355009
FBgn0027528	0.190125	0.119491	0.0371883	0.847212
FBgn0283478	0.0849641	0.119491	0.0944959	0.0797966
FBgn0000382	-0.145131	0.119491	-0.0606624	0.627801
FBgn0037482	-0.157728	0.119908	-0.0690242	0.60785
FBgn0027087	0.109982	0.120239	0.151252	0.0193278
FBgn0001142	-0.213559	0.120564	-0.286884	0.0226474
FBgn0259984	-0.153459	0.120717	-0.012666	0.943383
FBgn0026598	-0.15248	0.120729	-0.180378	0.0575177
FBgn0033740	-0.230387	0.121279	-0.376598	0.0026102
FBgn0031003	0.151707	0.121463	4.3e-05	1
FBgn0021847	-0.180982	0.121832	-0.0310654	0.865309
FBgn0000499	-0.154195	0.121905	-0.121207	0.261252
FBgn0011785	-0.182693	0.121905	-0.17187	0.161264
FBgn0052451	-0.128469	0.122135	0.0320237	0.797697
FBgn0036286	-0.248339	0.122265	-0.203141	0.231654
FBgn0266582	0.136922	0.122443	0.0394455	0.759217
FBgn0039562	-0.0827669	0.122443	-0.0133467	0.878963
FBgn0016119	0.144699	0.122933	0.0352449	0.802967
FBgn0023528	-0.118548	0.122933	-0.0947774	0.261442
FBgn0010309	-0.177346	0.122933	-0.117042	0.372124
FBgn0037920	-0.289661	0.122933	-0.122828	0.617102
FBgn0036967	-0.13605	0.122984	-0.185659	0.0208579
FBgn0267390	-0.168314	0.122984	-0.0989653	0.454712
FBgn0034718	-0.214865	0.122984	-0.12968	0.4164
FBgn0031645	-0.144229	0.123298	-0.0170529	0.914056
FBgn0021800	0.143636	0.123671	0.146303	0.125999
FBgn0037439	0.148478	0.124231	0.150404	0.122449
FBgn0034726	-0.288423	0.124231	-0.332326	0.083894
FBgn0261565	0.191531	0.124646	0.293196	0.00979503
FBgn0010292	0.111956	0.124646	0.0742051	0.388814
FBgn0266282	-0.158873	0.124646	-0.0941581	0.434223
FBgn0039938	-0.5978	0.124646	-0.160106	0.700171
FBgn0038735	0.227385	0.124694	0.17954	0.287193
FBgn0033972	0.137426	0.125005	0.101278	0.309829
FBgn0038746	0.124929	0.125051	0.0724035	0.468284
FBgn0028663	0.135166	0.125408	0.0741855	0.492447
FBgn0032346	0.156542	0.126166	0.0224712	0.895056
FBgn0261790	0.14245	0.126166	0.00807126	0.962573
FBgn0023181	-0.249753	0.126166	-0.331878	0.0234976
FBgn0000052	0.136242	0.126454	0.134992	0.138167
FBgn0026250	0.0900759	0.126454	0.0366003	0.650265
FBgn0034308	-0.154064	0.126958	0.0277164	0.861252
FBgn0044826	-0.138889	0.127091	0.107861	0.286541
FBgn0037305	0.150185	0.127346	0.0682381	0.59936
FBgn0052267	0.188102	0.127685	-0.0408317	0.827125
FBgn0032805	0.237186	0.127794	0.154203	0.380997
FBgn0283427	-0.145516	0.127794	0.142432	0.144099
FBgn0029093	0.139705	0.127837	0.0304499	0.83046
FBgn0038275	0.152352	0.127856	0.191364	0.0478414
FBgn0086039	0.583205	0.128128	0.169636	0.728123
FBgn0019624	0.139387	0.128132	0.177778	0.039345
FBgn0025885	0.118393	0.128187	0.156478	0.0290983
FBgn0027070	-0.221883	0.129009	-0.270646	0.0497999
FBgn0031319	-0.158627	0.129693	-0.0542049	0.701997
FBgn0004435	0.30322	0.129869	0.160751	0.519615
FBgn0030177	0.0922882	0.130422	0.145844	0.00822061
FBgn0030208	-0.126817	0.130422	-0.200806	0.00539095
FBgn0011227	0.196584	0.130429	0.0925027	0.563026
FBgn0035189	0.239898	0.130764	0.145745	0.418622
FBgn0028886	-0.680475	0.131297	-0.52885	0.19431
FBgn0029525	0.114677	0.131596	0.105199	0.192191
FBgn0040079	-0.173345	0.132372	-0.145248	0.215036
FBgn0035488	-0.166697	0.132375	-0.293371	0.00191417
FBgn0034210	-0.215257	0.132575	-0.133052	0.421089
FBgn0003205	-0.105435	0.133155	-0.0446362	0.633479
FBgn0036538	0.147352	0.133249	0.0670551	0.58955
FBgn0032482	-0.141052	0.133439	-0.124576	0.207339
FBgn0261274	-0.179558	0.133439	-0.0129859	0.950605
FBgn0083123	0.212477	0.13347	0.0305366	0.896252
FBgn0029903	-0.143988	0.133498	-0.0567105	0.663105
FBgn0260634	-0.181265	0.133498	-0.196555	0.0958314
FBgn0035099	0.41071	0.133602	0.0434142	0.927415
FBgn0038747	-0.135551	0.133602	-0.0623791	0.586333
FBgn0032728	-0.242434	0.133602	-0.122527	0.539235
FBgn0000723	0.290173	0.133606	0.0986163	0.705832
FBgn0029688	-0.162905	0.133606	-0.0800635	0.564431
FBgn0039293	-0.16329	0.133606	-0.123626	0.308143
FBgn0031194	-0.155724	0.133633	-0.00376338	0.983837
FBgn0035402	-0.0969039	0.13364	-0.082092	0.236695
FBgn0266369	-0.14212	0.133879	-0.193032	0.0207188
FBgn0032514	-0.128205	0.13409	-0.0814227	0.402791
FBgn0003090	0.339509	0.134093	0.297784	0.29238
FBgn0031002	0.604958	0.134104	0.820032	0.0180305
FBgn0035308	0.206496	0.13414	0.219838	0.113144
FBgn0034005	-0.580033	0.134215	0.0562418	0.819373
FBgn0259163	0.303893	0.134301	0.207266	0.391245
FBgn0004797	-0.183392	0.134394	-0.289467	0.00692559
FBgn0030403	0.150316	0.134446	0.230568	0.0106913
FBgn0052230	0.159376	0.13472	0.0643639	0.653618
FBgn0003676	0.0802549	0.13472	0.075828	0.172949
FBgn0035517	0.209396	0.135101	0.0721355	0.703653
FBgn0000158	-0.250155	0.135849	-0.313451	0.0327167
FBgn0029838	-0.278008	0.136279	0.0393476	0.895056
FBgn0033183	0.113164	0.136443	0.136202	0.0653277
FBgn0001180	-0.214696	0.136501	-0.401405	0.0010922
FBgn0037344	-0.147214	0.13658	-0.125605	0.23774
FBgn0024366	0.28781	0.136701	0.445599	0.0579559
FBgn0027052	-0.170804	0.136957	-0.0610026	0.703653
FBgn0040493	-0.112964	0.13706	-0.140916	0.0535192
FBgn0030026	0.174179	0.13724	0.0389539	0.828283
FBgn0033984	-0.152696	0.13724	-0.0257702	0.878963
FBgn0034400	-0.145266	0.137542	-0.0140996	0.933746
FBgn0032358	0.341599	0.138274	0.137857	0.641829
FBgn0002638	0.0850016	0.13868	0.00743377	0.942616
FBgn0034534	0.187835	0.138838	-0.0952843	0.539708
FBgn0029718	0.139515	0.138957	0.0956166	0.382781
FBgn0015622	-0.0918271	0.139467	-0.0171211	0.861
FBgn0033907	0.188607	0.14052	0.0143812	0.948022
FBgn0038869	0.13704	0.140549	0.146203	0.116345
FBgn0052479	-0.17097	0.140549	-0.103533	0.453907
FBgn0086442	-0.133331	0.140659	-0.186563	0.0234843
FBgn0034728	-0.137064	0.140659	0.0522287	0.694887
FBgn0051176	0.570475	0.141397	0.195771	0.735502
FBgn0033261	0.245003	0.141397	0.208523	0.234919
FBgn0021875	0.199	0.141397	-0.0314506	0.887145
FBgn0035437	-0.154324	0.141397	-0.178544	0.0690536
FBgn0029896	-0.450036	0.141397	-0.0544846	0.912287
FBgn0003087	-0.499736	0.141408	-0.782699	0.00564671
FBgn0011737	-0.146097	0.14206	-0.0937137	0.428635
FBgn0051158	-0.151607	0.14206	-0.00669718	0.973383
FBgn0000376	-0.170295	0.142641	-0.189962	0.0975876
FBgn0028475	-0.131138	0.142649	-0.140022	0.105586
FBgn0031117	0.184857	0.142766	0.0656617	0.721959
FBgn0036663	0.133417	0.143021	0.148912	0.0982903
FBgn0011768	0.0994645	0.143518	0.0446753	0.616628
FBgn0016983	0.0876252	0.143518	0.0582222	0.40801
FBgn0034387	0.455949	0.143927	0.496834	0.155385
FBgn0261873	0.147903	0.143927	0.185809	0.0577091
FBgn0042094	0.134201	0.143996	0.221477	0.005068
FBgn0011739	-0.157366	0.143996	-0.109792	0.381913
FBgn0001991	0.503691	0.144084	0.606215	0.0703491
FBgn0040227	0.10184	0.144417	0.109632	0.113488
FBgn0033233	-0.202129	0.144417	-0.237197	0.0640862
FBgn0031882	-0.281483	0.144417	-0.113986	0.649125
FBgn0260399	-0.101084	0.144434	-0.0484853	0.585482
FBgn0030899	0.70727	0.144484	0.174453	0.647541
FBgn0004359	-0.190818	0.145382	-0.105179	0.496713
FBgn0002306	0.485428	0.145412	0.209838	0.701586
FBgn0261609	0.0927035	0.145456	0.111566	0.065871
FBgn0035524	0.106147	0.145728	0.0289591	0.79191
FBgn0037778	0.276447	0.146048	-0.0902174	0.728395
FBgn0003204	0.0908379	0.14633	0.0950214	0.128013
FBgn0003137	0.539	0.146545	0.985789	0.00275997
FBgn0010406	0.123117	0.146908	-0.0714405	0.490888
FBgn0032666	0.191761	0.146932	0.268539	0.0252322
FBgn0000536	-0.139047	0.146932	-0.11689	0.29242
FBgn0032117	0.567782	0.147092	0.269763	0.647541
FBgn0035323	0.280668	0.147092	0.0279119	0.933218
FBgn0033421	0.182447	0.147092	0.0440545	0.826377
FBgn0026379	-0.169563	0.147092	-0.116135	0.394071
FBgn0027572	-0.170482	0.147092	0.154947	0.158489
FBgn0000482	-0.17556	0.147092	0.406559	0.338086
FBgn0086909	0.298702	0.147223	-0.105679	0.684241
FBgn0051673	0.145878	0.147409	0.138641	0.176732
FBgn0015778	-0.117484	0.148159	-0.048398	0.661764
FBgn0032197	-0.133591	0.148159	-0.119061	0.225327
FBgn0017418	-0.150378	0.148159	-0.122276	0.27702
FBgn0010488	-0.148066	0.148769	-0.0993007	0.40765
FBgn0052816	-0.484692	0.149147	-0.69593	0.0179365
FBgn0031021	0.172313	0.149195	0.623988	1.5e-11
FBgn0033916	-0.147287	0.149824	-0.120905	0.270799
FBgn0024510	-0.32759	0.149925	-0.0586064	0.865898
FBgn0035090	0.380369	0.150071	0.231214	0.526223
FBgn0033631	0.133762	0.150071	-0.214709	0.00603793
FBgn0001961	0.107661	0.150071	0.0513078	0.591106
FBgn0021874	0.14222	0.150421	0.190822	0.0389749
FBgn0033426	0.20269	0.150492	0.210327	0.136068
FBgn0287767	-0.116131	0.150715	0.100964	0.0597811
FBgn0039889	-0.172961	0.150839	-0.118066	0.399521
FBgn0034691	-0.137315	0.151291	0.0559221	0.67836
FBgn0266599	0.0951003	0.151356	0.219655	5.41e-05
FBgn0031040	0.183964	0.152188	0.150895	0.290965
FBgn0031759	-0.146716	0.152188	-0.16912	0.087837
FBgn0040207	-0.118009	0.152558	0.0035011	0.982107
FBgn0027506	-0.120652	0.152687	-0.126323	0.134985
FBgn0032029	0.157109	0.152768	-0.0347714	0.843141
FBgn0036288	0.463678	0.152873	-0.0116809	0.983626
FBgn0033540	0.118151	0.153047	0.157566	0.0666843
FBgn0036581	0.200295	0.153508	-0.0246489	0.910814
FBgn0034098	-0.13819	0.154034	-0.11177	0.315523
FBgn0004169	0.366531	0.154488	0.576404	0.0121498
FBgn0034965	0.33254	0.154488	0.0495847	0.890321
FBgn0033529	0.132502	0.154597	0.039635	0.766271
FBgn0003346	0.111824	0.154597	0.0383648	0.722691
FBgn0265523	-0.268883	0.154597	-0.144675	0.536537
FBgn0259140	0.493564	0.15467	0.741638	0.309829
FBgn0265298	0.116665	0.15467	0.247411	0.000297887
FBgn0003885	0.0896291	0.15467	0.137263	0.0148851
FBgn0031630	0.43127	0.155427	0.119658	0.794679
FBgn0000377	0.128223	0.155427	0.105483	0.27034
FBgn0002044	-0.116708	0.155427	-0.0710689	0.466952
FBgn0035033	-0.213218	0.155659	-0.280544	0.0449125
FBgn0037554	-0.2135	0.155659	-0.00467374	0.985519
FBgn0031030	-0.0976173	0.156035	-0.0717798	0.359934
FBgn0010501	0.138401	0.156228	0.0085531	0.96243
FBgn0030786	0.155023	0.156242	0.05283	0.722691
FBgn0041789	0.114408	0.156458	0.156247	0.0359929
FBgn0005655	0.12609	0.156586	-0.0891561	0.383729
FBgn0262570	0.383828	0.15677	0.490308	0.0388162
FBgn0011754	-0.117567	0.15677	-0.025531	0.845691
FBgn0031869	0.381943	0.157121	0.635057	0.0151077
FBgn0024326	-0.123524	0.157121	-0.0203239	0.885478
FBgn0037788	-0.171794	0.157121	-0.0600661	0.695789
FBgn0003710	0.791114	0.157909	-0.0414324	0.907328
FBgn0050414	0.542164	0.157909	0.220215	0.707012
FBgn0027094	-0.0868653	0.157915	-0.0060383	0.956158
FBgn0023511	-0.137571	0.158277	0.0869439	0.442112
FBgn0034617	-0.211717	0.158569	-0.169674	0.285315
FBgn0082831	-0.145777	0.158685	-0.0511214	0.721924
FBgn0000042	-0.066506	0.158913	-0.0140341	0.850033
FBgn0036741	-0.145817	0.158913	0.0754838	0.544986
FBgn0035113	0.409103	0.159229	0.582742	0.0583099
FBgn0261786	-0.130198	0.159556	-0.145139	0.111555
FBgn0040078	0.102682	0.160249	0.0728117	0.389802
FBgn0085436	-0.144812	0.160249	-0.0138153	0.939166
FBgn0038723	0.119636	0.160287	0.057287	0.59936
FBgn0032956	-0.106779	0.160287	-0.0663386	0.453907
FBgn0039594	-0.98658	0.160287	-0.658835	0.412808
FBgn0033570	0.113621	0.160343	0.0776526	0.470942
FBgn0032398	-0.112507	0.160343	0.0396844	0.709722
FBgn0037383	-0.397359	0.160516	-0.297808	0.332116
FBgn0036173	0.172	0.160936	0.0253445	0.892165
FBgn0030049	-0.130302	0.161162	-0.148577	0.106745
FBgn0034243	0.122023	0.161279	0.181031	0.0211547
FBgn0087040	-0.106985	0.161279	-0.151816	0.0287242
FBgn0039210	-0.154947	0.161446	-0.101302	0.445628
FBgn0036306	0.220101	0.161947	0.0510026	0.830162
FBgn0086779	-0.152985	0.161947	-0.207309	0.0395628
FBgn0029756	-0.183797	0.161947	-0.215844	0.084103
FBgn0033971	-0.150646	0.16196	-0.0365126	0.821011
FBgn0000183	-0.0975851	0.162431	-0.0474107	0.597158
FBgn0036740	0.180127	0.162648	0.0229836	0.910814
FBgn0039379	-0.138827	0.162703	-0.156057	0.106458
FBgn0033050	0.137519	0.162743	0.112049	0.30258
FBgn0031988	-0.199741	0.16419	-0.207243	0.142526
FBgn0283467	-0.235856	0.16419	-0.262696	0.098055
FBgn0033229	0.199638	0.164386	0.0379926	0.864071
FBgn0261722	-0.112646	0.1649	-0.189702	0.00550688
FBgn0052069	0.302395	0.16521	0.104645	0.72859
FBgn0013953	0.132922	0.16521	0.245984	0.0033718
FBgn0003302	-0.250881	0.165228	-0.144788	0.507448
FBgn0033204	-0.615414	0.165228	0.517023	0.117619
FBgn0032075	0.543331	0.165704	0.30322	0.480557
FBgn0031256	-0.132579	0.165964	-0.106172	0.294197
FBgn0034577	-0.103866	0.166003	-0.00344466	0.980451
FBgn0021750	-0.173918	0.166003	-0.0838034	0.598266
FBgn0037121	0.15231	0.166579	0.14409	0.207026
FBgn0033688	-0.136067	0.166594	-0.0377285	0.794458
FBgn0034576	0.14013	0.166863	0.0983108	0.398282
FBgn0010238	0.196841	0.167007	0.140808	0.378963
FBgn0032873	0.145895	0.167007	0.0835265	0.514471
FBgn0022343	0.0990356	0.167007	0.0457838	0.624353
FBgn0028380	-0.145878	0.167658	-0.122292	0.283537
FBgn0035444	0.2077	0.168213	0.0429732	0.858587
FBgn0026262	-0.140053	0.168213	-0.121632	0.269061
FBgn0000075	-2.6622	0.168294	-2.96577	0.110801
FBgn0037526	-0.217939	0.168551	-0.1566	0.365457
FBgn0050499	0.135924	0.168734	-0.0853478	0.472401
FBgn0034361	0.156295	0.168739	0.0964986	0.473348
FBgn0000662	-0.119078	0.168739	-0.138467	0.100071
FBgn0031216	-0.153019	0.168739	0.0720767	0.616134
FBgn0038038	0.158743	0.168745	0.031815	0.860774
FBgn0030251	0.442573	0.168793	0.496915	0.137245
FBgn0014028	0.114103	0.168793	0.109417	0.193566
FBgn0037755	-0.153942	0.169395	-0.058722	0.700547
FBgn0000180	0.405926	0.169742	0.146348	0.711396
FBgn0038981	0.218272	0.170369	0.252706	0.0850506
FBgn0000044	0.402009	0.170452	0.584221	0.0283593
FBgn0052687	0.268151	0.170593	0.358757	0.0530816
FBgn0033810	0.197899	0.170631	0.214247	0.142594
FBgn0031493	-0.0964527	0.170631	-0.0256814	0.802435
FBgn0030063	0.166108	0.170874	0.0568585	0.744368
FBgn0086855	-0.130426	0.171368	-0.175037	0.0417782
FBgn0032018	-0.143655	0.171692	0.0362119	0.81388
FBgn0030061	0.0938161	0.172171	0.110499	0.0970935
FBgn0005411	0.104072	0.172264	0.156384	0.0232449
FBgn0038811	0.156254	0.173206	0.179463	0.110801
FBgn0259214	-0.111771	0.173293	-0.00962964	0.946565
FBgn0010762	-0.138045	0.173312	-0.0848667	0.479196
FBgn0037942	0.16663	0.173499	0.165358	0.194155
FBgn0003274	0.276515	0.173521	0.951584	3.92e-10
FBgn0004003	-0.216928	0.173521	-0.197368	0.233449
FBgn0002948	-0.18278	0.174025	-0.194731	0.145166
FBgn0036557	0.157976	0.174073	0.117488	0.375684
FBgn0026418	-0.0902322	0.174873	-0.00646237	0.956158
FBgn0034113	-0.174079	0.176047	-0.161717	0.228794
FBgn0039602	-0.240519	0.176121	-0.19583	0.309062
FBgn0051852	0.142082	0.176183	0.00380686	0.983601
FBgn0032949	-0.111536	0.176251	-0.0905224	0.310974
FBgn0261999	0.489637	0.176256	0.609728	0.0738249
FBgn0037186	0.357852	0.176925	0.0428533	0.917314
FBgn0010348	-0.0794052	0.177267	-0.0631366	0.324179
FBgn0032246	0.113692	0.177665	0.0167822	0.899768
FBgn0034963	-0.220544	0.177665	-0.168314	0.324147
FBgn0016641	-0.172524	0.178113	-0.0700704	0.685496
FBgn0284252	-0.107321	0.178768	0.0209326	0.864515
FBgn0036257	-0.132401	0.178768	-0.111648	0.290965
FBgn0000546	-0.133036	0.178859	0.048788	0.716796
FBgn0039313	-0.662101	0.178859	0.757941	0.036319
FBgn0011020	-0.191177	0.179382	-0.117348	0.492573
FBgn0019949	0.154976	0.179578	0.0954774	0.480993
FBgn0034065	0.137461	0.179578	0.0489479	0.735502
FBgn0032078	-0.152117	0.179578	-0.230939	0.0230236
FBgn0032897	0.307183	0.179694	0.415563	0.0347794
FBgn0031762	0.267737	0.179694	-0.0226285	0.948099
FBgn0283438	-0.114405	0.179694	-0.0968096	0.270799
FBgn0011710	-0.0966936	0.179762	-0.0714068	0.367676
FBgn0035557	-0.494373	0.179762	-0.146621	0.750674
FBgn0038491	0.166281	0.180129	-0.136627	0.27858
FBgn0284246	0.124702	0.180129	0.0862485	0.422112
FBgn0042185	-0.169845	0.180129	-0.194969	0.111183
FBgn0040600	0.351727	0.180187	0.146702	0.670617
FBgn0035642	-0.184464	0.180777	-0.0999144	0.535268
FBgn0026417	0.233063	0.180878	0.0414933	0.873493
FBgn0038575	-0.171088	0.181463	-0.252391	0.0228813
FBgn0261239	-0.175046	0.181754	-0.252527	0.0329784
FBgn0032509	0.118119	0.181867	0.0682993	0.525855
FBgn0034959	-0.202576	0.182295	0.0272787	0.909749
FBgn0034903	-0.437241	0.182875	-0.326404	0.36773
FBgn0037340	0.253527	0.182967	0.0733811	0.787911
FBgn0037550	0.165046	0.183311	0.0722119	0.670373
FBgn0278598	0.447037	0.183501	0.222727	0.573072
FBgn0005386	-0.142368	0.183501	-0.186435	0.0608616
FBgn0037811	-1.19251	0.183501	-0.0896331	0.804947
FBgn0035866	-0.149055	0.183585	-0.190225	0.0560993
FBgn0034380	-0.180164	0.183585	0.103737	0.515024
FBgn0286071	0.170955	0.18362	0.307948	0.00395043
FBgn0032157	-0.128647	0.183744	-0.107022	0.305632
FBgn0027526	-0.220137	0.183744	-0.279222	0.0625603
FBgn0036805	0.152263	0.183828	0.145726	0.210093
FBgn0038682	-0.353653	0.183943	0.154997	0.533048
FBgn0037473	-0.200736	0.184603	-0.0251787	0.917725
FBgn0037149	-0.334371	0.184662	-0.142731	0.671611
FBgn0035449	-0.179064	0.184967	0.0502866	0.797097
FBgn0016120	0.0877577	0.185391	0.0533557	0.490055
FBgn0010350	-0.13049	0.185851	-0.101199	0.337273
FBgn0260660	0.251145	0.185941	0.358807	0.0404691
FBgn0086656	0.11955	0.185941	0.0727012	0.498117
FBgn0266101	-0.13923	0.186368	-0.109768	0.353738
FBgn0052190	-0.09334	0.186616	0.0212265	0.845691
FBgn0033581	-0.131958	0.186616	-0.0660997	0.595209
FBgn0015270	-0.204699	0.186616	-0.369649	0.00650933
FBgn0262519	-0.133822	0.186645	-0.0453275	0.749308
FBgn0032036	0.301259	0.186922	0.169296	0.543153
FBgn0002736	0.121441	0.186922	0.064177	0.571482
FBgn0033159	0.437454	0.187292	0.316044	0.393518
FBgn0010434	0.170852	0.187292	0.326044	0.00319503
FBgn0039726	0.148202	0.187292	-0.0421381	0.797376
FBgn0033883	0.144864	0.187292	0.0596635	0.681341
FBgn0036035	0.120881	0.187292	0.0516995	0.678344
FBgn0040075	0.0893681	0.187292	0.0837646	0.242043
FBgn0259878	0.228093	0.187948	0.0429391	0.888089
FBgn0033052	0.161641	0.187962	0.157565	0.21458
FBgn0021814	0.153849	0.188248	0.0689933	0.653618
FBgn0003495	-0.16313	0.188435	-0.347539	0.000273029
FBgn0035082	0.179467	0.188634	0.068545	0.71102
FBgn0038039	0.144161	0.188634	0.0369811	0.822122
FBgn0026192	-0.133925	0.188634	-0.0797249	0.510231
FBgn0004400	0.173081	0.188967	0.00904627	0.971613
FBgn0262945	0.468792	0.189156	-0.309556	0.403603
FBgn0031391	-0.167739	0.189557	-0.169911	0.17635
FBgn0040752	-0.175658	0.190227	-0.0248244	0.907328
FBgn0014869	-0.118545	0.190408	-0.0599967	0.59654
FBgn0032101	0.122228	0.190681	-0.0186204	0.901478
FBgn0287225	0.0934362	0.191225	0.156002	0.0122094
FBgn0037336	-0.128596	0.191365	-0.0181886	0.906996
FBgn0266421	0.168549	0.191386	0.0118884	0.958285
FBgn0037841	0.380231	0.191742	0.395532	0.186042
FBgn0010395	0.367315	0.192562	0.287434	0.278747
FBgn0035710	0.209976	0.192562	0.538199	2.6e-05
FBgn0010397	0.117099	0.192562	0.177114	0.0300391
FBgn0025638	0.110138	0.192562	0.0242779	0.850908
FBgn0033557	0.104601	0.192562	0.10564	0.195562
FBgn0032198	0.0847178	0.192562	0.0450906	0.57638
FBgn0027951	-0.123848	0.192562	-0.140027	0.130315
FBgn0025802	-0.153422	0.192562	-0.0185468	0.924168
FBgn0033214	-0.644832	0.192562	0.155273	0.778742
FBgn0033475	-0.212715	0.192731	-0.109946	0.583006
FBgn0023527	0.0927065	0.192862	0.0769712	0.3184
FBgn0015838	0.182622	0.193258	0.103273	0.544392
FBgn0086378	0.141344	0.193463	0.0820628	0.528821
FBgn0033616	-0.23462	0.193463	-0.154719	0.458121
FBgn0037215	0.115296	0.193737	0.0570988	0.606683
FBgn0004587	0.108167	0.193737	0.188391	0.00874065
FBgn0264894	0.206284	0.193787	0.544193	1.97e-05
FBgn0028983	0.201166	0.193787	0.0812428	0.695454
FBgn0030603	-0.125217	0.193787	0.0328957	0.813989
FBgn0037720	-0.173062	0.193903	-0.163148	0.242172
FBgn0086695	-0.260396	0.194398	-0.401443	0.0261616
FBgn0036398	-0.284062	0.194554	-0.214805	0.385398
FBgn0033454	0.109706	0.195342	0.0841664	0.36627
FBgn0005390	-0.112103	0.195808	-0.0109709	0.942509
FBgn0085400	0.282071	0.196106	0.648876	0.00108752
FBgn0026079	0.112019	0.196106	0.116549	0.180558
FBgn0260945	-0.144706	0.196106	-0.0740164	0.602127
FBgn0264561	-0.0976565	0.196154	-0.0327242	0.75323
FBgn0050409	0.308249	0.19619	0.387937	0.0792006
FBgn0037110	0.22272	0.1963	-0.145926	0.470447
FBgn0038649	-0.163944	0.1963	-0.0497679	0.783753
FBgn0013672	0.145454	0.196383	0.132657	0.265455
FBgn0026375	-0.132269	0.196383	-0.111107	0.318287
FBgn0015577	0.349663	0.197404	0.0374562	0.935154
FBgn0030057	0.169734	0.197404	0.116018	0.438263
FBgn0031851	0.125807	0.197404	0.100759	0.353784
FBgn0250746	0.11486	0.197404	0.00118237	0.992203
FBgn0023167	0.107933	0.197404	0.0309314	0.80283
FBgn0023130	-0.171263	0.197515	-0.00891772	0.972082
FBgn0266572	-0.131703	0.19761	-0.0939885	0.412808
FBgn0033234	0.201636	0.197806	0.18244	0.282878
FBgn0014857	0.130191	0.197806	0.052813	0.695661
FBgn0033929	0.0906296	0.197806	0.0346117	0.717811
FBgn0033639	-0.134349	0.197806	-0.0623186	0.650649
FBgn0058191	-0.1446	0.197806	-0.0382319	0.813715
FBgn0025681	-0.152374	0.197806	-0.0962497	0.491542
FBgn0263667	-0.163953	0.197806	-0.111072	0.453124
FBgn0003392	-0.0982861	0.198266	0.0210418	0.857543
FBgn0038307	0.148957	0.199059	0.0472141	0.770852
FBgn0033354	-0.216341	0.199277	-0.271543	0.0914109
FBgn0027280	0.0926426	0.199354	0.075395	0.335721
FBgn0264386	0.353138	0.199776	0.53894	0.0335078
FBgn0035975	0.333413	0.199776	0.158698	0.628958
FBgn0010316	-0.120525	0.199776	-0.230832	0.00510795
FBgn0039486	0.347078	0.200114	0.666929	0.012956
FBgn0030411	-0.288701	0.200114	-0.322848	0.109857
FBgn0031608	-0.232134	0.201098	-0.221843	0.210093
FBgn0036135	0.148664	0.201669	0.117368	0.368426
FBgn0036301	0.0920348	0.201876	0.0990093	0.167044
FBgn0031544	-0.104659	0.201998	-0.0427353	0.69249
FBgn0022786	-0.168298	0.202114	-0.346994	0.00129956
FBgn0032723	-0.164452	0.20297	-0.102281	0.493535
FBgn0034245	0.212103	0.203231	0.121142	0.53663
FBgn0030554	0.179634	0.203231	0.118056	0.486867
FBgn0259818	0.360512	0.203333	0.230891	0.454712
FBgn0260985	0.140355	0.203333	-0.0581969	0.701586
FBgn0042693	-0.0819683	0.203333	-0.0756288	0.263459
FBgn0025725	-0.083451	0.203333	-0.0286006	0.751126
FBgn0035388	-0.129614	0.203333	-0.129512	0.240849
FBgn0003371	-0.133654	0.203333	0.0223921	0.892737
FBgn0037809	-0.365477	0.203333	-0.23364	0.462653
FBgn0034986	0.181897	0.203803	0.046031	0.832539
FBgn0011224	-0.108998	0.203803	0.00310077	0.983705
FBgn0034401	-0.119055	0.203803	-0.110266	0.259913
FBgn0260987	-0.167314	0.203955	-0.136381	0.318287
FBgn0250819	0.390108	0.204087	0.295073	0.40801
FBgn0038400	0.118639	0.204514	0.13451	0.137509
FBgn0051957	-0.251664	0.204535	-0.217475	0.299071
FBgn0037902	0.545791	0.204856	-0.0618632	0.906156
FBgn0031397	0.411136	0.204856	0.413468	0.201761
FBgn0265726	0.38516	0.204856	0.314316	0.340193
FBgn0050046	0.272128	0.204856	0.0413497	0.890107
FBgn0053051	0.142224	0.204856	0.260825	0.0126692
FBgn0037573	0.0983182	0.204856	0.0745911	0.393016
FBgn0250850	-0.124284	0.204856	-0.147394	0.122449
FBgn0261562	0.19304	0.204858	-0.0295181	0.90133
FBgn0260431	-0.370115	0.205023	-0.295692	0.356619
FBgn0265316	0.630887	0.205036	-0.311164	0.598071
FBgn0003862	-0.278358	0.205036	0.0211304	0.956158
FBgn0035085	0.243667	0.205521	0.22027	0.29446
FBgn0031885	-0.136314	0.205521	-0.192863	0.0498201
FBgn0025111	0.542341	0.20639	0.000756448	0.999613
FBgn0037525	0.215036	0.20639	0.084707	0.684163
FBgn0037770	-0.092591	0.20639	-0.14679	0.0256874
FBgn0037602	0.369386	0.206615	0.0862664	0.857543
FBgn0038966	0.278819	0.206858	0.19292	0.431904
FBgn0016076	0.209515	0.206971	0.113296	0.585839
FBgn0033457	0.142804	0.207488	0.048689	0.755484
FBgn0031977	0.127398	0.207488	0.0291159	0.851358
FBgn0040239	-0.148759	0.207488	-0.154143	0.188012
FBgn0263706	-0.157675	0.207488	-0.00288212	0.988268
FBgn0037026	-0.158995	0.207664	-0.0994543	0.490135
FBgn0000351	-0.207464	0.207964	-0.408852	0.00357157
FBgn0030662	0.206158	0.207978	0.235174	0.120125
FBgn0001308	-0.0832688	0.207978	-0.0368956	0.663983
FBgn0086359	-0.136304	0.207978	0.141428	0.211612
FBgn0020249	0.128971	0.208213	0.077508	0.530803
FBgn0027620	-0.103288	0.208213	-0.120862	0.130936
FBgn0259740	0.315548	0.208759	0.314016	0.189733
FBgn0038692	-0.218705	0.209087	-0.244651	0.142186
FBgn0002789	0.237963	0.209123	0.390911	0.0182721
FBgn0030932	-0.0908936	0.209123	-0.0771609	0.32359
FBgn0033884	-0.146807	0.209388	-0.214119	0.0422318
FBgn0032899	0.356852	0.209793	0.566717	0.0282256
FBgn0029843	0.335522	0.209793	0.709816	0.000771934
FBgn0086347	-0.124061	0.209793	-0.00614358	0.973383
FBgn0040375	-0.238831	0.209965	-0.134417	0.566853
FBgn0044020	0.22569	0.210285	-0.144396	0.495627
FBgn0284255	0.127863	0.210285	0.135796	0.18981
FBgn0039691	0.138283	0.210396	0.0460465	0.764108
FBgn0003866	-0.276087	0.210396	0.141675	0.593447
FBgn0003557	-0.0989722	0.210809	0.0364604	0.736646
FBgn0038037	0.329747	0.210855	0.0459451	0.9112
FBgn0034570	-0.152169	0.210855	-0.158788	0.201314
FBgn0027106	0.178956	0.21114	0.31106	0.00725342
FBgn0014127	-0.1987	0.21114	-0.266885	0.0597393
FBgn0005648	0.104259	0.211419	0.0896721	0.318287
FBgn0033990	-0.248276	0.21162	-0.29942	0.102313
FBgn0036844	-0.107876	0.211879	0.0266034	0.840407
FBgn0262003	-0.548613	0.211879	-0.133289	0.826377
FBgn0002413	-0.106439	0.212074	-0.00592388	0.970656
FBgn0260941	-0.136138	0.212121	-0.0817761	0.531375
FBgn0028375	-0.136338	0.212121	-0.0816369	0.52163
FBgn0265082	0.181031	0.212191	0.171377	0.257769
FBgn0026620	-0.091152	0.212191	-0.0573973	0.500337
FBgn0030930	-0.119684	0.21221	-0.157223	0.0718151
FBgn0265778	-0.149775	0.21221	-0.101455	0.468101
FBgn0022344	0.135066	0.21227	0.0619511	0.658161
FBgn0015298	0.161428	0.212629	-0.0297097	0.883276
FBgn0035424	-0.155281	0.212807	-0.0551697	0.749579
FBgn0263864	-0.253342	0.212813	0.0295507	0.932358
FBgn0031148	0.0684544	0.212892	-0.0966028	0.536553
FBgn0263110	-0.151617	0.212892	-0.0357782	0.846313
FBgn0017551	-0.234113	0.213072	-0.452429	0.00412357
FBgn0036180	-0.111589	0.213269	-0.0734994	0.482894
FBgn0024698	-0.130683	0.213301	-0.0521071	0.703653
FBgn0029092	-0.0676488	0.213458	-0.0285395	0.69884
FBgn0265180	0.253422	0.213569	0.402916	0.028924
FBgn0260799	-0.126805	0.213637	-0.0816734	0.490135
FBgn0037137	0.102619	0.21438	0.146707	0.053963
FBgn0038191	0.11475	0.214434	0.128632	0.161543
FBgn0039110	-0.124601	0.214434	-0.0945673	0.398282
FBgn0020312	-0.172905	0.214434	-0.214246	0.0944637
FBgn0036212	0.35007	0.214502	0.174244	0.620684
FBgn0031016	-0.148903	0.21461	-0.0153366	0.941569
FBgn0259176	-0.156024	0.21461	-0.0688213	0.684022
FBgn0037892	0.165307	0.214612	0.0211599	0.92101
FBgn0052016	-0.112129	0.215164	-0.0472865	0.694034
FBgn0033879	0.0866118	0.216002	0.0244788	0.806326
FBgn0032202	0.262926	0.21698	0.0966195	0.741929
FBgn0015360	-0.180646	0.21698	-0.119112	0.478239
FBgn0263993	-0.187118	0.217002	0.00981996	0.972427
FBgn0037815	0.185356	0.217388	0.0917863	0.637385
FBgn0029771	0.361769	0.217491	0.349082	0.287193
FBgn0010288	-0.120638	0.217491	-0.151825	0.0944452
FBgn0035558	-0.148879	0.218155	-0.261526	0.00937482
FBgn0038313	0.250497	0.218444	-0.175414	0.476288
FBgn0267795	-0.142774	0.218444	0.0921945	0.500757
FBgn0011747	-0.075477	0.218565	0.0801988	0.191166
FBgn0034585	-0.156273	0.218565	-0.140462	0.306905
FBgn0036096	0.11256	0.21907	0.0728658	0.491068
FBgn0039251	-0.207115	0.219115	-0.178935	0.317086
FBgn0040298	-0.155357	0.219352	-0.0715162	0.662759
FBgn0039635	0.0849482	0.219572	0.0484922	0.564317
FBgn0004901	0.106105	0.219774	0.104674	0.245431
FBgn0037327	-0.1129	0.219774	-0.104231	0.286121
FBgn0039223	-0.129561	0.22021	-0.0192578	0.906156
FBgn0035909	-0.118466	0.220266	-0.129985	0.170619
FBgn0029840	-0.166466	0.220536	-0.0138121	0.9541
FBgn0086706	0.0816315	0.221181	0.132319	0.0231016
FBgn0038975	0.355564	0.221471	0.662319	0.0121934
FBgn0050428	0.335139	0.221471	-0.679584	0.0132279
FBgn0039835	0.174332	0.221471	0.110748	0.491222
FBgn0034085	-0.590958	0.221471	0.027346	0.97523
FBgn0037530	-0.0844006	0.22169	0.0092299	0.936157
FBgn0265356	0.280725	0.221837	0.558106	0.00553541
FBgn0004363	0.0736607	0.221891	-0.0281786	0.729036
FBgn0264489	0.340293	0.222216	0.398434	0.169958
FBgn0002542	-0.10931	0.222376	-0.16091	0.0449429
FBgn0003268	-0.152426	0.222482	-0.268897	0.0144035
FBgn0035588	0.164659	0.222891	-0.0912996	0.574437
FBgn0039665	0.186035	0.222922	0.267801	0.0585298
FBgn0038100	-0.126854	0.222922	-0.0889547	0.452826
FBgn0026313	-0.148253	0.222922	0.00743885	0.973433
FBgn0039212	-0.187327	0.222922	-0.234309	0.105586
FBgn0035833	-0.316756	0.222922	-0.165816	0.579664
FBgn0031055	0.715726	0.223598	-0.0108636	0.98587
FBgn0033741	0.0882932	0.22471	0.0728086	0.362984
FBgn0041184	0.386838	0.224757	0.20334	0.616134
FBgn0038601	0.100597	0.225081	0.0347425	0.761719
FBgn0015558	0.327106	0.225101	0.243343	0.452826
FBgn0037028	-0.126262	0.225239	-0.145595	0.13529
FBgn0036331	0.149894	0.22572	0.0869287	0.571639
FBgn0000017	-0.147685	0.22572	-0.0639816	0.695279
FBgn0031452	-0.149026	0.22572	-0.162219	0.193885
FBgn0000299	0.258312	0.225954	0.349351	0.0792006
FBgn0030611	0.171931	0.225954	0.0113951	0.963306
FBgn0038771	0.121526	0.225954	0.0459998	0.736013
FBgn0032929	-0.12313	0.225954	-0.15074	0.117262
FBgn0262866	-0.190209	0.225954	-0.0797343	0.701609
FBgn0015797	-0.107122	0.226404	-0.126004	0.128836
FBgn0030090	-0.150333	0.226541	-0.164902	0.191754
FBgn0039407	0.160585	0.226618	0.103651	0.515024
FBgn0262887	0.569415	0.226709	0.270942	0.655927
FBgn0284221	0.169918	0.226709	0.109656	0.501218
FBgn0000339	0.148718	0.226709	0.0689172	0.653894
FBgn0020381	0.146433	0.226709	0.037663	0.826531
FBgn0001965	-0.128324	0.226709	-0.0550106	0.701586
FBgn0001404	-0.102297	0.226905	-0.098224	0.272873
FBgn0027505	-0.160364	0.226905	0.02157	0.919067
FBgn0031043	0.130737	0.2274	0.0245281	0.886039
FBgn0034304	-0.14013	0.22751	-0.0860579	0.539208
FBgn0004509	-0.113559	0.227834	0.00380653	0.981057
FBgn0039555	0.116166	0.228297	0.200087	0.0180865
FBgn0029152	-0.0926128	0.228297	-0.0812545	0.320957
FBgn0037074	-0.104284	0.228515	-0.032702	0.790934
FBgn0035312	-0.223705	0.228515	-0.272212	0.0842491
FBgn0038755	-0.229636	0.229079	-0.162938	0.453467
FBgn0037819	0.112264	0.229162	0.156287	0.0633953
FBgn0033482	-0.0929023	0.229162	-0.0175474	0.882583
FBgn0265003	-0.100628	0.229162	-0.0973782	0.261442
FBgn0083969	-0.11163	0.229162	-0.0470707	0.701614
FBgn0051301	0.0914249	0.229172	-0.00459061	0.974171
FBgn0025390	-0.452597	0.229172	-0.957764	0.00218899
FBgn0028539	-0.106892	0.229223	0.0648322	0.534882
FBgn0032475	-0.112892	0.229223	-0.0846535	0.423601
FBgn0038678	0.212515	0.229394	0.162287	0.412096
FBgn0031099	0.186662	0.229394	0.241257	0.105586
FBgn0027330	0.118636	0.229394	0.176824	0.0508571
FBgn0011474	-0.143074	0.229394	-0.160744	0.176651
FBgn0011584	0.110621	0.229582	0.0662152	0.544284
FBgn0085437	-0.137053	0.229582	-0.0396462	0.806326
FBgn0032620	0.132258	0.22959	0.0632126	0.661764
FBgn0031051	-0.110009	0.22959	-0.0794281	0.445628
FBgn0038012	0.600507	0.229788	0.288363	0.219556
FBgn0034804	0.0897883	0.229844	0.0750854	0.371286
FBgn0034389	-0.122493	0.229868	-0.117581	0.236775
FBgn0010660	-0.131152	0.229868	-0.0550427	0.706881
FBgn0287775	-0.174324	0.229868	-0.132239	0.0944637
FBgn0032715	0.194118	0.230299	0.0169636	0.950852
FBgn0036556	-0.137765	0.230364	-0.0441495	0.789569
FBgn0259221	-0.143078	0.230364	0.137474	0.256881
FBgn0033915	-0.141644	0.231169	-0.2096	0.0498201
FBgn0046214	0.068069	0.231214	0.095432	0.0687324
FBgn0039529	0.231955	0.231255	0.474765	0.00357818
FBgn0024360	0.12235	0.231738	0.0501981	0.719184
FBgn0261064	-0.132041	0.231823	-0.114208	0.321991
FBgn0033449	-0.262071	0.231853	-0.194707	0.40819
FBgn0026777	-0.115857	0.232036	-0.122852	0.20047
FBgn0288310	-0.180071	0.232036	-0.296872	0.353738
FBgn0037963	-0.136357	0.232054	-0.00175981	0.991323
FBgn0261458	-0.0985428	0.232953	0.0316796	0.785228
FBgn0032397	-0.108248	0.232953	-0.0456914	0.705486
FBgn0266518	0.110649	0.232963	0.0773518	0.469872
FBgn0036916	0.192548	0.233016	0.109033	0.581533
FBgn0025592	0.136006	0.233016	0.0403025	0.799866
FBgn0032703	0.133541	0.233016	0.0405433	0.790934
FBgn0052666	-0.104017	0.233016	-0.0547383	0.616134
FBgn0032516	0.23962	0.233074	-0.127763	0.600407
FBgn0030000	0.103638	0.233074	0.0886589	0.362742
FBgn0026761	0.102991	0.233074	0.0924061	0.309175
FBgn0033654	0.493584	0.233089	0.188912	0.741286
FBgn0024994	-0.176897	0.233091	-0.318202	0.00911405
FBgn0026432	-0.200433	0.233392	-0.280312	0.0678233
FBgn0031774	0.257631	0.233739	-0.0200024	0.956254
FBgn0011648	-0.124363	0.233845	-0.129563	0.228466
FBgn0283536	0.0948675	0.234799	-0.0140037	0.911051
FBgn0053138	-0.0954154	0.234799	-0.121811	0.112248
FBgn0037330	0.111569	0.235148	0.0995788	0.324714
FBgn0034802	0.0915796	0.235148	0.0517926	0.588348
FBgn0036030	0.0995423	0.235406	0.056718	0.587131
FBgn0030357	0.334205	0.23542	0.0535065	0.896252
FBgn0262166	-0.208843	0.236943	-0.0583143	0.815483
FBgn0024958	0.117268	0.23721	0.230296	0.00528457
FBgn0035375	-0.127872	0.237233	-0.264286	0.00215296
FBgn0028707	0.330303	0.237418	-0.134695	0.699037
FBgn0034406	-0.105143	0.237902	0.0787183	0.419706
FBgn0262517	-0.116655	0.238085	0.0979104	0.367127
FBgn0033784	-0.151288	0.238568	-0.142409	0.282609
FBgn0037578	-0.213547	0.238568	-0.117985	0.601954
FBgn0015737	-0.0953153	0.238781	-0.0822945	0.346998
FBgn0285917	-0.15695	0.238781	-0.217286	0.0811151
FBgn0033021	-0.0919894	0.239218	-0.0722357	0.393295
FBgn0034498	-0.123299	0.239354	-0.0901752	0.452826
FBgn0266346	0.474332	0.239549	0.101289	0.865309
FBgn0031873	0.256845	0.239549	-0.057975	0.857543
FBgn0031011	0.192744	0.239549	0.136277	0.490426
FBgn0033716	0.159643	0.239549	0.0743469	0.678344
FBgn0086408	0.133446	0.240436	0.194812	0.0596786
FBgn0052278	0.119449	0.240436	0.115426	0.295989
FBgn0261266	0.209648	0.240964	0.159619	0.467517
FBgn0031428	0.276394	0.241163	0.141523	0.583043
FBgn0053198	0.231566	0.241974	0.0573426	0.845691
FBgn0040309	-0.0892806	0.24216	-0.146366	0.0287242
FBgn0035372	0.15563	0.242471	-0.0420405	0.83046
FBgn0261524	-0.0926462	0.242471	-0.0886793	0.291926
FBgn0037371	-0.114963	0.242471	-0.1473	0.102313
FBgn0035087	-0.117937	0.242471	-0.189867	0.0282256
FBgn0001149	-0.12722	0.242471	-0.163908	0.0992518
FBgn0039741	-0.127477	0.242471	-0.0473278	0.739627
FBgn0034032	-0.171177	0.242471	-0.107236	0.50902
FBgn0035039	0.112587	0.242538	0.0137443	0.929139
FBgn0011638	0.0858052	0.242538	0.0961979	0.188155
FBgn0025608	0.0784115	0.242538	0.032541	0.708864
FBgn0033236	-0.0939961	0.242538	-0.0196018	0.878963
FBgn0286813	-0.104699	0.242538	0.00149693	0.990454
FBgn0034447	-0.118229	0.242538	-0.1089	0.309673
FBgn0023172	-0.137719	0.242538	-0.105024	0.42949
FBgn0260012	-0.157046	0.242538	-0.141379	0.327781
FBgn0261710	-0.16799	0.242538	0.00117394	0.995089
FBgn0036240	-0.246857	0.242538	-0.412738	0.0311363
FBgn0035414	-0.276066	0.242538	-0.463954	0.0203782
FBgn0267821	-0.12783	0.242987	-0.153459	0.150775
FBgn0027492	-0.0975356	0.243289	-0.0153527	0.906971
FBgn0261811	-0.136159	0.243609	0.0693098	0.641934
FBgn0003159	-0.142757	0.243902	-0.147053	0.231732
FBgn0039641	0.222632	0.24414	0.0986409	0.707012
FBgn0051038	0.187154	0.244301	0.214939	0.175467
FBgn0035675	0.199407	0.244682	0.107371	0.610593
FBgn0034638	0.288651	0.244713	0.255083	0.355009
FBgn0043457	-0.16531	0.244792	-0.117328	0.47155
FBgn0051251	0.278576	0.244835	0.153213	0.579664
FBgn0032172	-0.124216	0.244913	-0.133534	0.210093
FBgn0266448	0.307224	0.245121	0.353965	0.189493
FBgn0266124	0.191813	0.245121	-0.0113534	0.970338
FBgn0032701	0.120161	0.245121	0.100004	0.388205
FBgn0086707	-0.0837128	0.245121	-0.0362859	0.706563
FBgn0037617	0.281312	0.245378	0.146769	0.695789
FBgn0047038	0.119026	0.245378	0.0124732	0.943112
FBgn0039936	-0.0828148	0.245378	-0.0502025	0.560095
FBgn0031390	-0.105336	0.245378	0.0202779	0.885592
FBgn0033375	0.213812	0.24541	0.0969924	0.69884
FBgn0035590	0.206775	0.24541	0.0331751	0.904947
FBgn0039240	-0.112591	0.24541	-0.109431	0.285239
FBgn0011766	-0.128748	0.24541	0.0191621	0.913939
FBgn0032511	0.150074	0.245909	0.0665639	0.695279
FBgn0053519	0.319668	0.24641	0.851598	0.000146675
FBgn0035617	-0.134232	0.24641	-0.231758	0.0207431
FBgn0039465	-0.139576	0.24641	-0.121713	0.335309
FBgn0034270	-0.260416	0.24641	-0.0824469	0.787785
FBgn0037931	-0.22326	0.246793	-0.144527	0.520703
FBgn0002973	-0.110791	0.247666	-0.0498664	0.694034
FBgn0031059	-0.314248	0.248511	-0.0556327	0.892637
FBgn0261560	0.188349	0.249057	0.116805	0.556106
FBgn0050373	0.181149	0.249143	0.0148216	0.956254
FBgn0261393	0.247527	0.249356	0.0713845	0.798023
FBgn0035132	0.177798	0.249356	0.305675	0.0186554
FBgn0038640	-0.181005	0.250223	-0.11519	0.529165
FBgn0259824	-0.114231	0.250603	-0.0689666	0.554433
FBgn0261545	0.14681	0.250853	-0.0647855	0.702812
FBgn0261988	-0.112695	0.251409	-0.0968429	0.365023
FBgn0023507	0.15862	0.251429	0.130834	0.415852
FBgn0022959	0.106442	0.251429	0.278542	0.00016932
FBgn0011837	-0.121927	0.251477	0.00811437	0.965851
FBgn0037504	0.137298	0.251722	0.0898567	0.526878
FBgn0025808	-0.195806	0.252957	-0.354049	0.0179358
FBgn0034706	0.338033	0.253741	0.329442	0.286541
FBgn0263236	-0.0936616	0.253741	-0.204156	0.00214197
FBgn0283509	0.145082	0.253862	-0.0973752	0.523925
FBgn0039156	-0.0956644	0.253862	-0.0561533	0.568406
FBgn0040397	-0.126601	0.253862	-0.0832752	0.543412
FBgn0001222	-0.115874	0.254144	-0.153517	0.104382
FBgn0001189	0.160438	0.254204	-0.0348057	0.874571
FBgn0025726	-0.125613	0.254264	0.0302357	0.855523
FBgn0033543	0.281451	0.254371	-0.0234596	0.95442
FBgn0015379	0.135186	0.254709	0.0567819	0.71307
FBgn0034282	-0.0775627	0.255026	-0.101545	0.110801
FBgn0031118	-0.173623	0.255026	-0.0448968	0.845691
FBgn0037057	0.324984	0.255754	0.0290442	0.950852
FBgn0024191	-0.173317	0.256057	-0.139368	0.413452
FBgn0026315	0.304032	0.256288	-0.122937	0.583043
FBgn0031149	0.118048	0.25664	0.0549088	0.688235
FBgn0029994	0.355668	0.256733	0.797415	0.00409545
FBgn0261800	0.149703	0.256733	0.379406	0.000333965
FBgn0032229	0.109738	0.256733	0.128873	0.172636
FBgn0285926	-0.105335	0.256733	-0.0199461	0.890107
FBgn0036911	-0.182115	0.256733	-0.0100684	0.971577
FBgn0038058	-0.204818	0.256733	-0.00909776	0.978038
FBgn0039867	0.137536	0.257824	0.0337903	0.852649
FBgn0030499	-0.138843	0.257824	-0.122098	0.344303
FBgn0028647	-0.149455	0.258046	-0.0737062	0.656427
FBgn0039226	0.264543	0.258136	0.343663	0.197229
FBgn0034727	0.102674	0.258136	0.102072	0.288019
FBgn0034425	-0.173302	0.258513	-0.117927	0.498369
FBgn0030060	0.10911	0.258708	-0.0375705	0.781898
FBgn0040551	0.456898	0.258711	-0.192763	0.712412
FBgn0033766	-0.108001	0.258775	-0.0466932	0.711651
FBgn0029894	-0.21782	0.258901	0.0634489	0.823614
FBgn0004878	0.294	0.259586	0.34545	0.169373
FBgn0036518	-0.0924311	0.259586	-0.101823	0.216238
FBgn0039128	-0.282517	0.259869	-0.225371	0.445613
FBgn0086130	0.106118	0.2608	0.0451697	0.709976
FBgn0042205	-0.349258	0.2608	-0.237261	0.493486
FBgn0030790	-0.0886844	0.261298	-0.0390399	0.705832
FBgn0029935	-0.168275	0.261432	-0.140597	0.405537
FBgn0036994	-0.170994	0.261581	-0.369878	0.00378616
FBgn0033379	0.0962098	0.262266	0.18935	0.00841177
FBgn0025352	-0.0968919	0.262312	0.0111153	0.937428
FBgn0034391	0.322328	0.262881	0.217716	0.476038
FBgn0000414	-0.144132	0.262991	-0.132399	0.332093
FBgn0051155	0.169932	0.263176	0.156837	0.312268
[truncated: 7,215 more rows]
