# Supplementary material for: Histone methylation regulates reproductive diapause in Drosophila melanogaster
Source: PLoS Genet. 2023 Sep 13;19(9):e1010906. doi: 10.1371/journal.pgen.1010906 (PMC10499233; doi:10.1371/journal.pgen.1010906)
Supplement: S11 Table — (XLSX) [file pgen.1010906.s011.xlsx]

## Sheet: Sheet1
S11 Table: Provenance and plasticity of Drosophila lines used in this study.
Line name	History	Collected from	Plasticity (%)	n=
PA	Inbred	Media, PA	0.879	282
FL	Inbred	Miami, FL	0.149	242
PA-2	Inbred	Media, PA	0.2541	181
PA-3	Inbred	Media, PA	0.4632	190
FL-2	Inbred	Miami, FL	0.2882	222
PA-4	Isofemale	Media, PA	0.4087	208
PA-5	Isofemale	Media, PA	0.2761	134
FL-3	Isofemale	Homestead, FL	0.276	221
