# Supplementary material for: Histone methylation regulates reproductive diapause in Drosophila melanogaster
Source: PLoS Genet. 2023 Sep 13;19(9):e1010906. doi: 10.1371/journal.pgen.1010906 (PMC10499233; doi:10.1371/journal.pgen.1010906)
Supplement: S12 Table — (XLSX) [file pgen.1010906.s012.xlsx]

## Sheet: Sheet1
S12 Table: Results of histone mark quantification of western blots reported in S6 Fig.
Histone mark	Genotype	Reproductive state	Replicate	Quantification
H3K4me3	PA-2	D	1	1
H3K4me3	PA-2	D	2	1
H3K4me3	PA-2	D	3	1
H3K4me3	PA-2	R	1	1.57
H3K4me3	PA-2	R	2	1.48
H3K4me3	PA-2	R	3	1.22
H3K36me1	PA-2	D	1	1
H3K36me1	PA-2	D	2	1
H3K36me1	PA-2	D	3	1
H3K36me1	PA-2	R	1	0.92
H3K36me1	PA-2	R	2	1.08
H3K36me1	PA-2	R	3	1.15
H3K4me3	PA-3	D	1	1
H3K4me3	PA-3	D	2	1
H3K4me3	PA-3	R	1	0.98
H3K4me3	PA-3	R	2	1.42
H3K36me1	PA-3	D	1	1
H3K36me1	PA-3	D	2	1
H3K36me1	PA-3	R	1	0.52
H3K36me1	PA-3	R	2	0.84
H3K4me3	FL-2	D	1	1
H3K4me3	FL-2	D	2	1
H3K4me3	FL-2	D	3	1
H3K4me3	FL-2	R	1	1.23
H3K4me3	FL-2	R	2	1.65
H3K4me3	FL-2	R	3	1.95
H3K36me1	FL-2	D	1	1
H3K36me1	FL-2	D	2	1
H3K36me1	FL-2	D	3	1
H3K36me1	FL-2	R	1	1.31
H3K36me1	FL-2	R	2	1.28
H3K36me1	FL-2	R	3	1.78
H3K4me3	PA-4	D	1	1
H3K4me3	PA-4	D	2	1
H3K4me3	PA-4	D	3	1
H3K4me3	PA-4	R	1	1.53
H3K4me3	PA-4	R	2	1.83
H3K4me3	PA-4	R	3	1.38
H3K36me1	PA-4	D	1	1
H3K36me1	PA-4	D	2	1
H3K36me1	PA-4	D	3	1
H3K36me1	PA-4	R	1	0.7
H3K36me1	PA-4	R	2	1.26
H3K36me1	PA-4	R	3	0.62
H3K4me3	PA-5	D	1	1
H3K4me3	PA-5	D	2	1
H3K4me3	PA-5	R	1	0.92
H3K4me3	PA-5	R	2	0.72
H3K36me1	PA-5	D	1	1
H3K36me1	PA-5	D	2	1
H3K36me1	PA-5	R	1	0.76
H3K36me1	PA-5	R	2	1.1
H3K4me3	FL-3	D	1	1
H3K4me3	FL-3	D	2	1
H3K4me3	FL-3	R	1	0.85
H3K4me3	FL-3	R	2	3.19
H3K36me1	FL-3	D	1	1
H3K36me1	FL-3	D	2	1
H3K36me1	FL-3	R	1	0.84
H3K36me1	FL-3	R	2	0.9
