# Supplementary material for: Histone methylation regulates reproductive diapause in Drosophila melanogaster
Source: PLoS Genet. 2023 Sep 13;19(9):e1010906. doi: 10.1371/journal.pgen.1010906 (PMC10499233; doi:10.1371/journal.pgen.1010906)
Supplement: S13 Table — (XLSX) [file pgen.1010906.s013.xlsx]

## Sheet: Sheet1
S13 Table: Primers used in this study.
Forward	Reverse	Purpose
TTTGCCTTCCTGTTTTTGCT	ATAATACCGCGCCACATAGC	Amplifies the AmpR gene to screen for the introduction of TRiP chromosomes
TAATGCTGCGGCCGTTGAGG	CGAACAACTCTAGCTCCTCC	RT-qPCR primer for lid transcription [1]
GTTTTCAGTGCATGACCAAG	GGCAACGAGCTCTAGTGATG	RT-qPCR primer for JHDM2 transcription [2]
CGTTCGGAATATCAACCTGGTC	GTAACGATAGAGTCTGGTACCAC	RT-qPCR primer for Set1 transcription [3]
ACGGGTGGCTAATATGGAGA	TTCTTCTCCGTGCGAAAAAC	RT-qPCR primer for Set2 transcription [4]
ATGACCATCCGCCCAGCATAC	GTTCTGCATGAGCAGGACCTCC	RT-qPCR primer for RP49 transcription (housekeeping gene)
References:
1. Drelon, C., H.M. Belalcazar, and J. Secombe, The Histone Demethylase KDM5 Is Essential for Larval Growth in Drosophila. Genetics, 2018. 209(3): p. 773-787.
2. Lorbeck, M.T., N. Singh, A. Zervos, M. Dhatta, M. Lapchenko, et al., The histone demethylase Dmel\Kdm4A controls genes required for life span and male-specific sex determination in Drosophila. Gene, 2010. 450(1-2): p. 8-17.
3. Hallson, G., R.E. Hollebakken, T. Li, M. Syrzycka, I. Kim, et al., dSet1 Is the Main H3K4 Di- and Tri-Methyltransferase Throughout Drosophila Development. Genetics, 2012. 190(1): p. 91-100.
4. Stabell, M., J. Larsson, R.B. Aalen, and A. Lambertsson, Drosophila dSet2 functions in H3-K36 methylation and is required for development. Biochemical and Biophysical
